# Supplementary material for: Crystal structure of bis­(4-benzoyl­pyridine-κN)bis­(methanol-κO)bis­(thio­cyanato-κN)cobalt(II)
Source: Acta Crystallogr E Crystallogr Commun. 2017 Mar 31;73(Pt 4):616–9. doi: 10.1107/S2056989017004765 (PMC5382634; doi:10.1107/S2056989017004765)
Supplement: Supplementary file 1 [file e-73-00616-sup1.cif]

##############################################################################
#                                                                            #
# This CIF contains the data in a paper accepted for publication in          #
# Acta Crystallographica Section E. It conforms to the requirements of       #
# Notes for Authors for Acta Crystallographica Section E, and has been       #
# peer reviewed under the auspices of the IUCr Commission on Journals.       #
#                                                                            #
# Full details of the Crystallographic Information File format               #
# are given in the paper "The Crystallographic Information File (CIF):       #
# a New Standard Archive File for Crystallography" by S. R. Hall, F. H.      #
# Allen and I. D. Brown [Acta Cryst. (1991), A47, 655-685].                  #
#                                                                            #
# The current version of the core CIF dictionary is obtainable from          #
# ftp://ftp.iucr.org/pub/cif_core.dic.                                       #
#                                                                            #
# Software is freely available for graphical display of the structure(s)     #
# in this CIF. For information consult the CIF software page                 #
# http://www.iucr.org/resources/cif/software.                                #
#                                                                            #
# This file may be used for bona fide research purposes within the           #
# scientific community so long as proper attribution is given to the journal # 
# article from which it was obtained.                                        #
#                                                                            #
##############################################################################
data_I
_audit_creation_method     'SHELXL-2014/7'
_journal_date_recd_electronic     2017-03-19
_journal_date_accepted     2017-03-27
_journal_name_full     'Acta Crystallographica, Section E'
_journal_year     2017
_journal_volume     73
_journal_issue      4
_journal_page_first     616
_journal_page_last     619
_journal_paper_category     GM
_journal_paper_doi     10.1107/S2056989017004765
_journal_coeditor_code     WM5377
_publ_contact_author_name     'Stefan Suckert'
_publ_contact_author_address
;
Institut f\"ur Anorganische Chemie
Christian-Albrechts-Universit\"at Kiel
Max-Eyth Str. 2
D-24118 Kiel
Germany
;
_publ_contact_author_email     'ssuckert@ac.uni-kiel.de'
_publ_contact_author_fax     ?
_publ_contact_author_phone     ?
_publ_section_title
;\
Crystal structure of
bis(4-benzoylpyridine-\k<i>N</i>)bis(methanol-\k<i>O</i>)bis(thiocyanato-\
\k<i>N</i>)cobalt(II)
;
_publ_section_title_footnote     .
loop_
    _publ_author_name
    _publ_author_footnote
    _publ_author_address
    'Suckert, Stefan' .
;
Institut f\"ur Anorganische Chemie
Christian-Albrechts-Universit\"at Kiel
Max-Eyth Str. 2
D-24118 Kiel
Germany
;
    'Werner, Julia' .
;
Institut f\"ur Anorganische Chemie
Christian-Albrechts-Universit\"at Kiel
Max-Eyth Str. 2
D-24118 Kiel
Germany
;
    'Je\&s, Inke' .
;
Institut f\"ur Anorganische Chemie
Christian-Albrechts-Universit\"at Kiel
Max-Eyth Str. 2
D-24118 Kiel
Germany
;
    'N\"ather, Christian' .
;
Institut f\"ur Anorganische Chemie
Christian-Albrechts-Universit\"at Kiel
Max-Eyth Str. 2
D-24118 Kiel
Germany
;
_publ_section_synopsis
;
The crystal structure of the title compound consists of discrete octahedral
complexes that are linked by intermolecular O---H...O hydrogen bonding into
layers.
;
_chemical_name_systematic
;
Bis(4-benzoylpyridine-\k<i>N</i>)bis(methanol-\k<i>O</i>)bis(thiocyanato-\
\k<i>N</i>)cobalt(II)
;
_chemical_name_common     ?
_chemical_formula_moiety     'C28 H26 Co N4 O4 S2'
_chemical_formula_sum     'C28 H26 Co N4 O4 S2'
_chemical_formula_iupac     ' [Co (N C S)2 (C12 H9 N O)2 (C H4 O)2]'
_chemical_formula_weight     605.58
_chemical_melting_point     ?
_shelx_space_group_comment
;
The symmetry employed for this shelxl refinement is uniquely defined
by the following loop, which should always be used as a source of
symmetry information in preference to the above space-group names.
They are only intended as comments.
;
_space_group_crystal_system     monoclinic
_space_group_name_H-M_alt     'P 21/n'
_space_group_name_Hall     '-P 2yn'
loop_
    _space_group_symop_operation_xyz
    'x, y, z'
    '-x+1/2, y+1/2, -z+1/2'
    '-x, -y, -z'
    'x-1/2, -y-1/2, z-1/2'
_cell_length_a     12.0367(10)
_cell_length_b     7.2497(4)
_cell_length_c     16.1396(13)
_cell_angle_alpha     90
_cell_angle_beta     94.404(10)
_cell_angle_gamma     90
_cell_volume     1404.22(18)
_cell_formula_units_Z     2
_cell_measurement_reflns_used     13065
_cell_measurement_theta_min     2.531
_cell_measurement_theta_max     27.007
_cell_measurement_temperature     200(2)
_exptl_crystal_description     block
_exptl_crystal_colour     blue
_exptl_crystal_size_max     0.255
_exptl_crystal_size_mid     0.195
_exptl_crystal_size_min     0.086
_exptl_crystal_density_diffrn     1.432
_exptl_crystal_density_meas     ?
_exptl_crystal_density_method     ?
_exptl_crystal_F_000     626
_exptl_absorpt_coefficient_mu     0.801
_exptl_absorpt_correction_type     numerical
_exptl_absorpt_process_details
;
(X-SHAPE and X-RED32; Stoe, 2008)
;
_shelx_estimated_absorpt_T_min     ?
_shelx_estimated_absorpt_T_max     ?
_exptl_absorpt_correction_T_min     0.597
_exptl_absorpt_correction_T_max     0.901
_diffrn_ambient_temperature     200(2)
_diffrn_radiation_type     MoK\a
_diffrn_radiation_wavelength     0.71073
_diffrn_measurement_device_type     'Stoe IPDS-1'
_diffrn_measurement_method     'phi scans'
_diffrn_detector_area_resol_mean     ?
_diffrn_reflns_number     13065
_diffrn_reflns_av_R_equivalents     0.0938
_diffrn_reflns_theta_min     2.531
_diffrn_reflns_theta_max     27.007
_diffrn_reflns_theta_full     25.242
_diffrn_measured_fraction_theta_max     0.993
_diffrn_measured_fraction_theta_full     0.997
_diffrn_reflns_limit_h_min     -15
_diffrn_reflns_limit_h_max     15
_diffrn_reflns_limit_k_min     -9
_diffrn_reflns_limit_k_max     9
_diffrn_reflns_limit_l_min     -20
_diffrn_reflns_limit_l_max     20
_refine_special_details     ?
_reflns_number_total     3054
_reflns_number_gt     2571
_reflns_threshold_expression     'I > 2\s(I)'
_refine_ls_structure_factor_coef     Fsqd
_refine_ls_matrix_type     full
_refine_ls_R_factor_all     0.0592
_refine_ls_R_factor_gt     0.0519
_refine_ls_wR_factor_gt     0.1421
_refine_ls_wR_factor_ref     0.1489
_refine_ls_goodness_of_fit_ref     1.076
_refine_ls_restrained_S_all     1.076
_refine_ls_number_reflns     3054
_refine_ls_number_parameters     179
_refine_ls_number_restraints     0
_refine_ls_hydrogen_treatment     constr
_refine_ls_weighting_scheme     calc
_refine_ls_weighting_details
              'w=1/[\s^2^(Fo^2^)+(0.1003P)^2^+0.1420P] where P=(Fo^2^+2Fc^2^)/3'
_atom_sites_solution_hydrogens     mixed
_atom_sites_solution_primary     ?
_atom_sites_solution_secondary     ?
_refine_ls_shift/su_max     0.000
_refine_ls_shift/su_mean     0.000
_refine_diff_density_max     0.982
_refine_diff_density_min     -0.943
_refine_ls_extinction_method
;
SHELXL-2014/7 (Sheldrick 2015
;
_refine_ls_extinction_coef     0.026(4)
_refine_ls_extinction_expression
                                  'Fc^*^=kFc[1+0.001xFc^2^\l^3^/sin(2\q)]^-1/4^'
loop_
    _atom_type_symbol
    _atom_type_description
    _atom_type_scat_dispersion_real
    _atom_type_scat_dispersion_imag
    _atom_type_scat_source
    'C' 'C' 0.0033 0.0016
                         'International Tables Vol C Tables 4.2.6.8 and 6.1.1.4'
    'H' 'H' 0.0000 0.0000
                         'International Tables Vol C Tables 4.2.6.8 and 6.1.1.4'
    'N' 'N' 0.0061 0.0033
                         'International Tables Vol C Tables 4.2.6.8 and 6.1.1.4'
    'O' 'O' 0.0106 0.0060
                         'International Tables Vol C Tables 4.2.6.8 and 6.1.1.4'
    'S' 'S' 0.1246 0.1234
                         'International Tables Vol C Tables 4.2.6.8 and 6.1.1.4'
    'Co' 'Co' 0.3494 0.9721
                         'International Tables Vol C Tables 4.2.6.8 and 6.1.1.4'
_computing_data_collection
;
X-AREA (Stoe, 2008)
;
_computing_cell_refinement
;
X-AREA (Stoe, 2008)
;
_computing_data_reduction
;
X-AREA (Stoe, 2008)
;
_computing_structure_solution
;
SHELXS-97 (Sheldrick, 2008)
;
_computing_structure_refinement
;
SHELXL-2014/7 (Sheldrick, 2015)
;
_computing_molecular_graphics
;
XP in SHELXTL (Sheldrick, 2008) and DIAMOND (Brandenburg, 1999)
;
_computing_publication_material
;
publCIF (Westrip, 2010)
;
loop_
    _atom_site_type_symbol
    _atom_site_label
    _atom_site_fract_x
    _atom_site_fract_y
    _atom_site_fract_z
    _atom_site_U_iso_or_equiv
    _atom_site_adp_type
    _atom_site_calc_flag
    _atom_site_occupancy
    _atom_site_disorder_assembly
    _atom_site_disorder_group
    Co Co1 0.5000 0.0000 0.5000 0.02401(19) Uani d 1 . .
    N N1 0.38448(17) 0.1893(3) 0.45202(14) 0.0369(5) Uani d 1 . .
    C C1 0.30488(19) 0.2635(3) 0.42427(14) 0.0290(5) Uani d 1 . .
    S S1 0.19267(6) 0.36720(11) 0.38595(5) 0.0433(2) Uani d 1 . .
    N N11 0.63301(15) 0.1453(3) 0.44184(12) 0.0262(4) Uani d 1 . .
    C C11 0.71706(18) 0.0512(4) 0.41204(15) 0.0276(5) Uani d 1 . .
    H H11 0.7229 -0.0773 0.4232 0.033 Uiso calc 1 . .
    C C12 0.79607(18) 0.1334(3) 0.36556(14) 0.0281(5) Uani d 1 . .
    H H12 0.8528 0.0614 0.3435 0.034 Uiso calc 1 . .
    C C13 0.79087(18) 0.3217(3) 0.35185(14) 0.0269(5) Uani d 1 . .
    C C14 0.70540(19) 0.4217(4) 0.38427(16) 0.0309(5) Uani d 1 . .
    H H14 0.7002 0.5514 0.3767 0.037 Uiso calc 1 . .
    C C15 0.62774(19) 0.3276(3) 0.42802(15) 0.0309(5) Uani d 1 . .
    H H15 0.5685 0.3954 0.4490 0.037 Uiso calc 1 . .
    C C16 0.87501(18) 0.4060(3) 0.29893(14) 0.0281(5) Uani d 1 . .
    C C17 0.93531(18) 0.5746(4) 0.32667(15) 0.0283(5) Uani d 1 . .
    C C18 0.9973(2) 0.6709(4) 0.27036(17) 0.0350(6) Uani d 1 . .
    H H18 0.9958 0.6320 0.2141 0.042 Uiso calc 1 . .
    C C19 1.0602(2) 0.8220(4) 0.2966(2) 0.0425(6) Uani d 1 . .
    H H19 1.1008 0.8884 0.2582 0.051 Uiso calc 1 . .
    C C20 1.0640(2) 0.8770(4) 0.3792(2) 0.0444(7) Uani d 1 . .
    H H20 1.1081 0.9802 0.3973 0.053 Uiso calc 1 . .
    C C21 1.0038(2) 0.7819(4) 0.43553(19) 0.0397(6) Uani d 1 . .
    H H21 1.0072 0.8196 0.4920 0.048 Uiso calc 1 . .
    C C22 0.93860(19) 0.6321(4) 0.40941(15) 0.0311(5) Uani d 1 . .
    H H22 0.8962 0.5687 0.4477 0.037 Uiso calc 1 . .
    O O11 0.89175(16) 0.3254(3) 0.23427(11) 0.0384(4) Uani d 1 . .
    C C23 0.6398(3) 0.2012(6) 0.6476(2) 0.0553(9) Uani d 1 . .
    H H23A 0.6339 0.2842 0.6950 0.083 Uiso calc 1 . .
    H H23B 0.6714 0.0831 0.6673 0.083 Uiso calc 1 . .
    H H23C 0.6882 0.2568 0.6084 0.083 Uiso calc 1 . .
    O O1 0.53106(15) 0.1711(3) 0.60682(11) 0.0375(4) Uani d 1 . .
    H H1O1 0.4842 0.1720 0.6428 0.056 Uiso d 1 . .
loop_
    _atom_site_aniso_label
    _atom_site_aniso_U_11
    _atom_site_aniso_U_22
    _atom_site_aniso_U_33
    _atom_site_aniso_U_12
    _atom_site_aniso_U_13
    _atom_site_aniso_U_23
    Co1 0.0156(3) 0.0275(3) 0.0295(3) 0.00038(14) 0.00505(17) 0.00275(15)
    N1 0.0249(10) 0.0380(12) 0.0483(12) 0.0054(9) 0.0049(9) 0.0121(9)
    C1 0.0262(11) 0.0274(12) 0.0337(11) -0.0023(9) 0.0045(9) 0.0050(9)
    S1 0.0303(4) 0.0428(4) 0.0555(4) 0.0090(3) -0.0038(3) 0.0089(3)
    N11 0.0190(8) 0.0278(10) 0.0324(9) -0.0027(7) 0.0068(7) 0.0027(7)
    C11 0.0207(10) 0.0283(12) 0.0350(11) -0.0007(9) 0.0095(9) 0.0030(9)
    C12 0.0206(10) 0.0307(12) 0.0339(11) 0.0006(9) 0.0079(9) 0.0020(9)
    C13 0.0216(10) 0.0301(12) 0.0291(10) -0.0025(9) 0.0038(8) 0.0002(8)
    C14 0.0253(11) 0.0259(12) 0.0421(13) -0.0007(9) 0.0077(10) 0.0021(9)
    C15 0.0229(10) 0.0291(12) 0.0418(13) -0.0006(9) 0.0100(9) -0.0024(9)
    C16 0.0193(10) 0.0342(13) 0.0311(11) -0.0006(9) 0.0039(8) 0.0043(9)
    C17 0.0181(10) 0.0301(13) 0.0368(12) -0.0003(9) 0.0019(9) 0.0060(9)
    C18 0.0258(11) 0.0365(14) 0.0432(13) -0.0037(10) 0.0060(10) 0.0087(10)
    C19 0.0287(12) 0.0343(15) 0.0655(18) -0.0051(11) 0.0093(12) 0.0109(12)
    C20 0.0266(12) 0.0288(14) 0.077(2) -0.0044(10) 0.0012(13) -0.0053(12)
    C21 0.0304(12) 0.0338(14) 0.0545(16) 0.0007(10) 0.0008(11) -0.0081(11)
    C22 0.0224(10) 0.0323(13) 0.0385(12) 0.0003(9) 0.0023(9) 0.0014(9)
    O11 0.0376(10) 0.0444(11) 0.0348(9) -0.0099(8) 0.0130(8) -0.0012(7)
    C23 0.0412(16) 0.079(2) 0.0455(16) -0.0228(16) 0.0037(13) -0.0180(15)
    O1 0.0316(9) 0.0504(12) 0.0313(9) -0.0073(8) 0.0081(7) -0.0076(7)
_geom_special_details
;
 All esds (except the esd in the dihedral angle between two l.s. planes)
 are estimated using the full covariance matrix.  The cell esds are taken
 into account individually in the estimation of esds in distances, angles
 and torsion angles; correlations between esds in cell parameters are only
 used when they are defined by crystal symmetry.  An approximate (isotropic)
 treatment of cell esds is used for estimating esds involving l.s. planes.
;
loop_
    _geom_bond_atom_site_label_1
    _geom_bond_atom_site_label_2
    _geom_bond_site_symmetry_2
    _geom_bond_distance
    _geom_bond_publ_flag
    Co1 N1 . 2.062(2) ?
    Co1 N1 3_656 2.062(2) ?
    Co1 O1 . 2.1336(18) ?
    Co1 O1 3_656 2.1336(18) ?
    Co1 N11 . 2.1875(18) ?
    Co1 N11 3_656 2.1875(18) ?
    N1 C1 . 1.159(3) ?
    C1 S1 . 1.626(2) ?
    N11 C11 . 1.340(3) ?
    N11 C15 . 1.341(3) ?
    C11 C12 . 1.390(3) ?
    C11 H11 . 0.9500 ?
    C12 C13 . 1.383(3) ?
    C12 H12 . 0.9500 ?
    C13 C14 . 1.393(3) ?
    C13 C16 . 1.504(3) ?
    C14 C15 . 1.393(3) ?
    C14 H14 . 0.9500 ?
    C15 H15 . 0.9500 ?
    C16 O11 . 1.226(3) ?
    C16 C17 . 1.474(3) ?
    C17 C22 . 1.397(3) ?
    C17 C18 . 1.405(3) ?
    C18 C19 . 1.379(4) ?
    C18 H18 . 0.9500 ?
    C19 C20 . 1.389(5) ?
    C19 H19 . 0.9500 ?
    C20 C21 . 1.388(4) ?
    C20 H20 . 0.9500 ?
    C21 C22 . 1.386(4) ?
    C21 H21 . 0.9500 ?
    C22 H22 . 0.9500 ?
    C23 O1 . 1.435(3) ?
    C23 H23A . 0.9800 ?
    C23 H23B . 0.9800 ?
    C23 H23C . 0.9800 ?
    O1 H1O1 . 0.8400 ?
loop_
    _geom_angle_atom_site_label_1
    _geom_angle_atom_site_label_2
    _geom_angle_atom_site_label_3
    _geom_angle_site_symmetry_1
    _geom_angle_site_symmetry_3
    _geom_angle
    _geom_angle_publ_flag
    N1 Co1 N1 . 3_656 180.00(10) ?
    N1 Co1 O1 . . 89.30(9) ?
    N1 Co1 O1 3_656 . 90.70(9) ?
    N1 Co1 O1 . 3_656 90.70(9) ?
    N1 Co1 O1 3_656 3_656 89.30(9) ?
    O1 Co1 O1 . 3_656 180.0 ?
    N1 Co1 N11 . . 90.75(8) ?
    N1 Co1 N11 3_656 . 89.25(8) ?
    O1 Co1 N11 . . 88.74(7) ?
    O1 Co1 N11 3_656 . 91.26(7) ?
    N1 Co1 N11 . 3_656 89.25(8) ?
    N1 Co1 N11 3_656 3_656 90.75(8) ?
    O1 Co1 N11 . 3_656 91.26(7) ?
    O1 Co1 N11 3_656 3_656 88.74(7) ?
    N11 Co1 N11 . 3_656 180.0 ?
    C1 N1 Co1 . . 165.5(2) ?
    N1 C1 S1 . . 179.5(2) ?
    C11 N11 C15 . . 118.02(19) ?
    C11 N11 Co1 . . 120.42(16) ?
    C15 N11 Co1 . . 121.28(15) ?
    N11 C11 C12 . . 122.8(2) ?
    N11 C11 H11 . . 118.6 ?
    C12 C11 H11 . . 118.6 ?
    C13 C12 C11 . . 119.0(2) ?
    C13 C12 H12 . . 120.5 ?
    C11 C12 H12 . . 120.5 ?
    C12 C13 C14 . . 118.6(2) ?
    C12 C13 C16 . . 117.9(2) ?
    C14 C13 C16 . . 123.4(2) ?
    C15 C14 C13 . . 118.6(2) ?
    C15 C14 H14 . . 120.7 ?
    C13 C14 H14 . . 120.7 ?
    N11 C15 C14 . . 122.8(2) ?
    N11 C15 H15 . . 118.6 ?
    C14 C15 H15 . . 118.6 ?
    O11 C16 C17 . . 123.0(2) ?
    O11 C16 C13 . . 116.8(2) ?
    C17 C16 C13 . . 120.1(2) ?
    C22 C17 C18 . . 119.5(2) ?
    C22 C17 C16 . . 121.0(2) ?
    C18 C17 C16 . . 119.3(2) ?
    C19 C18 C17 . . 120.1(3) ?
    C19 C18 H18 . . 119.9 ?
    C17 C18 H18 . . 119.9 ?
    C18 C19 C20 . . 120.0(3) ?
    C18 C19 H19 . . 120.0 ?
    C20 C19 H19 . . 120.0 ?
    C21 C20 C19 . . 120.4(3) ?
    C21 C20 H20 . . 119.8 ?
    C19 C20 H20 . . 119.8 ?
    C22 C21 C20 . . 120.1(3) ?
    C22 C21 H21 . . 120.0 ?
    C20 C21 H21 . . 120.0 ?
    C21 C22 C17 . . 119.9(2) ?
    C21 C22 H22 . . 120.0 ?
    C17 C22 H22 . . 120.0 ?
    O1 C23 H23A . . 109.5 ?
    O1 C23 H23B . . 109.5 ?
    H23A C23 H23B . . 109.5 ?
    O1 C23 H23C . . 109.5 ?
    H23A C23 H23C . . 109.5 ?
    H23B C23 H23C . . 109.5 ?
    C23 O1 Co1 . . 123.76(18) ?
    C23 O1 H1O1 . . 108.6 ?
    Co1 O1 H1O1 . . 118.5 ?
loop_
    _geom_hbond_atom_site_label_D
    _geom_hbond_atom_site_label_H
    _geom_hbond_atom_site_label_A
    _geom_hbond_site_symmetry_A
    _geom_hbond_distance_DH
    _geom_hbond_distance_HA
    _geom_hbond_distance_DA
    _geom_hbond_angle_DHA
    O1 H1O1 O11 4_566 0.84 1.92 2.752(3) 173
_shelx_hkl_file
;
  -2   0   0 1778.17   28.50   0
   2   0   0 1731.15   26.50   0
  -3   0   0    1.04    9.66   0
   3   0   0    0.44    9.69   0
  -4   0   0  447.51   11.13   0
   4   0   0  438.84   12.53   0
  -5   0   0    2.92    7.60   0
   5   0   0    3.62    7.72   0
  -6   0   0 2404.72   19.91   0
   6   0   0 2358.49   19.56   0
   7   0   0   -1.82    5.22   0
  -7   0   0   -1.19    7.32   0
  -8   0   0  149.02    7.94   0
   8   0   0  135.32    6.18   0
  -9   0   0    5.12    6.82   0
   9   0   0    1.21    6.82   0
 -10   0   0 2965.15   17.76   0
  10   0   0 3034.56   18.63   0
  11   0   0   -2.95    8.05   0
 -11   0   0   -9.77    5.77   0
 -12   0   0  397.10    9.82   0
  12   0   0  388.31    9.83   0
 -13   0   0    4.25    7.70   0
  13   0   0   11.24    7.65   0
 -14   0   0  861.72   12.56   0
  14   0   0  900.05   12.60   0
 -15   0   0   -9.75    7.87   0
  15   0   0   -5.25    7.77   0
   0  -1   0   -0.55   14.41   0
   0   1   0    0.79   16.87   0
   2   1   0   51.72   10.09   0
   2  -1   0   52.44   13.12   0
  -2   1   0   46.62   10.71   0
  -2  -1   0   49.07    9.83   0
   3  -1   0  109.10   10.89   0
  -3   1   0  148.13   11.36   0
  -3  -1   0  149.06   10.63   0
   3   1   0  153.14    8.48   0
  -4  -1   0  259.56    8.84   0
   4   1   0  260.48   10.55   0
   4  -1   0  273.05   11.53   0
  -4   1   0  286.74   11.36   0
   5   1   0 1558.62   15.72   0
  -5   1   0 1590.50   18.50   0
  -5  -1   0 1567.40   16.21   0
   5  -1   0 1568.67   18.55   0
   6   1   0  123.29    8.38   0
   6  -1   0  123.39    8.68   0
  -6   1   0  115.35    8.46   0
  -6  -1   0  120.66    6.63   0
  -7  -1   0  861.08   12.43   0
   7   1   0  816.91   10.81   0
  -7   1   0  779.37   12.22   0
   7  -1   0  863.25   12.75   0
  -8   1   0  823.92   11.94   0
   8  -1   0  829.44   12.12   0
   8   1   0  811.45   11.43   0
  -8  -1   0  851.24   11.80   0
   9  -1   0 1039.73   12.77   0
  -9   1   0 1047.32   12.71   0
   9   1   0 1043.06   12.13   0
  -9  -1   0 1071.85   12.28   0
 -10  -1   0   -4.35    6.43   0
 -10   1   0   -1.29    6.47   0
  10   1   0    2.41    4.68   0
  10  -1   0   -5.93    6.51   0
  11  -1   0  288.07    9.70   0
 -11  -1   0  318.81    9.38   0
 -11   1   0  303.34    9.48   0
  11   1   0  313.01    9.45   0
  12   1   0    2.98    8.00   0
 -12   1   0   12.54    7.82   0
 -12  -1   0   -4.61    7.92   0
  12  -1   0   11.88    7.98   0
  13   1   0   85.07    8.06   0
 -13   1   0   43.70    8.32   0
 -13  -1   0   69.48    7.97   0
  13  -1   0   57.21    8.19   0
 -14   1   0   -5.79    7.80   0
  14  -1   0    8.02    7.70   0
  14   1   0    2.61    7.80   0
 -14  -1   0    7.26    7.77   0
 -15   1   0  174.73    9.79   0
  15   1   0  226.28    9.57   0
 -15  -1   0  241.69    9.68   0
  15  -1   0  217.26    9.79   0
   0  -2   0 1414.34   31.78   0
   0   2   0 1399.96   30.85   0
   1   2   0 2208.09   28.81   0
  -1  -2   0 1646.34   25.16   0
  -2  -2   0   26.83    8.90   0
  -2   2   0   35.90   12.53   0
   2   2   0   24.59    8.51   0
   2  -2   0   25.53   14.44   0
   3  -2   0   48.65   10.84   0
  -3  -2   0   69.79    8.85   0
   3   2   0   71.15    8.38   0
  -3   2   0   48.62    9.46   0
   4  -2   0 1503.66   22.88   0
   4   2   0 1768.18   17.93   0
  -4   2   0 1749.83   24.03   0
  -4  -2   0 1859.78   18.69   0
   5  -2   0 1173.76   17.66   0
   5   2   0 1402.92   14.55   0
  -5   2   0 1548.08   20.31   0
  -5  -2   0 1499.96   15.19   0
   6   2   0   35.20    5.60   0
  -6   2   0   40.14    7.53   0
   6  -2   0   31.15    7.93   0
  -6  -2   0   46.16    7.75   0
  -7   2   0 3280.15   23.75   0
  -7  -2   0 3395.92   20.67   0
   7  -2   0 3276.35   23.47   0
   7   2   0 3167.22   18.80   0
   8   2   0   87.51    7.56   0
   8  -2   0  101.31    7.93   0
  -8   2   0   81.19    7.50   0
  -8  -2   0   84.82    7.55   0
  -9   2   0  290.92    8.94   0
  -9  -2   0  326.82    8.81   0
   9  -2   0  354.95    9.46   0
   9   2   0  332.82    8.78   0
 -10   2   0   75.55    7.04   0
  10   2   0   79.67    7.01   0
  10  -2   0   72.16    7.25   0
 -10  -2   0   76.92    7.90   0
  11   2   0   95.32    6.25   0
  11  -2   0   97.32    8.64   0
 -11   2   0   75.61    8.71   0
 -11  -2   0   89.98    6.28   0
  12  -2   0  354.22    9.94   0
 -12  -2   0  330.97    7.72   0
  12   2   0  339.27    9.58   0
 -12   2   0  328.30    9.82   0
 -13  -2   0   88.70    8.31   0
  13   2   0   77.54    8.31   0
 -13   2   0   79.57    6.26   0
  13  -2   0   89.70    8.48   0
  14   2   0  186.48    7.46   0
  14  -2   0  232.02    9.32   0
 -14  -2   0  204.83    9.38   0
 -14   2   0  228.01    9.61   0
   0  -3   0   -1.62   11.90   0
   0   3   0    0.39    6.73   0
   1   3   0  159.46    9.69   0
  -1  -3   0  178.23   12.28   0
   2   3   0  526.16   12.59   0
  -2  -3   0  668.33   14.41   0
  -3  -3   0 2819.30   23.42   0
   3   3   0 3492.07   24.82   0
   3  -3   0 2496.65   50.10   0
  -3   3   0 3559.97   57.28   0
  -4   3   0  255.19   12.03   0
  -4  -3   0  341.09   10.38   0
   4   3   0  325.98    9.90   0
   4  -3   0  240.46   14.49   0
   5  -3   0  248.65   12.24   0
  -5  -3   0  354.95    9.94   0
   5   3   0  284.65    7.72   0
  -5   3   0  252.62   11.50   0
  -6  -3   0 1367.41   13.88   0
   6  -3   0 1404.31   19.38   0
   6   3   0 1406.62   14.30   0
  -6   3   0 1198.76   18.08   0
   7   3   0  123.93    5.98   0
  -7   3   0  100.93    8.05   0
   7  -3   0  121.82    9.70   0
  -7  -3   0  127.90    8.03   0
   8   3   0  273.34    6.84   0
   8  -3   0  202.47    9.06   0
  -8   3   0  276.81   10.58   0
  -8  -3   0  267.93    8.46   0
   9   3   0   78.57    5.19   0
  -9  -3   0   75.84    5.50   0
   9  -3   0   84.53    7.73   0
  -9   3   0   75.33    7.40   0
  10  -3   0   48.31    8.64   0
 -10   3   0   54.72    8.58   0
  10   3   0   52.75    8.48   0
 -10  -3   0   55.59    8.30   0
 -11   3   0   92.07    8.53   0
 -11  -3   0   85.80    8.29   0
  11  -3   0   96.77   10.42   0
  11   3   0   87.36    8.44   0
 -12  -3   0   31.78    7.74   0
  12   3   0   26.97    8.03   0
 -12   3   0   38.59    7.90   0
  12  -3   0   27.76    8.05   0
  13   3   0  754.67   11.64   0
 -13  -3   0  732.16   10.11   0
  13  -3   0  710.74   12.78   0
 -13   3   0  682.52   12.79   0
  14  -3   0   26.21    8.47   0
 -14   3   0   46.84    8.41   0
  14   3   0   41.00    8.12   0
 -14  -3   0   23.18    6.16   0
   0   4   0 2211.93   29.84   0
   0  -4   0 1750.53   28.33   0
  -1  -4   0   37.33    8.56   0
   1   4   0   40.35    8.89   0
   1  -4   0   31.23   16.72   0
  -2  -4   0  830.56   15.27   0
   2   4   0 1033.44   16.17   0
   3   4   0   21.99    6.89   0
  -3  -4   0   13.95    7.63   0
  -4  -4   0 1190.24   15.06   0
   4   4   0 1093.21   13.71   0
   5   4   0    8.35    6.80   0
  -5   4   0    6.99    8.24   0
   5  -4   0    7.89   10.98   0
  -5  -4   0    0.99    7.27   0
  -6   4   0  379.39   13.22   0
  -6  -4   0  539.89   10.41   0
   6  -4   0  408.48   14.73   0
   6   4   0  488.50    9.92   0
  -7  -4   0  699.50   10.84   0
  -7   4   0  656.02   14.71   0
   7   4   0  694.16   10.72   0
   7  -4   0  483.40   13.72   0
  -8   4   0 1210.13   17.78   0
   8   4   0 1520.41   13.73   0
  -8  -4   0 1236.41   12.04   0
   8  -4   0 1487.07   19.05   0
  -9  -4   0   39.52    8.23   0
   9   4   0   22.18    5.90   0
   9  -4   0   28.91    8.18   0
  -9   4   0   30.69    8.33   0
 -10  -4   0  148.43    6.58   0
  10  -4   0  132.40    9.26   0
 -10   4   0  164.47   11.01   0
  10   4   0  150.70    6.58   0
  11   4   0    9.87    5.72   0
 -11  -4   0   10.66    7.82   0
  11  -4   0   11.09    8.48   0
 -11   4   0   13.96   10.01   0
 -12  -4   0  771.70   11.88   0
  12  -4   0  613.13   13.02   0
  12   4   0  792.28   11.80   0
 -12   4   0  760.95   13.39   0
 -13  -4   0    9.34    5.64   0
  13   4   0   13.20    7.74   0
 -13   4   0    9.71    8.05   0
  13  -4   0    4.35    7.99   0
   0  -5   0    1.73    9.91   0
   0   5   0   -0.21    6.86   0
   1   5   0  418.13   12.99   0
  -1  -5   0  404.28   13.44   0
  -2  -5   0   80.45    9.83   0
   2   5   0   83.87    9.02   0
  -3  -5   0  412.41   10.71   0
   3   5   0  500.66   10.99   0
   4   5   0  176.64    8.03   0
  -4  -5   0  203.02    9.92   0
  -5  -5   0  238.24    8.79   0
   5   5   0  240.93    7.04   0
   6   5   0   11.48    6.42   0
  -6  -5   0    0.88    6.75   0
  -7  -5   0  403.32   10.37   0
  -7   5   0  378.39   16.92   0
   7  -5   0  312.66   17.39   0
   7   5   0  298.42    8.23   0
  -8  -5   0  386.96    9.89   0
  -8   5   0  306.68   14.69   0
   8   5   0  253.46    7.61   0
   8  -5   0  276.83   14.16   0
  -9  -5   0  589.94   10.95   0
   9   5   0  611.97   10.87   0
   9  -5   0  420.46   13.57   0
  -9   5   0  478.70   14.51   0
 -10   5   0   10.42    9.52   0
  10   5   0   19.66    7.95   0
  10  -5   0    6.09    8.37   0
 -10  -5   0   10.78    5.68   0
 -11  -5   0  162.42    8.80   0
  11   5   0  144.61    6.68   0
 -11   5   0  137.50   11.14   0
  11  -5   0  137.60   10.17   0
 -12  -5   0  105.69    6.38   0
  12  -5   0   77.31    8.60   0
  12   5   0   97.96    8.77   0
 -12   5   0   90.26    9.29   0
   0  -6   0 1234.14   25.90   0
   0   6   0 1580.03   28.33   0
   0  -6   0 1552.53   30.41   0
   1   6   0  331.76   12.21   0
  -1  -6   0  300.45   12.13   0
  -2  -6   0  738.53   14.92   0
   2   6   0  626.31   12.79   0
   3   6   0   12.19    7.90   0
  -3  -6   0    6.47    7.01   0
   4   6   0   99.06    8.92   0
  -4  -6   0   84.86    9.12   0
  -5  -6   0    7.08    8.07   0
   5   6   0    6.73    7.90   0
   6   6   0  517.42   10.96   0
  -6  -6   0  525.87   11.39   0
  -7  -6   0   45.96    8.27   0
   7   6   0   50.48    8.39   0
   8   6   0  547.66   10.99   0
  -8  -6   0  531.65   11.00   0
   9   6   0  231.66    9.42   0
  -9  -6   0  209.74    9.40   0
  10   6   0  139.79    8.94   0
  10  -6   0  140.76   16.14   0
 -10   6   0  107.27   15.58   0
 -10  -6   0  138.98    8.97   0
  10  -6   0  100.61   16.18   0
  11   6   0   41.34    8.09   0
 -11  -6   0   27.15    5.80   0
  11  -6   0   19.15   11.76   0
 -11   6   0   17.17   12.64   0
   0  -7   0    0.48   15.83   0
  -1  -7   0  381.82   15.56   0
   1   7   0  508.89   16.53   0
   2   7   0    0.41    7.72   0
  -2  -7   0    4.24    9.54   0
  -3  -7   0   42.00   10.27   0
   3   7   0   60.34    8.44   0
   4   7   0   -0.01    7.57   0
  -4  -7   0    4.83    8.14   0
   5   7   0  814.83   13.01   0
  -5  -7   0  781.88   13.76   0
   6   7   0    6.52    7.92   0
  -6  -7   0   12.42    7.96   0
   7   7   0  222.05    9.57   0
  -7  -7   0  227.04    9.63   0
   8   7   0   76.29    8.49   0
  -8  -7   0   82.62    8.67   0
   9   7   0   96.81    9.03   0
  -9  -7   0  119.01    8.72   0
  10   7   0   23.68    8.36   0
 -10  -7   0   18.10    8.25   0
   1   8   0   23.62   12.81   0
  -1  -8   0   28.44   12.51   0
  -1  -8   0   32.99   12.29   0
   2   8   0    8.00    9.65   0
  -2  -8   0   10.56    9.72   0
  -3  -8   0    5.01    7.27   0
   3   8   0   -3.28    9.53   0
  -4  -8   0  103.73   10.71   0
   4   8   0  147.15   10.99   0
   5   8   0    6.94    9.39   0
  -5  -8   0    6.62    8.05   0
   6   8   0  191.26    9.76   0
  -6  -8   0  186.26   10.29   0
  -7  -8   0   12.00    8.34   0
   7   8   0   12.55    8.00   0
  -2  -9   0   34.30   12.32   0
  -2  -9   0   33.23   13.38   0
   2   9   0   32.67   13.57   0
  -3  -9   0   11.11   10.63   0
   3   9   0   13.17   11.51   0
 -15   0   1    2.66    7.87   0
  15   0  -1    2.59    7.94   0
 -14   0   1    5.04    7.80   0
  14   0  -1    5.96    7.69   0
 -13   0   1  453.54   10.34   0
  13   0  -1  457.91    8.73   0
  12   0  -1   -0.02    7.86   0
 -12   0   1    3.79    5.53   0
 -11   0   1  111.43    8.69   0
  11   0  -1  132.51    8.70   0
 -10   0   1    7.80    6.98   0
  10   0  -1    3.85    6.93   0
   9   0  -1 1693.45   14.97   0
  -9   0   1 1609.68   14.19   0
   8   0  -1    0.14    6.91   0
  -8   0   1   -5.45    6.98   0
  -7   0   1 9698.94   35.63   0
   7   0  -1 9999.99   35.36   0
  -6   0   1   -0.66    5.13   0
   6   0  -1   -5.18    7.46   0
   5   0  -1  110.26    8.78   0
  -5   0   1   98.28    8.49   0
  -4   0   1   -1.22    7.85   0
   4   0  -1    1.49    5.81   0
  -3   0   1   38.84    9.41   0
   3   0  -1   36.27    7.16   0
   2   0  -1    0.25   12.12   0
  -2   0   1    0.17   11.20   0
  -2   0  -1   -1.91    8.91   0
   2   0   1   -2.78   12.22   0
  -3   0  -1    5.95    9.17   0
   3   0   1    2.76    9.91   0
  -4   0  -1   -0.71    5.82   0
   4   0   1    0.34    8.55   0
   5   0   1   20.04    7.70   0
  -5   0  -1    0.59    7.59   0
  -6   0  -1    1.71    5.10   0
   6   0   1   -2.57    5.33   0
  -7   0  -1  731.46   10.52   0
   7   0   1  734.02   11.64   0
   8   0   1   -0.99    6.79   0
  -8   0  -1   -1.92    4.84   0
   9   0   1 2163.33   15.38   0
  -9   0  -1 2091.42   16.33   0
 -10   0  -1   -0.73    6.53   0
  10   0   1   -3.50    6.60   0
  11   0   1   30.31    7.90   0
 -11   0  -1   43.48    8.08   0
 -12   0  -1   -6.05    7.88   0
  12   0   1   -2.04    5.46   0
  13   0   1    2.59    7.82   0
 -13   0  -1   -7.10    7.78   0
  14   0   1   -9.57    7.95   0
 -14   0  -1    0.19    7.74   0
 -15   0  -1   41.93    6.22   0
  15   0   1   24.88    8.21   0
 -15   1   1  194.43    7.86   0
  15  -1  -1  203.75    9.89   0
 -15  -1   1  240.25    9.41   0
  15   1  -1  156.16    9.62   0
 -14   1   1  196.33    9.28   0
  14   1  -1  217.65    8.91   0
  14  -1  -1  206.36    9.03   0
 -14  -1   1  173.08    9.03   0
 -13   1   1   44.82    8.01   0
 -13  -1   1   43.80    5.62   0
  13  -1  -1   31.94    7.99   0
  13   1  -1   30.28    7.79   0
  12   1  -1 1082.80   12.71   0
 -12   1   1 1103.53   13.12   0
 -12  -1   1 1116.47   12.84   0
  12  -1  -1 1157.92   13.23   0
 -11   1   1    5.92    7.88   0
  11   1  -1   -7.42    7.99   0
  11  -1  -1   -1.50    8.21   0
 -11  -1   1    3.80    8.13   0
  10  -1  -1  124.06    7.73   0
  10   1  -1  114.29    7.53   0
 -10   1   1  104.61    5.70   0
 -10  -1   1  140.97    7.51   0
   9  -1  -1  294.98    9.01   0
  -9   1   1  307.18    8.98   0
  -9  -1   1  304.91    7.43   0
   9   1  -1  283.30    7.21   0
   8  -1  -1 2662.41   19.49   0
  -8   1   1 2687.97   19.54   0
  -8  -1   1 2721.35   18.60   0
   8   1  -1 2595.46   17.15   0
  -7  -1   1   -4.04    7.25   0
   7   1  -1    6.76    5.20   0
  -7   1   1    3.73    7.25   0
   7  -1  -1    3.91    7.26   0
  -6  -1   1 1882.75   16.14   0
   6  -1  -1 1824.35   18.11   0
  -6   1   1 1990.01   19.23   0
   6   1  -1 1947.34   17.21   0
  -5  -1   1   62.44    7.95   0
   5   1  -1   53.00    8.04   0
  -5   1   1   60.88    8.35   0
   5  -1  -1   40.15    6.15   0
  -4   1   1  188.27    9.99   0
   4   1  -1  190.29    9.60   0
   4  -1  -1  187.55   10.23   0
  -4  -1   1  185.63    9.45   0
  -3   1   1 3829.88   35.18   0
   3  -1  -1 3975.09   35.99   0
   3   1  -1 5289.42   33.68   0
  -3  -1   1 5147.39   33.44   0
  -2   1   1  807.12   21.59   0
   2  -1  -1 1065.14   25.79   0
   2   1  -1 1032.37   17.84   0
  -2  -1   1 1074.02   19.05   0
  -1   1   1  530.13   27.14   0
   1   1  -1  433.25   15.40   0
  -1   1   1  561.44   28.20   0
  -1  -1   1  531.40   18.08   0
   0  -1   1 1239.98   30.09   0
   0   1   1 1114.53   31.56   0
   0  -1  -1 1175.04   32.01   0
   0   1  -1 1658.03   35.63   0
  -1   1  -1   14.06   14.23   0
  -1  -1  -1    9.40   11.54   0
   1  -1   1   14.41   15.24   0
   1   1   1    7.96   12.37   0
   2   1   1 6346.77   44.03   0
   2  -1   1 4951.05   46.45   0
  -2  -1  -1 6220.24   42.50   0
   3  -1   1 1731.61   25.10   0
  -3  -1  -1 1679.28   20.68   0
   3   1   1 1647.33   19.89   0
  -3   1  -1 1647.29   22.99   0
  -4   1  -1 6757.70   38.38   0
   4  -1   1 7101.89   40.83   0
  -4  -1  -1 6930.87   34.76   0
   4   1   1 6902.42   34.67   0
  -5   1  -1  167.32    9.25   0
   5   1   1  171.36    8.98   0
   5  -1   1  162.61    9.31   0
  -5  -1  -1  162.53    7.26   0
   6   1   1  180.57    6.98   0
  -6   1  -1  184.31    8.79   0
  -6  -1  -1  176.15    8.63   0
   6  -1   1  180.14    9.00   0
   7  -1   1   19.15    7.22   0
  -7  -1  -1   23.61    6.98   0
  -7   1  -1   22.42    7.17   0
   7   1   1   25.79    7.14   0
   8  -1   1 1776.77   15.93   0
  -8  -1  -1 1712.09   14.12   0
  -8   1  -1 1777.18   15.86   0
   8   1   1 1797.99   15.16   0
  -9   1  -1 1255.55   13.53   0
  -9  -1  -1 1292.68   12.92   0
   9  -1   1 1247.61   13.46   0
   9   1   1 1251.40   12.96   0
  10  -1   1  178.49    7.77   0
 -10   1  -1  201.14    7.84   0
  10   1   1  187.00    6.11   0
 -10  -1  -1  178.53    6.11   0
 -11  -1  -1    2.03    8.05   0
  11  -1   1    3.63    8.04   0
 -11   1  -1   -7.95    8.08   0
  11   1   1    6.94    5.75   0
  12  -1   1   16.69    7.85   0
 -12  -1  -1   17.43    7.76   0
  12   1   1    8.15    7.87   0
 -12   1  -1   18.90    8.01   0
  13   1   1  575.71   10.83   0
 -13   1  -1  571.00    9.36   0
 -13  -1  -1  607.51   10.95   0
  13  -1   1  559.90   11.00   0
 -14  -1  -1  216.41    9.17   0
  14   1   1  223.20    9.01   0
 -14   1  -1  218.01    9.04   0
  14  -1   1  200.26    9.07   0
  15   1   1   14.32    8.02   0
  15  -1   1   15.89    7.93   0
 -15  -1  -1   16.88    8.09   0
 -15   1  -1   12.00    7.87   0
 -15  -2   1   73.98    7.15   0
 -15   2   1  112.23    8.83   0
  15  -2  -1  100.67    9.03   0
  15   2  -1   89.44    9.09   0
 -14   2   1  345.54   10.86   0
 -14  -2   1  394.12   10.26   0
  14   2  -1  411.08    8.65   0
  14  -2  -1  362.10    8.77   0
  13  -2  -1  818.00   12.55   0
  13   2  -1  873.82   11.65   0
 -13  -2   1  882.20   11.88   0
 -13   2   1  827.26   12.39   0
 -12   2   1   45.13    8.09   0
  12   2  -1   41.77    5.87   0
 -12  -2   1   61.64    8.02   0
  12  -2  -1   48.66    8.22   0
  11   2  -1  746.60   11.22   0
  11  -2  -1  707.47   11.98   0
 -11  -2   1  711.32   11.33   0
 -11   2   1  736.27   12.01   0
  10   2  -1   61.13    6.97   0
 -10   2   1   58.03    7.00   0
  10  -2  -1   76.56    7.21   0
 -10  -2   1   69.31    5.30   0
   9  -2  -1  659.53   11.35   0
  -9   2   1  613.18   10.98   0
  -9  -2   1  645.08   10.70   0
   9   2  -1  611.03   10.15   0
   8   2  -1  695.55   10.74   0
  -8   2   1  674.22   11.72   0
  -8  -2   1  721.31   11.16   0
   8  -2  -1  676.70   11.79   0
   7   2  -1    7.12    6.92   0
  -7   2   1    1.38    6.90   0
  -7  -2   1    0.99    5.12   0
   7  -2  -1    5.91    7.04   0
   6   2  -1  618.40   10.99   0
  -6  -2   1  662.71   11.19   0
  -6   2   1  632.49   12.83   0
   6  -2  -1  637.77   12.73   0
   5  -2  -1 2946.08   26.13   0
   5   2  -1 3048.41   20.99   0
  -5  -2   1 3046.41   21.00   0
  -5   2   1 2747.83   26.10   0
  -4   2   1  347.57   13.87   0
  -4  -2   1  435.70   10.93   0
   4  -2  -1  314.24   12.22   0
   4   2  -1  425.31   10.90   0
  -3  -2   1 1697.53   17.98   0
   3   2  -1 2354.76   21.64   0
  -3   2   1 1871.97   30.56   0
   3  -2  -1 2409.38   33.93   0
   2   2  -1  480.17   13.00   0
  -2  -2   1  365.70   12.18   0
  -2   2   1  396.92   23.93   0
  -1  -2   1   24.44    9.14   0
   1   2  -1   30.21   10.55   0
   0   2   1 3162.03   45.22   0
   0  -2   1 3868.44   43.40   0
   0   2  -1 3908.10   43.23   0
   1  -2   1 1630.33   35.25   0
   1  -2   1 1729.72   36.34   0
  -1  -2  -1 1291.14   22.37   0
   1   2   1 1451.88   24.59   0
   2   2   1 3305.65   28.81   0
  -2   2  -1 3481.57   43.09   0
  -2  -2  -1 2364.58   24.93   0
   2  -2   1 2332.20   36.92   0
   3  -2   1 2843.13   34.16   0
  -3  -2  -1 3669.61   26.94   0
   3   2   1 3515.78   26.48   0
  -3   2  -1 3508.77   35.67   0
  -4  -2  -1  241.18    9.70   0
   4  -2   1  193.10   11.06   0
  -4   2  -1  245.16   10.58   0
   4   2   1  240.50    9.87   0
  -5   2  -1 4267.03   29.82   0
   5   2   1 4290.67   24.04   0
   5  -2   1 4565.22   31.68   0
  -5  -2  -1 4512.51   25.33   0
  -6  -2  -1  427.10   10.00   0
   6   2   1  436.30    9.99   0
  -6   2  -1  439.82   11.17   0
   6  -2   1  444.90   12.42   0
   7   2   1  671.42   10.94   0
  -7  -2  -1  666.07   10.93   0
   7  -2   1  623.30   11.98   0
  -7   2  -1  703.15   12.25   0
   8  -2   1   30.26    7.01   0
  -8  -2  -1   32.96    7.05   0
   8   2   1   32.96    7.13   0
  -8   2  -1   38.91    7.07   0
  -9  -2  -1  588.14    9.88   0
  -9   2  -1  585.61   10.66   0
   9   2   1  576.82    9.80   0
   9  -2   1  584.44   10.71   0
  10  -2   1  662.21   11.42   0
 -10   2  -1  723.70   12.01   0
 -10  -2  -1  720.58   11.20   0
  10   2   1  670.82   10.72   0
 -11  -2  -1  460.95   10.26   0
 -11   2  -1  475.05   10.51   0
  11   2   1  497.27   10.21   0
  11  -2   1  455.34   10.62   0
  12  -2   1  380.62   10.07   0
  12   2   1  408.85    9.79   0
 -12  -2  -1  422.98    9.67   0
 -12   2  -1  368.14   10.09   0
  13  -2   1  299.27   10.03   0
  13   2   1  311.48    9.68   0
 -13   2  -1  334.68    9.91   0
 -13  -2  -1  308.18    9.67   0
  14   2   1   47.33    8.19   0
 -14   2  -1   39.96    8.32   0
 -14  -2  -1   47.92    6.15   0
  14  -2   1   47.29    6.07   0
  14  -3  -1  149.48    9.42   0
 -14   3   1  112.59    9.64   0
  14   3  -1  133.03    8.97   0
 -14  -3   1  154.13    7.32   0
 -13  -3   1   19.45    5.88   0
  13   3  -1   36.48    7.99   0
 -13   3   1   19.25    8.24   0
  13  -3  -1   24.35    8.18   0
 -12   3   1   24.03    8.05   0
  12   3  -1   24.73    8.00   0
 -12  -3   1   46.53    5.72   0
  12  -3  -1   30.95    8.23   0
  11  -3  -1   -9.61    8.61   0
 -11  -3   1    0.33    7.95   0
  11   3  -1   -9.30    5.68   0
 -11   3   1   -3.03    7.92   0
  10  -3  -1  804.09   14.62   0
 -10   3   1  760.04   12.82   0
  10   3  -1  752.22    9.85   0
 -10  -3   1  809.36   11.83   0
   9   3  -1   37.87    6.75   0
  -9   3   1   44.01    8.25   0
  -9  -3   1   27.20    7.09   0
   9  -3  -1   30.11    6.82   0
  -8   3   1   21.19    8.36   0
   8   3  -1   22.26    6.71   0
  -8  -3   1   19.39    7.07   0
   8  -3  -1   11.22    8.34   0
   7   3  -1  282.82    7.13   0
   7  -3  -1  297.84   11.28   0
  -7   3   1  259.75    9.85   0
  -7  -3   1  330.64    9.22   0
   6   3  -1  250.96    7.05   0
   6  -3  -1  216.23    9.69   0
  -6  -3   1  281.90    9.36   0
  -6   3   1  233.76   10.03   0
   5   3  -1  314.10    9.20   0
   5  -3  -1  259.24   12.22   0
  -5   3   1  233.70   11.68   0
  -5  -3   1  234.29    7.35   0
  -4  -3   1 4446.09   25.87   0
  -4   3   1 3183.11   38.26   0
   4  -3  -1 3191.88   38.85   0
   4   3  -1 3782.48   23.78   0
  -3  -3   1   81.60    8.09   0
   3   3  -1   76.35    7.83   0
   2   3  -1    7.04    7.22   0
  -2  -3   1    4.26    7.52   0
  -1  -3   1  433.16   14.13   0
   1   3  -1  551.60   14.58   0
   0   3   1  288.43   13.24   0
   0  -3   1  300.26   13.95   0
   0  -3  -1  290.75   14.76   0
   0   3  -1  417.61   14.35   0
   1  -3   1   57.15   12.35   0
   1   3   1   41.19    7.93   0
  -1  -3  -1   42.18   10.24   0
   1  -3   1   37.82   11.84   0
  -1   3  -1   52.99    9.47   0
   2  -3   1  178.40   17.31   0
   2   3   1  184.60    9.46   0
  -2  -3  -1  153.45    9.81   0
   2  -3   1  128.91   15.76   0
   3  -3   1  324.27   18.49   0
  -3  -3  -1  423.85   11.41   0
   3  -3   1  405.31   18.70   0
  -3   3  -1  427.63   16.41   0
   3   3   1  300.66    8.73   0
   4   3   1   63.11    7.80   0
  -4   3  -1   53.54    8.45   0
  -4  -3  -1   54.58    8.00   0
   4  -3   1   41.73    9.99   0
  -5   3  -1   91.48    9.59   0
  -5  -3  -1   92.21    8.02   0
   5   3   1  103.22    7.99   0
   5  -3   1   72.26   10.14   0
   6  -3   1 1022.30   16.13   0
  -6   3  -1 1346.88   18.43   0
   6   3   1 1390.46   14.12   0
  -6  -3  -1 1191.24   12.44   0
  -7  -3  -1    6.58    4.88   0
  -7   3  -1    7.22    8.22   0
   7   3   1   12.68    4.85   0
   7  -3   1    6.62    7.11   0
  -8  -3  -1   62.55    5.26   0
   8   3   1   57.68    7.17   0
  -8   3  -1   68.67    7.30   0
   8  -3   1   64.19    7.36   0
  -9  -3  -1   79.77    7.23   0
   9   3   1   63.69    5.37   0
  -9   3  -1   71.35    7.28   0
   9  -3   1   64.28    7.36   0
 -10  -3  -1  865.12   11.73   0
 -10   3  -1  711.56   12.62   0
  10   3   1  830.25   11.52   0
  10  -3   1  816.53   13.11   0
 -11   3  -1  165.18    9.08   0
 -11  -3  -1  173.42    6.68   0
  11  -3   1  126.25    8.79   0
  11   3   1  153.93    8.61   0
  12   3   1  480.57    8.54   0
 -12   3  -1  430.41   10.75   0
  12  -3   1  484.64   11.07   0
 -12  -3  -1  490.43   10.26   0
 -13   3  -1  125.72    8.91   0
  13   3   1  151.35    8.69   0
 -13  -3  -1  147.92    8.72   0
  13  -3   1  144.77    9.13   0
 -14  -3  -1   65.59    6.59   0
 -14   3  -1   56.22    8.78   0
  14   3   1   54.86    8.45   0
  14  -3   1   77.29    8.59   0
 -13  -4   1    3.58    5.70   0
  13   4  -1   -1.03    7.90   0
  13  -4  -1    6.42    8.27   0
 -13   4   1    8.20    7.96   0
  12   4  -1    0.33    7.87   0
  12  -4  -1    2.85    8.40   0
 -12   4   1   -1.58    9.83   0
 -12  -4   1   -2.28    5.53   0
 -11   4   1  655.12   13.14   0
  11  -4  -1  545.12   12.23   0
 -11  -4   1  678.74   11.34   0
  11   4  -1  708.29   11.24   0
 -10   4   1    3.38    7.81   0
  10  -4  -1    0.43    9.47   0
  10   4  -1    3.72    7.77   0
 -10  -4   1   -7.94    7.91   0
  -9   4   1  295.76   10.93   0
  -9  -4   1  377.62   10.18   0
   9  -4  -1  385.89   12.66   0
   9   4  -1  376.71   10.06   0
  -8  -4   1  311.74    8.69   0
   8  -4  -1  255.39   10.85   0
  -8   4   1  213.07   10.48   0
   8   4  -1  262.24    8.25   0
  -7  -4   1  539.81   10.40   0
   7  -4  -1  389.48   12.77   0
  -7   4   1  383.72   12.81   0
   7   4  -1  559.61   10.01   0
   6  -4  -1  495.05   16.62   0
   6   4  -1  511.24    9.83   0
  -6  -4   1  364.07    8.27   0
  -6   4   1  353.11   12.96   0
   5  -4  -1 1425.65   31.31   0
  -5   4   1 1226.66   28.08   0
  -5  -4   1 1229.21   14.51   0
   5   4  -1 1424.17   14.43   0
   4   4  -1    8.72    6.79   0
  -4  -4   1    9.33    7.20   0
   3   4  -1  210.74    8.75   0
  -3  -4   1  237.77   10.67   0
   2   4  -1   69.07    7.74   0
  -2  -4   1   70.32    8.23   0
  -1  -4   1 1341.02   20.34   0
   1   4  -1 1847.36   22.31   0
   0  -4   1  870.87   19.26   0
   0   4  -1 1153.17   20.66   0
   0  -4  -1  839.45   20.17   0
   0   4   1  826.50   19.69   0
   1   4   1  612.38   14.71   0
  -1  -4  -1  632.30   15.47   0
   1  -4   1  871.71   25.68   0
   1  -4   1  627.29   23.31   0
  -1   4  -1  771.91   23.70   0
  -2  -4  -1    4.88    7.30   0
   2   4   1    4.70    8.42   0
  -3  -4  -1    0.44    7.40   0
   3   4   1    5.26    6.87   0
  -4   4  -1   10.80    8.78   0
   4  -4   1    8.98   13.28   0
   4   4   1   11.05    7.02   0
   4  -4   1   10.29   12.26   0
  -4  -4  -1   21.06    7.09   0
  -5  -4  -1 2617.03   19.10   0
   5  -4   1 1863.44   28.73   0
   5   4   1 2426.88   18.21   0
  -5   4  -1 2558.92   32.24   0
  -6  -4  -1   21.76    4.95   0
  -6   4  -1   19.01    8.12   0
   6   4   1   23.12    6.91   0
   6  -4   1   19.68   10.00   0
  -7  -4  -1   24.58    6.78   0
   7  -4   1   17.60    8.72   0
   7   4   1   19.21    4.85   0
  -7   4  -1   19.63    8.14   0
  -8   4  -1   40.97    8.31   0
  -8  -4  -1   43.92    6.82   0
   8  -4   1   36.83    7.56   0
   8   4   1   42.46    5.21   0
  -9   4  -1    3.88    7.99   0
  -9  -4  -1    1.12    8.01   0
   9   4   1   -7.94    7.95   0
   9  -4   1    2.56    8.50   0
 -10   4  -1   33.02    9.82   0
 -10  -4  -1   23.49    7.92   0
  10  -4   1   16.80    8.12   0
  10   4   1   22.27    8.04   0
  11  -4   1  313.02   10.48   0
 -11  -4  -1  396.75    8.14   0
  11   4   1  404.38    9.97   0
 -11   4  -1  369.00   11.10   0
  12  -4   1   28.32    7.99   0
  12   4   1   17.00    8.05   0
 -12  -4  -1   18.15    8.03   0
 -12   4  -1   27.02    8.32   0
  13   4   1   63.95    6.21   0
  13  -4   1   55.19    8.53   0
 -13   4  -1   48.24    8.93   0
 -13  -4  -1   60.79    6.32   0
  12   5  -1   10.00    5.62   0
 -12  -5   1    0.35    7.96   0
 -12   5   1    3.77    9.66   0
  12  -5  -1    0.73    8.75   0
  11  -5  -1   43.15    7.39   0
 -11   5   1   38.44   10.10   0
  11   5  -1   49.73    8.31   0
 -11  -5   1   57.42    8.19   0
 -10   5   1  480.86   14.38   0
  10   5  -1  522.51   10.49   0
 -10  -5   1  501.91   10.46   0
  10  -5  -1  488.47   13.43   0
   9   5  -1   50.01    8.33   0
  -9  -5   1   50.89    8.19   0
   9  -5  -1   31.61    8.71   0
  -9   5   1   32.76   10.05   0
   8  -5  -1  870.18   20.37   0
  -8  -5   1  962.36   12.77   0
  -8   5   1  800.99   19.36   0
   8   5  -1  928.73   12.40   0
  -7   5   1  164.14   14.93   0
  -7  -5   1  184.52    9.47   0
   7  -5  -1  183.51   18.03   0
   7   5  -1  179.16    9.07   0
  -6  -5   1   30.70    7.35   0
   6   5  -1   37.78    6.69   0
   5   5  -1  435.23    9.69   0
  -5  -5   1  406.10    9.98   0
  -4  -5   1 1266.28   15.12   0
   4   5  -1 1061.66   13.72   0
  -3  -5   1  908.10   14.42   0
   3   5  -1  980.08   13.69   0
   2   5  -1  966.02   14.75   0
  -2  -5   1  848.04   14.75   0
  -1  -5   1    9.45    7.66   0
   1   5  -1   16.26    8.42   0
   0   5  -1 2081.76   27.32   0
   0  -5  -1 1524.10   25.61   0
   0  -5   1 1684.57   26.48   0
   0   5   1 1940.68   28.27   0
  -1  -5  -1    4.02    8.51   0
   1  -5   1    2.32   11.86   0
   1  -5   1    3.38   13.12   0
   1   5   1    6.38    8.07   0
  -2  -5  -1  686.09   13.45   0
   2   5   1  673.77   13.10   0
   3   5   1   58.91    8.59   0
  -3  -5  -1   48.21    7.44   0
   4   5   1   38.77    6.92   0
  -4  -5  -1   45.23    7.15   0
  -5  -5  -1  402.70    9.83   0
   5   5   1  405.26    9.66   0
  -6  -5  -1 1410.15   14.40   0
   6   5   1 1483.66   14.45   0
   6  -5   1 1101.81   36.34   0
  -6   5  -1 1056.30   35.85   0
   6  -5   1  997.22   30.72   0
   7   5   1  445.25   10.59   0
   7  -5   1  343.43   17.06   0
  -7  -5  -1  363.75   10.23   0
   7  -5   1  367.05   18.11   0
  -7   5  -1  407.98   16.12   0
  -8   5  -1   26.63    9.70   0
  -8  -5  -1   24.22    8.14   0
   8  -5   1   23.83   10.92   0
   8   5   1   28.35    8.23   0
  -9   5  -1  216.54   11.73   0
   9  -5   1  180.18   10.91   0
  -9  -5  -1  220.38    9.36   0
   9   5   1  200.26    8.98   0
 -10  -5  -1  294.29    9.76   0
  10   5   1  312.75    9.42   0
  10  -5   1  210.60   11.10   0
 -10   5  -1  279.27   12.27   0
  11  -5   1   12.14    9.03   0
  11   5   1   12.97    5.66   0
 -11   5  -1   12.16    7.84   0
 -11  -5  -1   15.44    7.84   0
 -12  -5  -1  274.82    8.16   0
  12  -5   1  308.33   13.18   0
  12   5   1  263.21   10.04   0
 -12   5  -1  260.35   10.89   0
 -11   6   1    3.12   12.19   0
  11   6  -1    4.38    8.00   0
 -11  -6   1   17.42    7.96   0
  11  -6  -1    4.17   11.37   0
 -10   6   1   14.29   15.33   0
  10  -6  -1   17.64   15.78   0
  10  -6  -1   14.90   16.06   0
 -10   6   1   15.95   14.60   0
  10   6  -1   22.15    8.32   0
 -10  -6   1   24.62    8.31   0
  -9  -6   1  177.40    7.12   0
   9   6  -1  239.91    9.50   0
  -8  -6   1  166.44    9.05   0
   8   6  -1  169.66    8.92   0
   7   6  -1 1787.81   15.95   0
  -7  -6   1 1742.91   16.12   0
  -6  -6   1  797.18   12.59   0
   6   6  -1  763.10   12.23   0
   5   6  -1   13.23    8.16   0
  -5  -6   1   17.43    8.23   0
   4   6  -1  170.75   10.92   0
  -4  -6   1  182.25   11.47   0
   3   6  -1  877.63   13.45   0
  -3  -6   1  700.53   12.81   0
   2   6  -1    1.87    8.01   0
  -2  -6   1    8.11    7.33   0
   1   6  -1  941.78   17.34   0
  -1  -6   1  756.67   17.28   0
   0  -6   1    8.35    9.66   0
   0   6   1    8.24    9.16   0
   0  -6   1    6.79    9.42   0
   0  -6  -1    6.34   10.50   0
   0   6  -1    6.34    8.09   0
   1   6   1  473.22   13.85   0
  -1  -6  -1  465.49   13.90   0
   2   6   1  202.33   10.19   0
  -2  -6  -1  168.67    8.79   0
   3   6   1  356.29   10.14   0
  -3  -6  -1  307.71    9.98   0
  -4  -6  -1  153.76    9.65   0
   4   6   1  152.98    9.21   0
   5   6   1   51.14    8.33   0
  -5  -6  -1   47.96    8.74   0
  -6  -6  -1  649.50   11.89   0
   6   6   1  656.20   11.84   0
  -7  -6  -1  602.22   11.25   0
   7   6   1  513.35   11.08   0
  -8  -6  -1   -3.53    8.05   0
   8   6   1   -3.54    8.21   0
  -9   6  -1  152.14   20.80   0
  -9  -6  -1  277.07    9.46   0
   9   6   1  231.44    9.50   0
   9  -6   1  155.78   21.73   0
 -10  -6  -1   70.06    8.40   0
 -10   6  -1   46.19   13.93   0
  10   6   1   62.51    8.41   0
  10  -6   1   42.06   12.25   0
  10  -6   1   52.80   12.10   0
  11   6   1   39.30    8.42   0
  11  -6   1   39.93   10.89   0
 -11  -6  -1   61.15    8.29   0
 -11   6  -1   30.35   10.47   0
  11  -6   1   30.43   10.90   0
  10   7  -1    9.95    7.97   0
 -10  -7   1    4.67    7.92   0
   9   7  -1   -3.58    8.06   0
  -9  -7   1    4.82    7.88   0
  -8  -7   1   83.30    8.47   0
   8   7  -1   93.70    8.50   0
   7   7  -1   79.16    8.73   0
  -7  -7   1  106.18    8.57   0
  -6  -7   1  315.60   11.85   0
   6   7  -1  226.11    9.55   0
   5   7  -1   19.19    8.02   0
  -5  -7   1   24.16    9.97   0
  -4  -7   1    4.19    8.41   0
   4   7  -1   11.02    9.50   0
  -3  -7   1   28.63   10.50   0
   3   7  -1   33.50    9.80   0
   2   7  -1  460.51   13.64   0
  -2  -7   1  342.22   13.08   0
  -1  -7   1   89.25   11.36   0
   1   7  -1  102.45   12.55   0
  -1  -7   1   82.03   12.00   0
   0  -7   1  110.22   15.81   0
   0  -7   1   96.63   14.72   0
   0   7  -1  103.85   15.26   0
  -1  -7  -1   77.73   12.03   0
   1   7   1   80.73   12.24   0
   2   7   1  122.26   10.49   0
  -2  -7  -1   78.04   10.32   0
  -3  -7  -1   10.85    7.87   0
   3   7   1   12.14    7.87   0
   4   7   1  280.87   10.17   0
  -4  -7  -1  242.28    9.98   0
  -5  -7  -1    1.83    8.24   0
   5   7   1   -0.64    9.40   0
   6   7   1   -8.50    7.78   0
  -6  -7  -1    7.00    7.99   0
   7   7   1   10.68    7.97   0
  -7  -7  -1   15.67    7.85   0
  -8  -7  -1  200.12    9.56   0
   8   7   1  169.59    9.56   0
  -9  -7  -1   33.84    8.17   0
   9   7   1   31.91    8.43   0
  -7  -8   1  251.03   10.91   0
   7   8  -1  200.20   11.08   0
   6   8  -1   15.54    8.13   0
  -6  -8   1   15.71    8.38   0
  -5  -8   1   33.55    9.08   0
   5   8  -1   44.63    8.27   0
   4   8  -1   21.78    9.65   0
  -4  -8   1   19.79    8.09   0
   3   8  -1  203.13   11.72   0
  -3  -8   1  162.50   11.09   0
  -2  -8   1    3.13    8.21   0
   2   8  -1   -0.48    9.47   0
  -2  -8   1    2.82    9.56   0
   1   8  -1  108.97   14.77   0
  -1  -8   1  131.60   14.91   0
  -1  -8   1  137.83   13.29   0
   1   8   1   28.76   13.50   0
  -1  -8  -1   30.38   13.72   0
  -1  -8  -1   33.90   12.43   0
  -2  -8  -1   -1.25    8.19   0
   2   8   1    0.79    9.26   0
   3   8   1  508.18   14.56   0
  -3  -8  -1  377.69   11.75   0
   4   8   1    8.99    9.38   0
  -4  -8  -1    2.63    9.32   0
   5   8   1   17.38    7.97   0
  -5  -8  -1   27.44    8.22   0
   6   8   1    2.05    7.76   0
  -6  -8  -1   -1.54    8.40   0
  -7  -8  -1  140.71   10.15   0
   7   8   1  117.86    9.62   0
  -3  -9   1   28.40    9.44   0
  -3  -9   1   32.70   10.71   0
   3   9  -1   15.59   10.26   0
  -2  -9   1  151.44   15.33   0
  -2  -9   1  151.10   14.55   0
   2   9  -1  130.29   14.68   0
   2   9   1   79.07   15.31   0
  -2  -9  -1   99.97   15.10   0
  -2  -9  -1   95.80   13.92   0
   3   9   1    4.75   11.36   0
  -3  -9  -1    6.65   10.34   0
  15   0  -2    2.54    7.70   0
 -15   0   2    7.47    7.70   0
 -14   0   2  255.93    9.76   0
  14   0  -2  285.31    7.98   0
 -13   0   2    0.01    7.73   0
  13   0  -2   -8.70    7.77   0
  12   0  -2   30.60    8.13   0
 -12   0   2   27.54    8.03   0
  11   0  -2    5.47    8.18   0
 -11   0   2    0.43    8.23   0
 -10   0   2  996.54   11.38   0
  10   0  -2 1007.97   12.06   0
  -9   0   2    9.36    4.84   0
   9   0  -2    2.81    4.84   0
   8   0  -2 1864.76   15.73   0
  -8   0   2 1753.16   15.16   0
  -7   0   2   -1.54    7.02   0
   7   0  -2   -1.24    7.17   0
  -6   0   2 1318.01   15.31   0
   6   0  -2 1439.99   15.43   0
   5   0  -2   -5.92    7.44   0
  -5   0   2   -1.90    5.14   0
   4   0  -2 5667.34   32.83   0
  -4   0   2 5585.52   32.13   0
   3   0  -2    0.64    8.84   0
  -3   0   2    1.44    8.59   0
  -2   0   2  113.02   10.43   0
   2   0  -2  113.74   10.73   0
   1   0  -2    5.82   12.27   0
  -1   0   2    4.96   10.71   0
   0   0   2 1996.52   31.09   0
   0   0  -2 2027.29   31.23   0
   0   0   2 1951.81   31.09   0
   0   0  -2 1959.77   30.58   0
   1   0   2    4.23    8.93   0
  -1   0  -2    6.14   11.03   0
   2   0   2  146.37   11.34   0
  -2   0  -2  169.71   11.18   0
   3   0   2   -1.83    6.39   0
  -3   0  -2   42.33    9.04   0
  -4   0  -2   10.15    8.30   0
   4   0   2   12.06    8.21   0
   5   0   2    7.22    5.70   0
  -5   0  -2    7.46    7.37   0
  -6   0  -2 2513.81   19.43   0
   6   0   2 2464.13   19.57   0
  -7   0  -2   -1.66    6.86   0
   7   0   2    7.07    5.01   0
  -8   0  -2  134.28    7.74   0
   8   0   2  131.26    7.80   0
  -9   0  -2   -1.78    6.68   0
   9   0   2    2.06    6.68   0
  10   0   2  182.88    7.91   0
 -10   0  -2  196.13    7.75   0
 -11   0  -2    2.58    7.65   0
  11   0   2    3.55    5.47   0
  12   0   2  259.79    9.09   0
 -12   0  -2  269.06    9.06   0
 -13   0  -2   14.34    5.22   0
  13   0   2    5.89    5.34   0
 -14   0  -2   27.30    7.96   0
  14   0   2   31.48    7.86   0
  15   0   2    0.83    7.86   0
 -15   0  -2    0.74    5.55   0
 -15  -1   2   47.59    8.40   0
  15   1  -2   43.46    8.44   0
  15  -1  -2   49.50    6.31   0
 -15   1   2   49.11    6.50   0
 -14  -1   2   50.30    8.07   0
  14  -1  -2   48.19    8.18   0
  14   1  -2   38.52    8.19   0
 -14   1   2   69.29    8.27   0
 -13   1   2   62.95    6.08   0
  13   1  -2   75.07    8.25   0
 -13  -1   2   68.48    8.29   0
  13  -1  -2   84.51    8.38   0
  12  -1  -2  685.96   11.53   0
 -12   1   2  721.25   11.56   0
  12   1  -2  665.39   11.07   0
 -12  -1   2  694.84   11.52   0
 -11  -1   2   13.37    8.36   0
 -11   1   2    8.94    8.13   0
  11  -1  -2   -6.18    8.35   0
  11   1  -2   -8.65    8.38   0
  10  -1  -2 1458.32   14.56   0
 -10  -1   2 1390.63   13.28   0
 -10   1   2 1451.23   14.34   0
  10   1  -2 1433.85   13.43   0
   9   1  -2  936.72   11.79   0
  -9   1   2  975.42   12.76   0
   9  -1  -2  932.06   12.26   0
  -9  -1   2  924.77   12.00   0
   8   1  -2  206.76    8.16   0
   8  -1  -2  195.76    8.28   0
  -8  -1   2  195.91    8.21   0
  -8   1   2  196.95    8.51   0
   7   1  -2  248.31    7.08   0
  -7  -1   2  214.15    6.97   0
  -7   1   2  220.39    7.25   0
   7  -1  -2  244.12    8.97   0
  -6  -1   2   45.05    7.50   0
   6   1  -2   44.35    7.71   0
   6  -1  -2   44.01    7.74   0
  -6   1   2   40.72    5.46   0
  -5  -1   2 3881.83   23.73   0
   5   1  -2 3928.39   24.35   0
  -5   1   2 3946.11   27.03   0
   5  -1  -2 3936.79   27.12   0
   4  -1  -2   31.45    8.22   0
  -4   1   2   37.41    8.02   0
  -4  -1   2   36.85    7.88   0
   4   1  -2   37.93    7.98   0
   3  -1  -2 7826.34   47.24   0
  -3  -1   2 7559.56   38.51   0
   3   1  -2 7916.14   39.67   0
  -3   1   2 6946.90   44.54   0
  -2  -1   2 5607.63   38.33   0
   2   1  -2 5828.65   38.83   0
   1   1  -2  396.03   14.56   0
   1  -1  -2  415.82   18.29   0
   1  -1  -2  404.22   18.32   0
  -1  -1   2  403.44   14.02   0
  -1   1   2  402.24   17.20   0
  -1   1   2  394.05   17.81   0
   0   1  -2  617.45   18.12   0
   0  -1   2  631.90   19.77   0
   0  -1   2  587.13   17.56   0
   0   1   2  588.29   18.65   0
   0  -1  -2  606.91   19.72   0
   0   1  -2  628.54   19.11   0
  -1  -1  -2  804.73   18.44   0
  -1   1  -2  901.39   20.56   0
   1  -1   2  863.69   20.73   0
   1  -1   2  815.84   20.09   0
   1   1   2  800.73   18.62   0
  -3  -1  -2 1043.88   16.63   0
   3  -1   2 1029.04   17.98   0
  -3   1  -2 1021.16   17.34   0
   3   1   2 1045.97   16.58   0
  -4  -1  -2  882.37   12.95   0
   4  -1   2  883.96   15.33   0
  -4   1  -2  890.94   14.78   0
   4   1   2  861.69   13.43   0
   5   1   2  140.72    8.99   0
  -5  -1  -2  152.49    6.83   0
   5  -1   2  144.96    9.27   0
  -5   1  -2  156.97    9.00   0
  -6   1  -2  366.88   10.06   0
   6   1   2  351.98    9.81   0
   6  -1   2  378.60   10.53   0
  -6  -1  -2  362.18    9.68   0
   7   1   2  424.28    8.32   0
  -7   1  -2  436.44   10.15   0
  -7  -1  -2  426.13    9.70   0
   7  -1   2  445.79   10.19   0
   8  -1   2   57.92    7.31   0
  -8  -1  -2   52.43    7.23   0
   8   1   2   46.91    7.38   0
  -8   1  -2   58.36    7.32   0
   9  -1   2   27.48    6.74   0
  -9   1  -2   27.56    6.63   0
   9   1   2   22.72    6.80   0
  -9  -1  -2   18.96    6.56   0
  10  -1   2  646.46   10.44   0
 -10   1  -2  623.17   10.23   0
  10   1   2  624.46    8.86   0
 -10  -1  -2  659.17   10.13   0
 -11  -1  -2  821.25   11.48   0
  11  -1   2  777.73   11.74   0
 -11   1  -2  785.55   11.72   0
  11   1   2  787.97   11.29   0
  12   1   2  268.00    7.33   0
 -12   1  -2  282.85    9.39   0
  12  -1   2  265.43    9.30   0
 -12  -1  -2  271.10    9.33   0
 -13  -1  -2  334.69    9.48   0
  13  -1   2  304.61    9.98   0
  13   1   2  320.43    9.60   0
 -13   1  -2  345.82    9.66   0
  14   1   2    4.22    7.93   0
  14  -1   2    0.43    5.67   0
 -14   1  -2   -4.08    5.59   0
 -14  -1  -2   -0.90    7.97   0
 -15  -1  -2   78.16    8.44   0
 -15   1  -2   77.63    8.27   0
  15   1   2   51.27    6.38   0
  15  -1   2   40.28    8.64   0
 -15  -2   2   23.25    8.02   0
  15   2  -2   23.44    8.02   0
  15  -2  -2    9.29    8.02   0
 -15   2   2   20.36    8.10   0
 -14   2   2  208.66    9.60   0
  14   2  -2  224.25    7.45   0
 -14  -2   2  210.18    9.35   0
  14  -2  -2  226.24    9.76   0
 -13  -2   2   50.21    8.28   0
  13   2  -2   69.87    8.17   0
 -13   2   2   59.71    8.23   0
  13  -2  -2   59.29    8.41   0
 -12   2   2  259.25    9.36   0
 -12  -2   2  258.74    7.45   0
  12  -2  -2  237.58    7.50   0
  12   2  -2  271.03    9.25   0
  11   2  -2  337.14    9.87   0
 -11  -2   2  363.06   10.28   0
  11  -2  -2  373.09   11.10   0
 -11   2   2  337.28   10.13   0
  10  -2  -2   79.77    7.25   0
  10   2  -2   97.89    7.18   0
 -10  -2   2   89.34    5.52   0
 -10   2   2   87.09    7.31   0
   9  -2  -2   50.13    7.05   0
  -9  -2   2   67.35    7.20   0
   9   2  -2   65.27    7.12   0
  -9   2   2   47.31    7.20   0
  -8  -2   2  902.86   11.72   0
   8  -2  -2  910.23   12.87   0
   8   2  -2  922.79   11.62   0
  -8   2   2  837.97   13.04   0
  -7   2   2  149.84    8.56   0
   7   2  -2  160.78    6.13   0
  -7  -2   2  167.61    7.92   0
   7  -2  -2  152.72    8.49   0
   6   2  -2   12.09    7.06   0
   6  -2  -2   10.25    7.16   0
  -6   2   2    9.07    8.71   0
  -6  -2   2   17.03    6.93   0
  -5  -2   2   -7.87    7.16   0
   5  -2  -2    1.74    7.33   0
   5   2  -2    5.57    7.25   0
  -5   2   2   -0.05    7.12   0
   4  -2  -2 4557.63   36.20   0
  -4  -2   2 4437.40   26.40   0
   4   2  -2 4349.83   25.99   0
  -4   2   2 3250.65   30.35   0
  -3  -2   2  877.04   13.37   0
  -3   2   2  888.69   19.93   0
   3   2  -2 1193.34   16.00   0
   3  -2  -2 1240.86   23.55   0
  -2   2   2  185.48   13.17   0
  -2  -2   2  233.07   10.48   0
  -2   2   2  244.86   14.78   0
   2   2  -2  231.35   10.41   0
   2  -2  -2  229.19   15.24   0
   1   2  -2  168.54   11.86   0
  -1   2   2  152.13   13.63   0
  -1  -2   2  119.00   10.11   0
  -1   2   2  158.58   14.67   0
   1  -2  -2  175.72   14.63   0
   0  -2   2  805.48   18.83   0
   0   2   2  575.19   18.35   0
   0  -2   2  779.99   18.13   0
   0  -2  -2  780.10   20.76   0
   0   2  -2  773.18   18.01   0
   1  -2   2  513.16   16.37   0
  -1  -2  -2  344.43   12.95   0
   1   2   2  355.12   13.13   0
   1  -2   2  487.08   17.23   0
  -1   2  -2  515.30   17.09   0
  -1   2  -2  498.01   15.96   0
  -2   2  -2 2326.59   29.23   0
   2  -2   2 1971.62   27.35   0
  -2  -2  -2 2329.86   23.66   0
   2   2   2 2421.30   24.86   0
   2  -2   2 2160.95   29.24   0
  -3   2  -2 1452.52   21.66   0
  -3  -2  -2 1443.14   17.60   0
   3   2   2 1454.79   18.12   0
   3  -2   2 1141.08   19.52   0
  -4   2  -2  139.37   10.28   0
   4   2   2  138.45    8.87   0
  -4  -2  -2  139.06    8.89   0
   4  -2   2   96.32    9.19   0
  -5   2  -2  475.61   11.49   0
   5  -2   2  500.83   13.94   0
  -5  -2  -2  484.27   10.75   0
   5   2   2  478.33   10.61   0
   6   2   2 1563.60   15.23   0
  -6   2  -2 1609.92   17.24   0
  -6  -2  -2 1631.87   15.25   0
   6  -2   2 1681.13   18.23   0
   7   2   2    1.88    6.93   0
  -7   2  -2    5.82    6.85   0
  -7  -2  -2    6.63    6.83   0
   7  -2   2   10.20    7.11   0
   8  -2   2   83.06    7.60   0
   8   2   2  100.18    7.38   0
  -8  -2  -2  105.71    7.49   0
  -8   2  -2  101.18    7.47   0
  -9   2  -2    3.48    6.66   0
   9  -2   2    1.38    6.67   0
  -9  -2  -2    4.18    6.65   0
   9   2   2    2.25    6.77   0
  10   2   2  919.08   12.11   0
 -10   2  -2  934.15   12.89   0
 -10  -2  -2  996.50   12.42   0
  10  -2   2  909.54   13.19   0
 -11   2  -2   13.46    7.90   0
 -11  -2  -2   -6.26    8.01   0
  11  -2   2   -9.50    7.92   0
  11   2   2    7.02    5.60   0
  12   2   2  467.41    9.99   0
 -12   2  -2  450.38   10.55   0
 -12  -2  -2  450.79    8.47   0
  12  -2   2  465.78   10.55   0
  13   2   2   38.39    8.18   0
  13  -2   2   34.60    6.02   0
 -13  -2  -2   52.68    8.23   0
 -13   2  -2   45.28    8.30   0
 -14  -2  -2  157.26    6.83   0
 -14   2  -2  152.46    8.99   0
  14   2   2  166.68    8.78   0
  14  -2   2  133.59    8.94   0
  14  -3  -2    3.25    8.04   0
 -14  -3   2   -1.64    5.67   0
  14   3  -2    3.79    5.51   0
 -14   3   2    5.40    7.86   0
  13  -3  -2  496.87   12.05   0
  13   3  -2  553.55   10.85   0
 -13   3   2  564.22   11.93   0
 -13  -3   2  513.15    9.47   0
 -12  -3   2   37.58    8.19   0
  12  -3  -2   27.18    8.62   0
 -12   3   2   47.69    8.01   0
  12   3  -2   52.58    8.00   0
 -11  -3   2  963.34   12.46   0
 -11   3   2  980.33   13.72   0
  11   3  -2  965.71   12.13   0
  11  -3  -2  857.24   13.33   0
 -10   3   2  813.32   14.32   0
  10   3  -2  813.70   10.01   0
 -10  -3   2  832.61   10.51   0
  10  -3  -2  803.15   13.09   0
   9  -3  -2  224.54    8.60   0
   9   3  -2  244.06    8.07   0
  -9  -3   2  244.07    8.27   0
  -9   3   2  226.01    9.79   0
  -8  -3   2   32.08    5.22   0
   8  -3  -2   29.21    6.88   0
  -8   3   2   37.92    8.37   0
   8   3  -2   36.73    6.88   0
   7   3  -2 1626.10   14.44   0
   7  -3  -2 1725.11   19.58   0
  -7   3   2 1741.29   19.80   0
  -7  -3   2 1664.08   14.86   0
  -6  -3   2  237.61    8.40   0
   6   3  -2  236.21    8.39   0
   6  -3  -2  183.63    9.42   0
  -6   3   2  176.98    9.27   0
   5  -3  -2  163.94   10.85   0
  -5   3   2  136.87   10.77   0
  -5  -3   2  156.47    8.20   0
   5   3  -2  150.29    8.08   0
   4   3  -2   28.95    7.43   0
  -4  -3   2   18.69    5.53   0
   4  -3  -2   26.16   10.96   0
  -4   3   2   22.04    8.39   0
   3   3  -2   -3.08    7.19   0
  -3   3   2    2.50    8.43   0
  -3   3   2    3.78    8.22   0
  -3  -3   2    2.72    7.17   0
   3  -3  -2    2.59   12.72   0
  -2  -3   2  103.27    8.67   0
   2   3  -2  102.98    8.28   0
  -1   3   2 1320.20   32.04   0
  -1  -3   2 1204.42   18.25   0
   1  -3  -2 1835.00   37.01   0
  -1   3   2 1682.49   35.24   0
   1   3  -2 1710.40   20.93   0
   0  -3  -2  648.33   18.03   0
   0   3   2  663.98   18.11   0
   0  -3   2  799.33   17.83   0
   0   3  -2  838.59   17.00   0
   0  -3   2  919.71   18.50   0
   1  -3   2 1231.53   23.14   0
  -1   3  -2 1340.86   23.83   0
  -1  -3  -2 1271.75   20.08   0
   1  -3   2 1385.55   25.45   0
   1   3   2 1263.50   20.60   0
  -2  -3  -2 2897.44   24.87   0
  -2   3  -2 2966.22   35.80   0
   2   3   2 2847.14   24.88   0
   2  -3   2 2949.27   35.90   0
   2  -3   2 2252.66   31.77   0
   3  -3   2 4629.16   42.14   0
   3   3   2 4808.96   28.95   0
  -3  -3  -2 3501.58   24.32   0
   3  -3   2 4301.12   40.03   0
  -3   3  -2 4994.17   41.91   0
  -4   3  -2  414.05   12.34   0
   4  -3   2  348.50   13.47   0
   4   3   2  444.97   10.59   0
  -4  -3  -2  330.50    8.58   0
  -5   3  -2 3676.90   29.77   0
   5  -3   2 2897.17   27.29   0
  -5  -3  -2 3537.40   21.87   0
   5   3   2 3844.93   22.67   0
  -6   3  -2  537.36   11.86   0
   6   3   2  588.86   10.75   0
  -6  -3  -2  455.08    8.68   0
   6  -3   2  465.55   11.80   0
  -7   3  -2  600.08   11.92   0
  -7  -3  -2  713.65   10.84   0
   7   3   2  731.34   10.84   0
   7  -3   2  525.78   11.71   0
   8   3   2   89.23    7.22   0
  -8   3  -2   88.21    7.48   0
  -8  -3  -2   92.35    7.25   0
   8  -3   2   88.03    9.00   0
  -9   3  -2 3170.90   22.03   0
  -9  -3  -2 3226.42   18.53   0
   9  -3   2 2753.45   20.61   0
   9   3   2 3041.57   17.98   0
 -10   3  -2   86.80    8.97   0
 -10  -3  -2   90.03    8.32   0
  10  -3   2   84.66    8.71   0
  10   3   2   75.45    6.18   0
  11   3   2  267.46    7.33   0
 -11   3  -2  272.00    9.92   0
  11  -3   2  237.14    9.54   0
 -11  -3  -2  276.86    9.14   0
 -12   3  -2  189.64    9.55   0
  12   3   2  172.23    6.94   0
 -12  -3  -2  184.64    6.91   0
  12  -3   2  157.29    9.11   0
  13   3   2  103.58    6.18   0
  13  -3   2   86.71    8.60   0
 -13  -3  -2  102.41    8.45   0
 -13   3  -2  111.20    8.82   0
 -14   3  -2   33.69    8.43   0
  14   3   2   43.18    5.88   0
  14  -3   2   46.56    8.23   0
 -14  -3  -2   35.07    6.13   0
 -13  -4   2    8.99    5.73   0
 -13   4   2    9.58    7.96   0
  13   4  -2   19.55    7.76   0
  13  -4  -2   -2.59    8.51   0
 -12   4   2  450.61   11.81   0
  12  -4  -2  591.98   13.94   0
  12   4  -2  589.71   11.06   0
 -12  -4   2  601.71   11.19   0
 -11   4   2   53.10   10.00   0
  11  -4  -2   54.94    8.30   0
  11   4  -2   55.01    8.28   0
 -11  -4   2   49.06    8.25   0
  10  -4  -2  299.50   11.62   0
 -10   4   2  294.05   11.93   0
 -10  -4   2  319.79    9.82   0
  10   4  -2  307.49    9.43   0
  -9   4   2  106.67   11.00   0
   9  -4  -2  121.39   10.57   0
  -9  -4   2  119.27    9.00   0
   9   4  -2  111.64    6.47   0
   8  -4  -2  371.08   11.93   0
  -8   4   2  322.35   11.83   0
  -8  -4   2  426.23    9.72   0
   8   4  -2  422.80    9.07   0
  -7  -4   2   71.93    5.47   0
   7   4  -2   73.82    7.12   0
   7  -4  -2   69.63    9.13   0
  -7   4   2   82.83   10.55   0
  -6  -4   2 1021.90   12.53   0
   6  -4  -2  913.04   19.23   0
  -6   4   2  726.29   17.99   0
   6   4  -2 1015.16   12.18   0
   5   4  -2   52.82    7.12   0
  -5   4   2   45.63   10.69   0
   5  -4  -2   52.97   12.97   0
  -5   4   2   36.57    9.12   0
  -5  -4   2   38.23    7.25   0
  -4  -4   2   53.52    7.27   0
   4   4  -2   51.47    7.12   0
   3   4  -2   50.31    7.29   0
  -3  -4   2   55.20    7.49   0
  -2  -4   2 2085.09   20.68   0
   2   4  -2 2457.46   21.68   0
  -1  -4   2   -0.50    8.58   0
   1  -4  -2    1.84   12.41   0
  -1   4   2    1.44    8.82   0
  -1   4   2    0.36    9.57   0
   1   4  -2    1.84    6.88   0
   0  -4  -2 1275.98   23.36   0
   0  -4   2 1268.22   21.21   0
   0   4  -2 1257.39   19.68   0
   0  -4   2  938.72   17.51   0
   0   4   2  927.91   19.93   0
   1  -4   2    0.18    8.84   0
   1   4   2    4.47    8.43   0
  -1   4  -2    0.99    6.48   0
   1  -4   2    0.77    9.99   0
  -1  -4  -2    0.10    8.80   0
   2  -4   2  106.95   12.25   0
  -2  -4  -2  109.35    9.71   0
   2  -4   2   87.68   11.64   0
   2   4   2   87.57    8.00   0
   3  -4   2   15.56   10.12   0
  -3  -4  -2   14.51    7.15   0
   3  -4   2   15.77   10.36   0
   3   4   2   18.43    7.30   0
  -4   4  -2 3156.80   37.20   0
   4   4   2 3270.54   22.01   0
   4  -4   2 2859.49   37.78   0
  -4  -4  -2 3371.86   22.92   0
   4  -4   2 2496.00   34.21   0
  -5   4  -2    1.18    7.55   0
   5   4   2    1.94    5.02   0
  -5  -4  -2    0.37    7.07   0
   5  -4   2    4.59    8.66   0
   5  -4   2    0.02    8.39   0
   6   4   2  356.04    9.20   0
  -6  -4  -2  362.87    9.26   0
   6  -4   2  271.68   11.88   0
  -6   4  -2  347.14   11.99   0
  -7  -4  -2  291.87    8.54   0
  -7   4  -2  257.18   10.71   0
   7   4   2  283.74    8.49   0
   7  -4   2  240.30   11.00   0
   8   4   2  590.42    8.81   0
  -8  -4  -2  591.69    9.46   0
   8  -4   2  491.09   11.85   0
  -8   4  -2  648.66   12.91   0
   9   4   2   10.85    7.89   0
  -9   4  -2    8.93    7.76   0
  -9  -4  -2   -4.49    7.91   0
   9  -4   2    7.76    7.85   0
  10   4   2  773.84   10.01   0
 -10  -4  -2  967.36   12.18   0
 -10   4  -2  925.04   15.43   0
  10  -4   2  734.59   13.09   0
 -11   4  -2   94.86   10.38   0
  11  -4   2   84.18   10.19   0
 -11  -4  -2   79.28    8.33   0
  11   4   2   88.56    8.50   0
  12   4   2   22.73    7.78   0
  12  -4   2   17.46    7.93   0
 -12   4  -2   13.28    8.21   0
 -12  -4  -2   22.91    7.85   0
 -13   4  -2    0.80    9.99   0
  13  -4   2    7.52    7.99   0
  13   4   2    7.47    7.88   0
 -13  -4  -2   20.08    7.85   0
  12   5  -2   12.07    7.85   0
 -12  -5   2   11.24    8.03   0
 -12   5   2    7.97    8.13   0
  12  -5  -2    6.75    8.68   0
  11  -5  -2  325.17   11.15   0
 -11  -5   2  388.10   10.29   0
 -11   5   2  282.73   13.10   0
  11   5  -2  369.92   10.21   0
 -10  -5   2  100.42    6.61   0
 -10   5   2  108.34   10.89   0
  10  -5  -2  117.13   10.93   0
  10   5  -2  109.09    8.68   0
  -9  -5   2  127.04    6.64   0
  -9   5   2  105.39   12.25   0
   9   5  -2  114.42    6.37   0
   9  -5  -2  120.41   10.96   0
  -8  -5   2   11.24    8.37   0
   8   5  -2    3.64    8.05   0
  -8   5   2    3.33   10.28   0
   8  -5  -2   -1.67   11.69   0
  -7   5   2  305.82   18.40   0
   7   5  -2  343.04    7.96   0
  -7  -5   2  393.70   10.55   0
   7  -5  -2  319.39   22.06   0
  -7   5   2  303.01   21.26   0
   6   5  -2  120.62    7.42   0
  -6  -5   2  142.04    7.92   0
   5   5  -2   14.98    6.75   0
  -5  -5   2   13.95    6.90   0
   4   5  -2   47.84    6.97   0
  -4  -5   2   36.73    7.24   0
  -3  -5   2  137.69    8.13   0
   3   5  -2  186.56    8.37   0
  -2  -5   2   -0.05    6.82   0
   2   5  -2   -0.91    8.14   0
  -1  -5   2  856.15   16.12   0
   1   5  -2 1160.49   17.71   0
   0  -5   2   73.71    9.59   0
   0  -5   2   97.27   10.12   0
   0   5   2   70.41    9.59   0
   0   5  -2   92.42    9.30   0
   0  -5  -2   84.66   11.05   0
   1   5   2   36.00    8.69   0
   1  -5   2   38.40   11.70   0
   1  -5   2   51.73   10.79   0
  -1  -5  -2   39.08    7.42   0
  -1   5  -2   45.83    8.55   0
   2   5   2 1076.61   15.54   0
  -2  -5  -2 1206.17   17.29   0
   2  -5   2 1143.98   34.83   0
   2  -5   2 1112.76   35.90   0
   3   5   2  642.91   11.94   0
  -3  -5  -2  726.94   12.74   0
  -4  -5  -2  150.84    8.25   0
   4   5   2  205.67    8.38   0
   5  -5   2  200.93   18.12   0
  -5  -5  -2  293.19    9.19   0
   5  -5   2  265.07   18.45   0
   5   5   2  292.33    8.98   0
   6  -5   2  108.34   13.47   0
  -6  -5  -2  100.07    5.89   0
  -6   5  -2  101.82   12.26   0
   6  -5   2  112.62   12.62   0
   6   5   2  153.57    7.71   0
   7   5   2  123.46    9.00   0
  -7   5  -2  115.69   12.35   0
   7  -5   2   86.38   12.58   0
   7  -5   2   84.43   12.77   0
  -7  -5  -2  124.81    8.94   0
   8   5   2   -3.21    7.96   0
  -8   5  -2   -5.54    9.48   0
  -8  -5  -2    1.01    5.77   0
   8  -5   2   -1.34    9.93   0
   9  -5   2   56.54    9.82   0
  -9  -5  -2   75.74    8.22   0
   9   5   2   66.57    8.19   0
  -9   5  -2   63.03    8.46   0
 -10  -5  -2  111.11    8.33   0
 -10   5  -2   97.49   10.68   0
  10   5   2  116.27    8.55   0
  10  -5   2   86.05   10.06   0
  11  -5   2   21.86    7.45   0
  11   5   2   34.56    5.64   0
 -11   5  -2   26.07    8.15   0
 -11  -5  -2   14.83    8.16   0
 -12  -5  -2    4.28    8.05   0
 -12   5  -2   10.05    9.79   0
  12  -5   2    2.61    8.99   0
  12   5   2   -1.51    7.88   0
 -11   6   2    0.45   11.69   0
 -11  -6   2   -0.25    7.92   0
  11  -6  -2    3.54   11.24   0
  11   6  -2    6.31    8.08   0
 -11   6   2    3.75   11.79   0
  10   6  -2  109.42    9.01   0
 -10  -6   2   86.73    6.60   0
  -9  -6   2    2.28    7.99   0
   9   6  -2    8.36    8.05   0
  -8  -6   2  218.82    9.48   0
   8   6  -2  210.96    9.34   0
  -7  -6   2    9.74    8.14   0
   7   6  -2   -3.23    8.01   0
   6   6  -2  749.31   11.98   0
  -6  -6   2  641.61   12.10   0
  -5  -6   2   -7.73    8.60   0
   5   6  -2    0.31    8.01   0
   4   6  -2    8.07    7.99   0
  -4  -6   2    3.17    8.56   0
   3   6  -2   15.07    6.64   0
  -3  -6   2   17.65    7.02   0
  -2  -6   2   55.30    7.82   0
   2   6  -2   76.63    7.46   0
  -1  -6   2   77.92   10.01   0
   1   6  -2  110.28    9.48   0
   0   6  -2  178.17   12.46   0
   0  -6  -2  199.25   14.06   0
   0  -6   2  195.38   13.33   0
   0   6   2  223.25   12.72   0
   0  -6   2  167.71   12.29   0
  -1  -6  -2   -1.42    8.03   0
   1   6   2   -2.73    7.86   0
   1  -6   2    1.44   11.51   0
   1  -6   2    1.91   11.99   0
   2   6   2  541.53   12.94   0
  -2  -6  -2  526.99   11.99   0
   3   6   2  371.47   10.10   0
  -3  -6  -2  372.17   10.05   0
  -4  -6  -2   49.05    8.44   0
   4   6   2   57.23   10.27   0
  -5  -6  -2   51.18    8.64   0
   5   6   2   45.91    8.27   0
  -6  -6  -2   -0.53    8.19   0
   6   6   2    3.32    8.11   0
  -7  -6  -2    6.62    7.88   0
   7   6   2    7.37    8.10   0
   8   6   2  519.75   11.02   0
  -8  -6  -2  360.09   10.04   0
   9   6   2   75.24    8.52   0
   9  -6   2   53.02   13.52   0
  -9  -6  -2   79.56    8.45   0
   9  -6   2   66.26   13.24   0
  -9   6  -2   48.43   14.11   0
 -10   6  -2   10.30    9.56   0
  10  -6   2   11.02    9.99   0
  10  -6   2    7.55    9.98   0
 -10  -6  -2    9.55    8.04   0
  10   6   2   13.51    8.05   0
  11   6   2   16.48    8.07   0
  11  -6   2   21.09    9.20   0
  11  -6   2   16.00   10.37   0
 -11  -6  -2   14.28    8.10   0
 -11   6  -2   11.60   11.34   0
 -10  -7   2    8.61    8.05   0
  10   7  -2    9.58    8.21   0
  -9  -7   2  193.55    9.53   0
   9   7  -2  132.99    9.67   0
   8   7  -2   -5.04    7.79   0
  -8  -7   2    3.59    7.76   0
   7   7  -2   29.34    7.97   0
  -7  -7   2   29.28    8.11   0
  -6  -7   2   14.45    8.07   0
   6   7  -2   16.74    7.85   0
  -5  -7   2  657.13   13.72   0
   5   7  -2  651.82   13.43   0
  -4  -7   2   -3.68    9.85   0
   4   7  -2    9.92    9.52   0
  -3  -7   2  275.40   10.82   0
   3   7  -2  375.19   11.03   0
  -2  -7   2   23.51   10.69   0
   2   7  -2   25.54    8.01   0
  -1  -7   2   27.12   10.02   0
   1   7  -2   29.20   11.26   0
  -1  -7   2   31.84   10.13   0
   0   7  -2   17.10   11.04   0
   0  -7   2   17.89   11.43   0
   0  -7   2   17.90   12.33   0
   1   7   2 1188.78   22.05   0
  -1  -7  -2 1171.02   22.33   0
   2   7   2    0.43    7.78   0
  -2  -7  -2    1.89    9.33   0
  -3  -7  -2   42.87    8.08   0
   3   7   2   43.01    8.17   0
  -4  -7  -2   36.72    8.13   0
   4   7   2   42.64    9.78   0
   5   7   2   24.64    8.06   0
  -5  -7  -2   14.96    8.05   0
  -6  -7  -2  134.28    9.72   0
   6   7   2  142.12    9.00   0
   7   7   2  276.56    9.76   0
  -7  -7  -2  260.25   10.01   0
  -8  -7  -2   28.36    8.21   0
   8   7   2   24.73    8.37   0
   9   7   2   -3.99    7.95   0
  -9  -7  -2    0.73    7.89   0
   7   8  -2   56.60    8.57   0
  -7  -8   2   69.95    8.83   0
   6   8  -2   42.83    8.73   0
  -6  -8   2   56.42    8.61   0
  -5  -8   2   20.39   10.40   0
   5   8  -2   35.69    8.14   0
   4   8  -2  123.80   11.02   0
  -4  -8   2  114.78   11.55   0
   3   8  -2   77.77   10.73   0
  -3  -8   2   75.69   10.36   0
  -2  -8   2   85.59    9.75   0
   2   8  -2   65.12   11.07   0
  -2  -8   2   68.74   10.27   0
   1   8  -2    0.74   11.62   0
  -1  -8   2    0.13    9.40   0
  -1  -8   2    2.17   10.60   0
  -1  -8  -2    4.19   13.36   0
   1   8   2    1.44   11.62   0
  -2  -8  -2  354.97   14.27   0
   2   8   2  364.97   13.96   0
  -3  -8  -2  129.54   10.31   0
   3   8   2  106.46   10.88   0
  -4  -8  -2   97.68    8.77   0
   4   8   2   84.36    9.15   0
   5   8   2   17.88    8.01   0
  -5  -8  -2   20.85    8.04   0
   6   8   2  109.29    8.85   0
  -6  -8  -2   79.41    8.90   0
  -7  -8  -2   28.19    9.17   0
   7   8   2   29.67    8.40   0
  -3  -9   2   79.57   11.82   0
  -3  -9   2   84.37   10.38   0
   3   9  -2   45.22   11.42   0
  -2  -9   2    7.81   11.40   0
  -2  -9   2    2.76   10.40   0
   2   9  -2    6.48   11.12   0
  -2  -9  -2   16.66   14.70   0
  -2  -9  -2   25.48   14.21   0
   2   9   2   17.96   13.44   0
  -3  -9  -2   30.60   10.66   0
   3   9   2   20.06   10.20   0
  15   0  -3  262.78    9.97   0
 -15   0   3  207.58   10.01   0
  14   0  -3    0.36    7.84   0
 -14   0   3    0.83    7.76   0
  13   0  -3  789.53   12.04   0
 -13   0   3  807.44   12.20   0
 -12   0   3   -9.26    8.29   0
  12   0  -3    6.78    8.06   0
 -11   0   3 1362.52   14.34   0
  11   0  -3 1336.61   14.03   0
  10   0  -3   -5.62    6.64   0
 -10   0   3    1.58    6.81   0
  -9   0   3  145.42    7.73   0
   9   0  -3  154.68    7.68   0
  -8   0   3    4.66    6.74   0
   8   0  -3   -3.92    7.06   0
   7   0  -3  123.81    7.95   0
  -7   0   3  134.62    7.88   0
  -6   0   3   11.04    7.12   0
   6   0  -3    1.40    5.15   0
  -5   0   3  550.18   10.34   0
   5   0  -3  568.27   11.69   0
   4   0  -3   -0.99    7.70   0
  -4   0   3   -1.19    7.39   0
  -3   0   3  690.79   14.28   0
   3   0  -3  679.94   14.42   0
   2   0  -3    7.17    9.29   0
  -2   0   3    3.37    8.89   0
  -1   0   3 9462.62   53.93   0
   0   0  -3   -2.16    8.63   0
   0   0   3   -2.77    8.40   0
   0   0   3    0.10    9.29   0
   0   0  -3   -1.43   11.78   0
   1   0   3 5080.62   38.47   0
  -1   0  -3 5157.41   37.41   0
  -2   0  -3   -4.89    9.01   0
   2   0   3   -4.70    9.31   0
   3   0   3  436.04   12.42   0
  -3   0  -3  451.13   12.11   0
   4   0   3   -0.26    7.74   0
  -4   0  -3    2.88    5.29   0
   5   0   3 1678.81   17.55   0
  -5   0  -3 1690.78   16.08   0
   6   0   3   -2.53    7.59   0
  -6   0  -3   -0.82    4.99   0
   7   0   3  435.42   10.34   0
  -7   0  -3  413.64    9.71   0
   8   0   3    1.82    6.94   0
  -8   0  -3   -2.49    4.89   0
   9   0   3  852.12   11.57   0
  -9   0  -3  876.91   10.33   0
  10   0   3   -2.45    6.37   0
 -10   0  -3    8.51    6.48   0
  11   0   3    6.09    7.97   0
 -11   0  -3    8.36    7.89   0
 -12   0  -3    1.47    7.69   0
  12   0   3    0.24    7.75   0
  13   0   3  155.17    6.59   0
 -13   0  -3  159.34    8.63   0
  14   0   3   -5.54    7.79   0
 -14   0  -3    9.93    7.54   0
 -15   0  -3  883.98   13.45   0
  15   0   3  896.64   14.94   0
  15  -1  -3    5.26    7.87   0
 -15   1   3    1.09    7.65   0
  15   1  -3    6.01    7.86   0
 -15  -1   3    1.15    7.80   0
  14  -1  -3   51.19    8.31   0
 -14   1   3   53.39    8.20   0
 -14  -1   3   24.69    8.38   0
  14   1  -3   47.56    5.94   0
  13   1  -3   78.77    8.17   0
 -13   1   3   64.74    8.47   0
 -13  -1   3   70.05    8.35   0
  13  -1  -3   82.09    8.41   0
  12  -1  -3 1002.04   12.98   0
 -12  -1   3  978.34   12.97   0
  12   1  -3 1000.58   12.25   0
 -12   1   3 1004.73   13.00   0
 -11   1   3  235.96    9.70   0
 -11  -1   3  252.37    7.67   0
  11   1  -3  264.18    9.38   0
  11  -1  -3  257.16    9.63   0
  10  -1  -3 1129.93   12.78   0
 -10   1   3 1142.66   13.31   0
 -10  -1   3 1026.52   11.70   0
  10   1  -3 1054.03   11.04   0
  -9   1   3  118.28    7.76   0
  -9  -1   3  128.42    7.46   0
   9   1  -3  142.02    7.59   0
   9  -1  -3  125.53    5.88   0
  -8   1   3  458.50    9.94   0
   8   1  -3  478.20    9.55   0
  -8  -1   3  439.90    9.49   0
   8  -1  -3  460.77    9.87   0
   7   1  -3  179.47    6.58   0
  -7   1   3  174.21    8.06   0
   7  -1  -3  178.78    8.24   0
  -7  -1   3  176.33    8.03   0
  -6  -1   3 1344.24   13.52   0
  -6   1   3 1396.79   15.65   0
   6  -1  -3 1423.30   15.73   0
   6   1  -3 1404.02   14.49   0
   5   1  -3 3634.03   23.31   0
  -5  -1   3 3558.79   23.45   0
   5  -1  -3 3740.98   25.74   0
  -5   1   3 3293.06   24.61   0
   4   1  -3  139.67    8.84   0
  -4  -1   3  145.74    8.70   0
   4  -1  -3  147.36    9.14   0
  -4   1   3  138.19    8.98   0
  -3  -1   3 1421.15   17.87   0
   3   1  -3 1490.26   18.11   0
   3  -1  -3 1454.55   20.39   0
  -3   1   3 1463.13   20.34   0
   2  -1  -3 2741.92   29.60   0
  -2  -1   3 2598.35   25.23   0
  -2   1   3 2648.22   29.60   0
   2   1  -3 2739.12   25.49   0
  -1  -1   3    4.17    6.43   0
  -1   1   3    4.29    8.85   0
  -1   1   3    1.60    9.15   0
   1   1  -3   11.11    9.28   0
   1  -1  -3    7.07    9.34   0
   1  -1  -3    2.95    9.25   0
   0   1  -3 4299.75   36.21   0
   0   1   3 3936.96   35.97   0
   0  -1   3 4256.86   36.49   0
   0  -1  -3 4132.96   36.71   0
   0   1  -3 4052.63   35.26   0
   0   1   3 4009.49   36.49   0
   0  -1   3 4002.38   35.36   0
   1   1   3 3379.39   30.79   0
   1  -1   3 3347.84   31.89   0
   1  -1   3 3492.19   33.25   0
  -1   1  -3 3554.80   32.46   0
  -1  -1  -3 3434.92   30.68   0
   2   1   3   49.89    7.04   0
   2  -1   3   64.61    7.43   0
  -2   1  -3   57.51    9.18   0
  -2  -1  -3   57.07    9.37   0
  -3  -1  -3  346.78   11.03   0
   3   1   3  353.25    9.57   0
   3  -1   3  361.66   11.64   0
  -3   1  -3  362.13    9.91   0
   4  -1   3 2110.33   20.15   0
   4   1   3 2438.73   20.63   0
  -4  -1  -3 2484.07   20.45   0
  -4   1  -3 2492.14   21.63   0
  -5  -1  -3 2286.96   18.77   0
   5   1   3 2272.80   18.54   0
  -5   1  -3 2268.47   19.48   0
   5  -1   3 2247.26   19.90   0
   6  -1   3  747.87   12.89   0
  -6   1  -3  724.75   12.04   0
   6   1   3  738.23   12.17   0
  -6  -1  -3  722.54   10.62   0
   7  -1   3   96.26    8.12   0
  -7   1  -3   89.18    7.53   0
   7   1   3   82.32    5.84   0
  -7  -1  -3   89.58    7.44   0
  -8  -1  -3  513.63    9.72   0
   8  -1   3  444.60    8.82   0
   8   1   3  469.28    9.76   0
  -8   1  -3  482.94    9.93   0
   9  -1   3  365.60    9.27   0
  -9  -1  -3  393.08    7.46   0
   9   1   3  382.47    8.98   0
  -9   1  -3  400.85    9.10   0
  10   1   3  648.08   10.08   0
 -10   1  -3  605.70   10.24   0
  10  -1   3  595.98   10.35   0
 -10  -1  -3  745.42   10.65   0
 -11   1  -3   30.32    8.15   0
  11   1   3   40.02    8.23   0
  11  -1   3   35.21    8.15   0
 -11  -1  -3   30.68    8.17   0
  12   1   3   47.82    7.96   0
  12  -1   3   48.11    7.95   0
 -12   1  -3   35.44    7.97   0
 -12  -1  -3   41.66    7.93   0
  13  -1   3   49.50    7.90   0
 -13   1  -3   37.11    7.99   0
  13   1   3   43.87    8.05   0
 -13  -1  -3   38.65    7.95   0
 -14   1  -3  404.20   11.07   0
  14   1   3  420.86    9.08   0
 -14  -1  -3  451.84    8.97   0
  14  -1   3  367.64   11.03   0
 -14  -2   3   38.43    6.20   0
 -14   2   3   35.79    8.43   0
  14  -2  -3   67.57    8.54   0
  14   2  -3   55.10    8.33   0
  13   2  -3  188.28    7.03   0
 -13   2   3  188.36    9.08   0
  13  -2  -3  196.82    9.54   0
 -13  -2   3  187.20    9.05   0
  12   2  -3   22.61    5.72   0
 -12   2   3   15.74    5.56   0
  12  -2  -3   21.86    8.32   0
 -12  -2   3   15.64    8.28   0
 -11   2   3   -6.92    8.10   0
  11  -2  -3    5.64    8.07   0
  11   2  -3   12.50    8.09   0
 -11  -2   3   13.47    5.82   0
 -10   2   3 1099.40   14.17   0
 -10  -2   3 1081.65   13.15   0
  10  -2  -3 1023.50   13.05   0
  10   2  -3 1116.68   12.24   0
   9  -2  -3  659.61   11.08   0
   9   2  -3  682.83   10.28   0
  -9  -2   3  616.28    9.13   0
  -9   2   3  503.27   10.68   0
   8  -2  -3  138.29    7.95   0
  -8   2   3  135.45    8.14   0
  -8  -2   3  132.38    5.90   0
   8   2  -3  121.00    7.60   0
  -7   2   3 1076.91   14.23   0
   7   2  -3 1096.85   12.48   0
  -7  -2   3 1085.04   12.62   0
   7  -2  -3 1094.88   14.34   0
  -6  -2   3   36.27    7.00   0
   6  -2  -3   34.03    7.40   0
   6   2  -3   33.43    7.00   0
  -6   2   3   26.52    7.11   0
  -5  -2   3  215.70    8.76   0
   5  -2  -3  213.47    9.59   0
   5   2  -3  212.49    8.72   0
  -5   2   3  154.53    8.91   0
  -4   2   3 2004.07   23.16   0
  -4  -2   3 2854.11   21.02   0
   4  -2  -3 2914.06   27.30   0
   4   2  -3 2808.74   20.75   0
   3  -2  -3 3038.61   31.10   0
  -3   2   3 2140.27   26.44   0
  -3  -2   3 2974.34   23.16   0
   3   2  -3 3025.70   22.95   0
   2   2  -3  523.71   12.30   0
  -2  -2   3  490.47   12.29   0
  -2   2   3  495.97   15.33   0
   2  -2  -3  502.53   15.61   0
  -2   2   3  510.71   15.63   0
   1  -2  -3  107.53   10.30   0
  -1   2   3  100.98   11.21   0
   1   2  -3  104.52    9.12   0
  -1  -2   3   97.76    9.25   0
  -1   2   3  103.67   11.34   0
   0  -2  -3  416.25   14.86   0
   0   2  -3  391.08   12.69   0
   0  -2   3  425.61   13.35   0
   0  -2   3  391.15   12.80   0
   0   2   3  307.95   12.54   0
   1   2   3 4606.19   34.07   0
  -1  -2  -3 4839.81   34.71   0
  -1   2  -3 5931.50   40.85   0
  -1   2  -3 6095.89   42.32   0
   1  -2   3 5887.58   42.27   0
   1  -2   3 5733.15   42.18   0
  -2  -2  -3  309.86   10.84   0
   2  -2   3  309.60   11.80   0
  -2   2  -3  319.78   12.81   0
   2   2   3  300.98   10.84   0
   2  -2   3  286.93   13.01   0
   3  -2   3 1460.49   19.80   0
  -3  -2  -3 1436.85   17.06   0
  -3   2  -3 1450.63   19.49   0
   3   2   3 1470.80   17.28   0
  -4   2  -3 2139.55   22.01   0
   4  -2   3 2150.53   22.53   0
   4   2   3 2242.57   19.60   0
  -4  -2  -3 2202.01   18.84   0
  -5   2  -3  536.87   11.61   0
  -5  -2  -3  560.87   11.04   0
   5   2   3  576.09   11.36   0
   5  -2   3  539.67   11.99   0
  -6  -2  -3 3971.22   22.17   0
  -6   2  -3 3836.25   25.19   0
   6  -2   3 4020.37   26.21   0
   6   2   3 3773.01   21.99   0
   7   2   3 1696.77   14.02   0
   7  -2   3 1379.67   16.10   0
  -7   2  -3 1811.05   16.83   0
  -7  -2  -3 1840.51   15.36   0
   8  -2   3  756.94   11.97   0
   8   2   3  764.33    9.86   0
  -8   2  -3  771.30   11.93   0
  -8  -2  -3  830.95   11.18   0
  -9  -2  -3  117.81    7.22   0
   9   2   3   96.78    7.26   0
   9  -2   3   97.91    7.54   0
  -9   2  -3  110.36    7.56   0
 -10  -2  -3   -6.25    8.03   0
  10  -2   3    0.47    7.95   0
 -10   2  -3    1.30    8.18   0
  10   2   3    3.99    7.96   0
  11  -2   3  748.12   11.81   0
 -11  -2  -3  773.32   11.23   0
  11   2   3  722.12   11.12   0
 -11   2  -3  773.77   11.86   0
  12   2   3    8.60    7.93   0
  12  -2   3    6.00    7.81   0
 -12  -2  -3   10.20    7.86   0
 -12   2  -3   10.91    8.03   0
 -13   2  -3  462.95   10.96   0
  13  -2   3  457.79   10.74   0
  13   2   3  484.44   10.31   0
 -13  -2  -3  476.60   10.32   0
  14  -2   3   71.15    8.52   0
 -14  -2  -3   65.23    8.40   0
  14   2   3   90.16    6.36   0
 -14   2  -3   82.73    8.47   0
 -14  -3   3  223.65   10.07   0
  14  -3  -3  270.63   11.35   0
  14   3  -3  271.94    8.21   0
 -14   3   3  200.04   10.21   0
 -13  -3   3   38.33    8.45   0
 -13   3   3   43.43    8.21   0
  13   3  -3   38.54    5.98   0
  13  -3  -3   44.24    8.72   0
 -12   3   3    0.00    9.52   0
 -12  -3   3    7.33    8.01   0
  12  -3  -3    4.12    7.68   0
  12   3  -3   -0.60    5.54   0
 -11   3   3  439.06   10.92   0
  11   3  -3  460.46    9.98   0
 -11  -3   3  421.63   10.63   0
  11  -3  -3  442.52   10.91   0
 -10   3   3   34.38    8.04   0
  10   3  -3   32.16    5.96   0
 -10  -3   3   41.51    8.61   0
  10  -3  -3   37.22    8.22   0
   9   3  -3   64.16    6.84   0
   9  -3  -3   63.09    6.92   0
  -9   3   3   47.41    7.11   0
  -9  -3   3   63.47    6.94   0
  -8  -3   3  579.17    9.88   0
   8  -3  -3  574.04   11.54   0
  -8   3   3  448.86   11.06   0
   8   3  -3  585.77    9.82   0
  -7   3   3    7.80    8.64   0
  -7  -3   3   16.57    6.78   0
   7  -3  -3    9.75    6.95   0
   7   3  -3   13.84    6.82   0
  -6   3   3  105.86    9.54   0
  -6  -3   3  104.98    7.58   0
   6   3  -3  124.82    7.67   0
   6  -3  -3  114.18    8.35   0
  -5  -3   3  285.93    9.02   0
   5   3  -3  300.87    8.94   0
   5  -3  -3  305.94   12.31   0
  -5   3   3  218.87   11.15   0
  -4   3   3 1046.25   20.10   0
  -4  -3   3 1264.52   14.86   0
  -4   3   3 1426.68   24.46   0
   4  -3  -3 1474.55   23.95   0
   4   3  -3 1431.52   15.32   0
   3   3  -3  168.22    8.62   0
  -3  -3   3  117.39    8.29   0
   3  -3  -3  159.65   13.35   0
  -3   3   3  144.84   11.08   0
  -3   3   3  122.14   11.08   0
  -2  -3   3   98.95    8.22   0
   2   3  -3  115.52    8.27   0
  -2   3   3   88.53   10.43   0
  -2   3   3  114.58   11.17   0
   1  -3  -3   56.52   11.65   0
  -1   3   3   39.98    8.51   0
  -1   3   3   50.76   10.45   0
  -1  -3   3   47.69    8.00   0
   1   3  -3   50.48    7.83   0
   0  -3   3  714.98   15.56   0
   0   3   3  538.67   15.27   0
   0  -3   3  520.56   13.37   0
   0   3  -3  678.64   15.49   0
   0  -3  -3  720.20   17.05   0
  -1   3  -3    3.32    6.43   0
   1   3   3    5.09    9.14   0
   1  -3   3    2.74    7.59   0
   1  -3   3    1.20    7.38   0
  -1  -3  -3   -3.23    9.09   0
   2  -3   3 8145.85   48.38   0
  -2  -3  -3 7273.55   36.83   0
   2   3   3 6219.62   35.42   0
   2  -3   3 8011.09   50.38   0
  -3   3  -3    3.42    8.42   0
   3  -3   3    2.17    7.48   0
  -3  -3  -3   10.15    7.36   0
   3  -3   3    1.92    7.31   0
   3   3   3   -4.80    7.82   0
   4  -3   3  312.89   12.33   0
  -4  -3  -3  319.33    9.74   0
  -4   3  -3  312.84   11.77   0
   4   3   3  248.33    9.40   0
   5   3   3  489.01   10.45   0
  -5   3  -3  489.64   11.73   0
  -5  -3  -3  537.18   10.67   0
   5  -3   3  518.81   13.43   0
   6  -3   3  272.52   10.29   0
  -6  -3  -3  396.35    9.48   0
  -6   3  -3  376.46   11.25   0
   6   3   3  353.91    9.18   0
   7  -3   3   39.77    8.92   0
   7   3   3   34.32    6.88   0
  -7  -3  -3   29.52    7.06   0
  -7   3  -3   26.47    6.78   0
  -8   3  -3  150.21    9.19   0
   8  -3   3  145.78    8.24   0
   8   3   3  142.64    7.57   0
  -8  -3  -3  154.10    7.73   0
  -9  -3  -3    3.64    8.24   0
   9  -3   3    3.70   10.16   0
  -9   3  -3    6.79    8.17   0
   9   3   3    9.76    8.17   0
  10  -3   3  132.91    9.05   0
 -10   3  -3  145.24    9.00   0
 -10  -3  -3  150.24    8.76   0
  10   3   3  139.15    8.53   0
 -11   3  -3  157.53    9.28   0
  11   3   3  164.04    6.76   0
  11  -3   3  176.34   10.82   0
 -11  -3  -3  188.07    8.80   0
 -12   3  -3 1110.87   15.58   0
  12  -3   3  779.10   12.94   0
  12   3   3 1021.17   12.42   0
 -12  -3  -3 1062.65   12.52   0
  13   3   3   60.17    8.35   0
  13  -3   3   59.74    8.13   0
 -13   3  -3   60.74    8.38   0
 -13  -3  -3   51.25    8.24   0
  14   3   3   32.42    8.16   0
 -14   3  -3   33.15    8.38   0
 -14  -3  -3   17.82    6.14   0
  14  -3   3   40.96    8.14   0
  13   4  -3  104.80    8.70   0
  13  -4  -3   89.93    8.94   0
 -13   4   3   95.30    9.01   0
 -13  -4   3   93.32    8.72   0
  12  -4  -3   -4.94    7.93   0
  12   4  -3   19.38    7.94   0
 -12  -4   3   -4.10    8.09   0
 -12   4   3   -7.46    9.74   0
 -11  -4   3  145.79    9.14   0
  11  -4  -3  128.54    8.96   0
  11   4  -3  140.56    8.80   0
 -11   4   3  135.21   10.78   0
  10   4  -3   61.04    6.03   0
  10  -4  -3   54.42    8.12   0
 -10  -4   3   65.20    8.40   0
 -10   4   3   58.05   10.16   0
  -9  -4   3  683.12   11.53   0
   9   4  -3  614.94    9.10   0
  -9   4   3  523.13   13.87   0
   9  -4  -3  537.58   12.25   0
  -8  -4   3   16.73    6.60   0
   8  -4  -3   13.08    6.67   0
   8   4  -3   14.16    6.54   0
  -8   4   3   16.11    7.96   0
  -7  -4   3  507.71    9.77   0
   7   4  -3  464.24    8.17   0
   7  -4  -3  510.88   13.81   0
  -7   4   3  404.88   12.99   0
   6   4  -3  847.63   11.51   0
   6  -4  -3  810.40   18.80   0
  -6  -4   3  807.77   11.53   0
  -6   4   3  591.58   15.84   0
  -5  -4   3  204.13    8.19   0
   5  -4  -3  168.39   14.60   0
  -5   4   3  167.56   12.88   0
   5   4  -3  205.02    8.08   0
  -5   4   3  147.86   12.14   0
  -4  -4   3  465.81   10.34   0
  -4   4   3  455.21   23.14   0
  -4   4   3  423.06   22.09   0
   4   4  -3  567.45   10.67   0
   3   4  -3 2325.60   19.27   0
  -3  -4   3 2011.18   18.19   0
  -2   4   3   73.42   14.94   0
   2   4  -3  105.03    7.96   0
  -2  -4   3  101.67    9.58   0
  -1   4   3   20.37    8.89   0
  -1   4   3   25.56    9.23   0
   1   4  -3   30.80    7.13   0
   1  -4  -3   32.05   11.81   0
  -1  -4   3   25.07    7.29   0
   0   4   3  131.41   10.81   0
   0  -4   3  158.72   10.62   0
   0  -4  -3  165.97   11.09   0
   0  -4   3  169.76   11.14   0
   0   4  -3  170.04   10.64   0
  -1  -4  -3   49.11    9.22   0
   1  -4   3   38.81    9.18   0
   1  -4   3   55.38    9.52   0
   1   4   3   53.08    9.18   0
  -1   4  -3   49.97    8.28   0
   2   4   3    4.91    6.98   0
   2  -4   3    4.57    9.80   0
  -2  -4  -3    2.67    7.16   0
   2  -4   3    9.80    8.58   0
   3  -4   3 1236.85   22.44   0
  -3  -4  -3 1364.35   15.85   0
   3   4   3 1347.85   15.85   0
   3  -4   3 1162.41   21.43   0
  -4   4  -3  495.98   15.93   0
   4  -4   3  451.51   15.40   0
   4   4   3  417.27   10.26   0
   4  -4   3  401.81   13.98   0
  -4  -4  -3  573.66   11.27   0
   5  -4   3  192.55   11.48   0
  -5  -4  -3  257.60    8.96   0
   5   4   3  222.87    8.42   0
  -5   4  -3  221.14   11.12   0
   5  -4   3  180.47   11.32   0
   6   4   3  210.77    8.17   0
   6  -4   3  155.34   10.60   0
  -6   4  -3  188.27    9.03   0
  -6  -4  -3  215.51    8.24   0
  -7   4  -3 1320.46   17.79   0
   7   4   3 1381.56   13.44   0
  -7  -4  -3 1440.58   13.77   0
   7  -4   3 1011.42   16.66   0
  -8   4  -3   44.14    8.32   0
  -8  -4  -3   49.48    8.29   0
   8  -4   3   36.62    8.40   0
   8   4   3   31.70    8.36   0
   9   4   3   47.94    6.05   0
  -9   4  -3   58.23    8.44   0
  -9  -4  -3   64.27    8.25   0
   9  -4   3   41.44    8.42   0
  10   4   3    4.19    5.56   0
 -10  -4  -3   -6.35    7.85   0
 -10   4  -3   -1.14    7.79   0
  10  -4   3    3.49    9.30   0
  11  -4   3  300.56   11.76   0
  11   4   3  315.27    9.56   0
 -11   4  -3  304.64   11.77   0
 -11  -4  -3  318.69    9.64   0
  12  -4   3   13.37    7.91   0
 -12   4  -3   20.78    8.19   0
 -12  -4  -3   15.78    7.85   0
  12   4   3   20.65    7.89   0
  13  -4   3  320.52   12.63   0
 -13  -4  -3  276.07   10.47   0
 -13   4  -3  346.45   11.63   0
  13   4   3  340.03   10.15   0
  12  -5  -3   75.90    9.87   0
 -12  -5   3   76.30    8.59   0
 -12   5   3   74.24   10.90   0
  12   5  -3   55.80    8.66   0
 -11  -5   3   30.38    8.62   0
  11  -5  -3   37.08    9.09   0
  11   5  -3   39.34    8.40   0
 -11   5   3   41.42   10.52   0
 -10  -5   3  502.84   10.97   0
 -10   5   3  317.48   13.61   0
  10  -5  -3  464.61   13.66   0
  10   5  -3  486.83   10.30   0
   9  -5  -3   17.22    9.47   0
  -9  -5   3   10.97    8.28   0
   9   5  -3   29.70    8.01   0
  -9   5   3   15.54    9.67   0
  -8   5   3  568.81   17.49   0
  -8  -5   3  808.23   12.30   0
   8  -5  -3  713.68   19.81   0
   8   5  -3  809.25   11.90   0
  -8   5   3  663.75   20.65   0
   7  -5  -3  159.84   17.45   0
  -7  -5   3  138.38    9.25   0
   7   5  -3  186.03    9.00   0
  -7   5   3  135.61   14.16   0
  -7   5   3  157.82   16.13   0
  -6  -5   3   38.66    6.86   0
   6   5  -3   31.15    4.90   0
  -5  -5   3 3738.56   22.05   0
   5   5  -3 3958.83   22.39   0
  -4  -5   3 3188.61   21.83   0
   4   5  -3 2837.26   20.18   0
  -3  -5   3   -2.70    6.78   0
   3   5  -3    1.36    6.57   0
  -2  -5   3  708.05   12.76   0
   2   5  -3  924.48   13.94   0
   1  -5  -3    5.31   11.92   0
   1   5  -3    0.30    6.63   0
  -1   5   3    3.50    8.86   0
  -1   5   3    1.77    9.04   0
  -1  -5   3    1.56    8.44   0
   0   5   3   96.24    9.38   0
   0  -5   3  110.45    9.66   0
   0  -5  -3  147.08   11.76   0
   0   5  -3  138.62    8.75   0
   0  -5   3  101.73   10.48   0
   1  -5   3   82.37    9.84   0
  -1   5  -3   70.51    8.64   0
   1  -5   3   61.56    9.23   0
  -1  -5  -3   71.76    9.29   0
   1   5   3   57.21    7.62   0
   2  -5   3  148.07   12.12   0
   2  -5   3  173.86   12.67   0
   2   5   3  157.49    9.90   0
  -2  -5  -3  167.73    8.82   0
   3   5   3  107.47    9.13   0
   3  -5   3   81.15   12.30   0
   3  -5   3   77.82   12.05   0
  -3  -5  -3   96.74    7.77   0
   4   5   3    5.90    6.62   0
   4  -5   3    0.26   11.00   0
  -4  -5  -3    8.40    6.66   0
   4  -5   3    1.17    9.24   0
   5   5   3  880.57   12.32   0
  -5  -5  -3  761.49   11.80   0
   5  -5   3  654.20   18.74   0
  -5   5  -3  818.13   20.75   0
   5  -5   3  756.39   20.68   0
  -6   5  -3  817.96   21.72   0
   6   5   3 1092.04   12.84   0
   6  -5   3  799.40   17.83   0
   6  -5   3  741.49   20.51   0
  -6  -5  -3  829.12   12.74   0
   7  -5   3  202.29   12.28   0
   7   5   3  288.40    9.62   0
  -7   5  -3  254.90   13.86   0
   7  -5   3  208.72   12.93   0
  -7  -5  -3  289.00    9.62   0
   8   5   3  152.49    8.74   0
   8  -5   3  110.77   10.71   0
   8  -5   3  113.12   11.14   0
  -8  -5  -3  165.08    8.77   0
  -8   5  -3  137.61    9.54   0
   9  -5   3   12.15    9.04   0
   9   5   3   10.85    5.59   0
  -9  -5  -3    5.11    7.81   0
  -9   5  -3   -2.64    9.43   0
 -10  -5  -3  228.10    7.19   0
  10   5   3  259.20    9.42   0
 -10   5  -3  245.71   11.79   0
  10  -5   3  219.62   10.91   0
  11  -5   3  237.57   11.40   0
 -11  -5  -3  291.31    9.73   0
 -11   5  -3  263.73   11.05   0
  11   5   3  275.14    9.79   0
 -12  -5  -3  304.02    9.94   0
 -12   5  -3  227.66   13.12   0
  12  -5   3  194.74   10.89   0
  12   5   3  256.88    9.91   0
 -11   6   3  224.84   17.36   0
 -11   6   3  172.39   17.84   0
 -11  -6   3  245.78   10.17   0
  11  -6  -3  167.45   18.04   0
  11   6  -3  253.08    8.17   0
  10   6  -3   21.05    5.72   0
 -10  -6   3    0.63    8.17   0
  -9  -6   3  178.56    7.24   0
   9   6  -3  236.02    9.40   0
  -8  -6   3   50.42    8.64   0
   8   6  -3   54.20    8.14   0
   7   6  -3  158.74    9.01   0
  -7  -6   3  187.29    9.32   0
   6   6  -3  159.16    8.89   0
  -6  -6   3  149.97    9.41   0
   5   6  -3  811.28   12.70   0
  -5  -6   3  765.34   12.92   0
  -4  -6   3  103.04    9.03   0
   4   6  -3  125.78    8.96   0
  -3  -6   3   53.25    9.26   0
   3   6  -3   54.14    8.49   0
  -2  -6   3  483.77   11.26   0
   2   6  -3  625.19   12.21   0
  -1  -6   3  288.27   10.16   0
   1   6  -3  382.72   12.19   0
  -1  -6   3  331.06   12.95   0
   0  -6  -3   12.16   10.44   0
   0  -6   3    7.19    8.08   0
   0   6   3    9.66    9.10   0
   0  -6   3    9.42    8.18   0
   0   6  -3    6.80    8.01   0
  -1  -6  -3  251.70   11.07   0
   1  -6   3  329.03   15.06   0
   1  -6   3  246.78   14.37   0
   1   6   3  220.18   10.72   0
  -2  -6  -3   -2.74    6.49   0
   2  -6   3   -1.80   14.28   0
   2   6   3   -1.68    7.87   0
   2  -6   3   -0.43   12.79   0
   3   6   3  111.43    9.18   0
  -3  -6  -3  139.63   11.09   0
   4   6   3   97.58    8.89   0
  -4  -6  -3   79.26    8.65   0
  -5  -6  -3  527.75   11.55   0
   5   6   3  538.88   11.57   0
   6   6   3   15.60    8.09   0
  -6  -6  -3    5.05    8.24   0
   7   6   3   52.98    8.22   0
   7  -6   3   46.61   15.42   0
  -7  -6  -3   55.78    8.32   0
  -8   6  -3  193.26   15.86   0
   8  -6   3  185.62   14.21   0
   8  -6   3  189.39   15.35   0
  -8  -6  -3  175.52    7.04   0
   8   6   3  253.40    9.36   0
  -9  -6  -3  301.16    7.85   0
   9  -6   3  308.51   15.67   0
   9  -6   3  237.31   15.71   0
  -9   6  -3  244.86   17.22   0
   9   6   3  387.12   10.21   0
 -10   6  -3   34.25   11.62   0
  10  -6   3   39.88   11.08   0
  10  -6   3   29.55    9.44   0
 -10  -6  -3   37.78    8.18   0
  10   6   3   40.69    8.25   0
 -11   6  -3   29.13   12.37   0
  11  -6   3   47.32   11.27   0
 -11  -6  -3   73.77    8.68   0
  11  -6   3   71.00   12.32   0
  11   6   3   63.09    8.37   0
   9   7  -3   96.61    9.06   0
  -9  -7   3   79.57    8.74   0
   8   7  -3  113.47    8.74   0
  -8  -7   3  113.80    9.10   0
  -7  -7   3   10.31    8.12   0
   7   7  -3    8.41    7.90   0
   6   7  -3  902.08   13.29   0
  -6  -7   3  712.01   12.61   0
  -5  -7   3  104.92    9.08   0
   5   7  -3  133.30    8.83   0
   4   7  -3   11.12    7.88   0
  -4  -7   3   12.42    8.24   0
  -3  -7   3  135.52    9.62   0
   3   7  -3  158.14    9.37   0
   2   7  -3   72.56   10.10   0
  -2  -7   3   52.94   10.28   0
  -2  -7   3   59.54    9.12   0
  -1  -7   3   63.08    9.72   0
   1   7  -3   56.75   10.54   0
  -1  -7   3   50.92   10.47   0
   0  -7  -3   85.64   18.15   0
   0   7   3   91.42   16.54   0
   0  -7   3   98.91   11.88   0
   0   7  -3   98.75   13.40   0
   0   7   3  109.65   17.52   0
   0  -7   3   98.57   12.71   0
   1  -7   3    3.02   13.34   0
  -1  -7  -3    5.39   10.89   0
   1   7   3    3.42   11.10   0
   1  -7   3    3.01   15.11   0
  -2  -7  -3   50.48    9.93   0
   2   7   3   38.32    9.89   0
  -3  -7  -3  193.51    9.68   0
   3   7   3  199.41   11.24   0
   4   7   3  695.38   14.06   0
  -4  -7  -3  529.97   11.87   0
   5   7   3   -1.08    7.84   0
  -5  -7  -3   -0.30    7.83   0
   6   7   3   68.24    8.61   0
  -6  -7  -3   59.99    8.19   0
  -7  -7  -3    7.28    8.80   0
   7   7   3    8.60    8.24   0
  -8  -7  -3  174.33    9.16   0
   8   7   3  118.06    9.31   0
  -9  -7  -3   20.44    8.29   0
   9   7   3   16.27    8.20   0
   7   8  -3  153.57    9.89   0
  -7  -8   3  153.11   11.70   0
   6   8  -3   34.29    8.67   0
  -6  -8   3   45.95    8.68   0
  -5  -8   3  233.61   10.07   0
   5   8  -3  248.60   10.59   0
  -4  -8   3    0.18    8.01   0
   4   8  -3   -1.67    7.81   0
  -3  -8   3   28.93    8.84   0
  -3  -8   3   28.76    8.65   0
   3   8  -3   26.40    9.93   0
   2   8  -3   -2.75    9.51   0
  -2  -8   3   -2.01    9.95   0
  -2  -8   3   -0.60    8.23   0
   1   8  -3  299.27   17.76   0
  -1  -8   3  380.22   14.15   0
  -1  -8   3  349.54   16.06   0
   0  -8   3    7.79   15.40   0
   0  -8   3   10.28   15.42   0
   1   8   3    3.71   11.84   0
  -1  -8  -3    3.93   10.54   0
   1   8   3    0.39   12.31   0
  -2  -8  -3   40.60   10.36   0
   2   8   3   39.19    9.97   0
  -3  -8  -3  219.22   11.20   0
   3   8   3  169.63   11.82   0
  -4  -8  -3   10.55    7.77   0
   4   8   3   15.64    7.86   0
  -5  -8  -3  202.56   11.88   0
   5   8   3  210.08   11.91   0
   6   8   3    2.98    7.87   0
  -6  -8  -3    6.78    8.14   0
   7   8   3    1.85    8.03   0
  -7  -8  -3    5.35    8.09   0
   3   9  -3   12.82    9.86   0
  -3  -9   3   10.10    9.49   0
  -3  -9   3    7.97    9.24   0
   2   9  -3   17.19   11.81   0
  -2  -9   3   30.33   10.69   0
  -2  -9   3   30.10   10.75   0
   2   9   3  172.63   17.17   0
  -2  -9  -3  161.68   18.13   0
   2   9   3  152.11   16.58   0
 -15   0   4    2.55    5.56   0
  15   0  -4   -4.33    5.73   0
 -14   0   4   73.75    8.85   0
  14   0  -4  105.01    8.79   0
  13   0  -4   -2.76    7.98   0
 -13   0   4   11.29    8.07   0
 -12   0   4 2692.40   18.52   0
  12   0  -4 2699.78   17.76   0
 -11   0   4    7.83    5.84   0
  11   0  -4    4.37    8.25   0
  10   0  -4   20.57    6.68   0
 -10   0   4   17.87    6.53   0
  -9   0   4   -1.06    6.49   0
   9   0  -4   -0.35    6.62   0
  -8   0   4 6973.55   28.96   0
   8   0  -4 7181.98   27.48   0
  -7   0   4   58.19    5.56   0
   7   0  -4    3.99    6.84   0
   6   0  -4  679.15   11.44   0
  -6   0   4  631.52   11.27   0
  -5   0   4   -5.88    4.93   0
   5   0  -4   -0.23    7.14   0
   4   0  -4 1226.68   15.70   0
  -4   0   4 1157.89   15.57   0
   3   0  -4   -4.28    8.08   0
  -3   0   4    0.91    7.73   0
   2   0  -4 4859.59   32.39   0
  -2   0   4 4673.69   32.55   0
   1   0  -4   -0.16    6.34   0
  -1   0   4    2.87    6.18   0
   1   0  -4   -0.95    9.09   0
  -1   0   4    0.77    9.09   0
   0   0  -4 5528.34   36.20   0
   0   0   4 5400.96   36.86   0
   0   0   4 5433.91   36.80   0
   0   0  -4 5330.29   36.18   0
   1   0   4    4.03    9.02   0
  -1   0  -4    0.97    8.92   0
   3   0   4   -1.95    7.80   0
  -3   0  -4   -5.13    7.72   0
  -4   0  -4 1751.45   17.38   0
   4   0   4 1718.39   17.83   0
  -5   0  -4    2.00    7.07   0
   5   0   4   -0.84    7.55   0
   6   0   4    5.76    7.34   0
  -6   0  -4    1.77    7.09   0
   7   0   4   -0.09    5.10   0
  -7   0  -4    3.07    6.74   0
   8   0   4 5755.84   26.25   0
  -8   0  -4 5584.02   24.22   0
  -9   0  -4   -0.67    6.57   0
   9   0   4   -8.60    6.71   0
  10   0   4  426.99    9.72   0
 -10   0  -4  448.48    8.51   0
  11   0   4   -2.73    5.54   0
 -11   0  -4   -3.59    7.77   0
  12   0   4  730.31   11.44   0
 -12   0  -4  737.34    9.74   0
  13   0   4    4.47    7.86   0
 -13   0  -4   -0.16    5.32   0
  14   0   4    2.60    5.46   0
 -14   0  -4   -3.32    5.46   0
 -15   1   4   72.37    6.94   0
  15   1  -4   84.78    8.86   0
 -15  -1   4   61.91    7.02   0
  15  -1  -4   92.40    8.94   0
  14   1  -4   21.88    8.10   0
 -14   1   4   27.70    5.92   0
  14  -1  -4   36.47    8.21   0
 -14  -1   4   16.82    8.28   0
 -13  -1   4  784.19   12.19   0
  13  -1  -4  818.39   12.69   0
 -13   1   4  650.63   10.34   0
  13   1  -4  753.72   11.80   0
  12  -1  -4  424.46   10.39   0
 -12  -1   4  470.80   10.38   0
  12   1  -4  446.72   10.06   0
 -12   1   4  407.05    8.77   0
 -11   1   4  409.70   10.47   0
 -11  -1   4  383.10   10.19   0
  11   1  -4  383.25   10.13   0
  11  -1  -4  390.35   10.27   0
 -10  -1   4    4.22    4.58   0
  10   1  -4    6.53    6.51   0
  10  -1  -4   -1.43    6.60   0
 -10   1   4    6.39    6.43   0
  -9  -1   4 1289.23   13.11   0
  -9   1   4 1342.45   13.73   0
   9   1  -4 1377.12   13.11   0
   9  -1  -4 1395.75   13.80   0
  -8  -1   4   -0.96    6.63   0
  -8   1   4    1.30    4.64   0
   8  -1  -4    0.99    6.67   0
   8   1  -4   -1.28    4.84   0
  -7  -1   4 1293.31   14.09   0
   7  -1  -4 1365.57   13.64   0
   7   1  -4 1397.80   13.08   0
  -7   1   4 1347.74   14.81   0
  -6   1   4    3.74    6.81   0
   6  -1  -4    6.25    7.16   0
  -6  -1   4   -1.62    6.86   0
   6   1  -4    2.22    6.95   0
   5   1  -4  130.40    8.28   0
  -5   1   4  127.75    8.12   0
   5  -1  -4  128.57    8.45   0
  -5  -1   4  135.94    8.06   0
  -4  -1   4 2846.61   21.63   0
   4   1  -4 2886.71   20.67   0
   4  -1  -4 3001.14   24.22   0
  -4   1   4 2816.35   24.12   0
   3   1  -4 1912.54   18.98   0
   3  -1  -4 1839.26   20.04   0
  -3  -1   4 1870.69   18.85   0
  -3   1   4 1788.40   20.91   0
   2  -1  -4 5253.89   35.74   0
  -2   1   4 5282.93   36.57   0
   2   1  -4 5343.45   32.26   0
  -2  -1   4 5216.37   32.36   0
  -2   1   4 5113.70   36.05   0
   1  -1  -4  157.19   10.76   0
  -1  -1   4  169.21   10.58   0
   1   1  -4  159.83   10.21   0
   1  -1  -4  175.91   10.81   0
  -1  -1   4  161.67   10.19   0
  -1   1   4  153.40   10.44   0
  -1   1   4  156.63   10.58   0
   0  -1  -4 3319.62   29.02   0
   0   1   4 3258.32   29.11   0
   0   1   4 2993.31   28.71   0
   0   1  -4 3396.07   28.32   0
   0   1  -4 3163.58   27.57   0
   0  -1   4 3292.95   28.93   0
   0  -1   4 3148.43   27.77   0
  -1  -1  -4 3810.03   29.07   0
  -1   1  -4 3845.62   29.03   0
   1  -1   4 3746.28   30.63   0
   1  -1   4 3537.84   28.87   0
   1   1   4 3566.04   28.21   0
   2  -1   4 1045.22   15.97   0
   2   1   4  989.28   14.69   0
  -2   1  -4 1128.04   15.81   0
  -2  -1  -4 1101.23   17.42   0
  -3  -1  -4  717.68   11.85   0
  -3   1  -4  755.70   13.48   0
   3   1   4  723.74   13.16   0
   3  -1   4  723.28   13.99   0
   4   1   4 1692.71   17.17   0
  -4  -1  -4 1688.76   16.78   0
   4  -1   4 1688.14   18.07   0
  -4   1  -4 1694.55   16.93   0
  -5  -1  -4   59.37    5.69   0
   5  -1   4   53.86    7.84   0
   5   1   4   48.36    7.73   0
  -5   1  -4   69.38    7.56   0
   6  -1   4   20.59    7.53   0
  -6  -1  -4   27.41    5.25   0
  -6   1  -4   27.01    7.14   0
   6   1   4   20.77    7.59   0
   7   1   4 1679.65   15.39   0
   7  -1   4 1674.70   16.25   0
  -7  -1  -4 1589.09   13.71   0
  -7   1  -4 1653.77   15.35   0
   8   1   4   40.73    7.08   0
  -8   1  -4   33.00    7.06   0
   8  -1   4   37.22    7.38   0
  -8  -1  -4   42.83    6.87   0
   9  -1   4  753.86   11.26   0
  -9  -1  -4  796.20   10.94   0
   9   1   4  729.53   10.86   0
  -9   1  -4  780.85   11.26   0
  10   1   4   11.44    5.91   0
 -10  -1  -4   21.37    8.06   0
  10  -1   4    5.73    8.18   0
 -10   1  -4   11.01    8.21   0
  11   1   4  221.79    7.10   0
 -11  -1  -4  224.48    9.10   0
  11  -1   4  222.85    9.23   0
 -11   1  -4  253.79    9.26   0
  12   1   4   -1.18    5.52   0
 -12  -1  -4   -7.54    5.42   0
  12  -1   4    1.94    7.71   0
 -12   1  -4   -4.54    5.54   0
 -13   1  -4   90.06    8.32   0
  13   1   4   83.78    8.27   0
 -13  -1  -4   78.74    6.21   0
  13  -1   4   82.22    8.41   0
  14  -1   4   37.68    8.13   0
  14   1   4   37.83    8.07   0
 -14  -1  -4   36.81    8.19   0
 -14   1  -4   36.65    8.22   0
 -14  -2   4  147.41    7.67   0
 -14   2   4  138.28    7.23   0
  14  -2  -4  202.60    8.09   0
  14   2  -4  183.27    9.31   0
 -13  -2   4   -1.03    8.43   0
 -13   2   4   29.19    7.94   0
  13  -2  -4   28.36    8.23   0
  13   2  -4   15.16    8.44   0
 -12  -2   4  169.74    9.00   0
 -12   2   4  124.23    8.76   0
  12   2  -4  162.99    8.67   0
  12  -2  -4  152.35    9.04   0
 -11  -2   4   11.04    8.06   0
 -11   2   4    5.64    8.24   0
  11  -2  -4   -1.35    7.90   0
  11   2  -4    9.77    5.76   0
 -10  -2   4  294.67    9.61   0
  10  -2  -4  326.12    9.99   0
  10   2  -4  348.24    9.80   0
 -10   2   4  323.25   10.28   0
   9   2  -4  525.96    9.77   0
   9  -2  -4  565.12   10.64   0
  -9   2   4  555.56   10.53   0
  -9  -2   4  515.85    8.49   0
  -8   2   4  875.93   12.51   0
   8   2  -4  860.52   11.32   0
   8  -2  -4  882.45   12.58   0
  -8  -2   4  842.26   11.17   0
  -7  -2   4   95.75    7.36   0
   7  -2  -4   98.70    9.06   0
  -7   2   4  100.24    7.56   0
   7   2  -4  111.79    7.38   0
  -6   2   4  566.88   11.46   0
   6   2  -4  558.88    9.01   0
  -6  -2   4  532.35   10.32   0
   6  -2  -4  561.44   11.70   0
  -5  -2   4   16.54    7.05   0
  -5   2   4   20.78    6.92   0
   5   2  -4   17.42    7.05   0
   5  -2  -4   21.80    7.32   0
   4   2  -4  764.88   12.29   0
  -4  -2   4  712.90   12.04   0
   4  -2  -4  761.92   14.58   0
  -4   2   4  535.65   12.73   0
  -3   2   4 1387.51   21.62   0
  -3   2   4 1443.34   20.00   0
   3   2  -4 1352.14   14.98   0
  -3  -2   4 1387.24   16.47   0
   3  -2  -4 1459.40   20.51   0
   2  -2  -4   32.36    8.19   0
   2   2  -4   39.26    7.76   0
  -2   2   4   38.62    7.98   0
  -2   2   4   27.66    7.77   0
  -2  -2   4   30.84    7.80   0
  -1  -2   4 2328.79   23.10   0
   1   2  -4 2252.24   21.94   0
  -1  -2   4 1947.86   20.95   0
  -1   2   4 1959.62   24.54   0
   1  -2  -4 2436.20   26.51   0
  -1   2   4 2230.11   26.02   0
   0  -2   4  806.48   15.10   0
   0   2   4  824.32   15.79   0
   0  -2   4  837.58   15.67   0
   0  -2  -4  855.16   16.17   0
   0   2  -4  804.76   14.90   0
   1  -2   4 3377.71   29.13   0
  -1  -2  -4 2824.20   24.70   0
  -1   2  -4 3682.06   28.99   0
  -1   2  -4 3439.72   28.26   0
   1   2   4 3510.65   27.59   0
   1  -2   4 3493.20   29.88   0
   2  -2   4 2355.91   24.39   0
   2   2   4 2277.29   21.35   0
  -2  -2  -4 2458.05   21.53   0
  -2   2  -4 2573.35   23.95   0
   2  -2   4 2477.32   24.53   0
  -3   2  -4   20.86    7.54   0
   3   2   4   26.44    7.68   0
  -3  -2  -4   25.85    7.64   0
   3  -2   4   27.54    7.84   0
  -4   2  -4 1376.64   16.66   0
   4  -2   4 1113.92   15.91   0
   4   2   4 1368.53   15.32   0
  -4  -2  -4 1408.83   15.38   0
  -5   2  -4  119.24    7.93   0
   5  -2   4  117.65    8.45   0
  -5  -2  -4  121.66    6.26   0
   5   2   4  130.10    8.47   0
   6  -2   4 2714.50   20.77   0
  -6   2  -4 2681.73   20.41   0
  -6  -2  -4 2846.48   18.87   0
   6   2   4 2782.81   19.51   0
   7  -2   4  719.76   12.39   0
  -7  -2  -4  708.43   10.79   0
   7   2   4  671.26   11.14   0
  -7   2  -4  657.80   10.20   0
  -8   2  -4   73.40    7.10   0
   8   2   4   77.47    5.37   0
  -8  -2  -4   69.95    7.18   0
   8  -2   4   76.55    7.66   0
   9   2   4   70.49    5.10   0
   9  -2   4   51.57    6.97   0
  -9   2  -4   60.81    7.14   0
  -9  -2  -4   56.72    6.77   0
 -10   2  -4  139.93    8.83   0
  10   2   4  142.14    6.67   0
  10  -2   4  122.98    8.81   0
 -10  -2  -4  134.66    8.69   0
 -11  -2  -4  239.15    9.05   0
  11  -2   4  240.85    9.33   0
  11   2   4  229.37    9.07   0
 -11   2  -4  233.85    9.56   0
 -12   2  -4  170.05    9.05   0
  12  -2   4  168.23    9.02   0
 -12  -2  -4  172.24    6.69   0
  12   2   4  181.73    8.65   0
 -13   2  -4   -5.04    7.79   0
  13   2   4    6.39    5.44   0
  13  -2   4    1.00    7.64   0
 -13  -2  -4  -12.59    5.51   0
  14   2   4   10.45    7.94   0
  14  -2   4   20.20    7.91   0
 -14   2  -4   18.56    8.01   0
 -14  -2  -4    5.89    8.18   0
  14  -3  -4  134.65   10.04   0
  14   3  -4  120.84    7.16   0
 -14  -3   4   89.83    9.64   0
 -14   3   4  110.72    9.55   0
 -13  -3   4   19.59    5.82   0
  13  -3  -4    8.55    7.94   0
 -13   3   4    9.12    7.90   0
  13   3  -4    3.08    7.93   0
  12   3  -4    3.70    7.86   0
 -12  -3   4    3.04    8.02   0
 -12   3   4    2.54    7.81   0
  12  -3  -4    2.77    7.60   0
 -11   3   4  115.02    8.88   0
  11   3  -4  148.25    6.63   0
 -11  -3   4  142.68    8.88   0
  11  -3  -4  141.04    8.91   0
 -10   3   4   -6.83    8.29   0
  10   3  -4   -5.82    5.80   0
 -10  -3   4   -4.55    8.02   0
  10  -3  -4    2.93    8.00   0
  -9  -3   4   10.90    6.32   0
   9  -3  -4    0.50    6.53   0
  -9   3   4    6.62    6.70   0
   9   3  -4    4.43    4.56   0
   8  -3  -4   13.70    6.78   0
  -8  -3   4   17.02    6.76   0
   8   3  -4    1.29    6.71   0
  -8   3   4   10.61    6.86   0
  -7   3   4  432.70   10.78   0
   7  -3  -4  472.07   11.31   0
   7   3  -4  485.14    9.57   0
  -7  -3   4  433.94    8.09   0
  -6  -3   4  324.26    8.97   0
  -6   3   4  307.77   11.07   0
   6   3  -4  357.00    9.08   0
   6  -3  -4  390.37   12.03   0
  -5   3   4 1657.52   21.19   0
   5  -3  -4 2269.87   23.96   0
  -5  -3   4 1715.66   14.93   0
   5   3  -4 2259.18   17.35   0
  -4   3   4 1677.25   25.39   0
   4   3  -4 1890.33   16.74   0
  -4   3   4 1507.66   21.87   0
  -4  -3   4 1480.37   14.49   0
   4  -3  -4 1890.23   24.84   0
  -3   3   4   45.07    9.23   0
  -3   3   4   59.99    9.28   0
   3   3  -4   56.69    7.63   0
  -3  -3   4   55.99    7.71   0
   3  -3  -4   60.55    9.87   0
  -2  -3   4   20.58    7.38   0
  -2   3   4   23.95    8.82   0
  -2   3   4   21.87    8.73   0
   2   3  -4   29.52    7.41   0
  -1   3   4 1163.96   20.95   0
   1   3  -4 1243.56   16.30   0
  -1   3   4  879.24   18.01   0
  -1  -3   4 1226.28   16.40   0
   1  -3  -4 1262.88   21.31   0
   0  -3  -4    0.67    7.07   0
   0   3  -4   -0.37    6.91   0
   0   3   4    0.35    6.94   0
   0  -3   4    0.19    7.22   0
   0  -3   4   -2.51    7.15   0
   1  -3   4 1006.40   18.12   0
   1  -3   4  974.20   17.22   0
  -1   3  -4  951.71   16.30   0
   1   3   4  695.54   13.74   0
  -1  -3  -4 1037.18   15.85   0
   2  -3   4  127.47   10.63   0
   2  -3   4  134.78   10.78   0
  -2  -3  -4  143.62    8.76   0
  -2   3  -4  139.54   10.41   0
   2   3   4  141.40    8.83   0
   3  -3   4 1212.82   18.32   0
   3   3   4  832.81   12.15   0
  -3  -3  -4 1169.86   14.88   0
  -3   3  -4 1181.85   17.90   0
   3  -3   4 1056.51   18.13   0
  -4   3  -4   13.42    8.40   0
   4  -3   4    9.57    7.28   0
   4  -3   4   11.38    8.64   0
   4   3   4   16.80    7.48   0
  -4  -3  -4   10.35    7.11   0
  -5   3  -4 3632.16   25.90   0
   5  -3   4 3507.08   25.72   0
   5   3   4 3806.31   22.73   0
  -5  -3  -4 3736.61   22.03   0
   6  -3   4  496.55   11.32   0
  -6   3  -4  522.78   11.22   0
   6   3   4  540.61   10.19   0
  -6  -3  -4  545.00   10.28   0
   7  -3   4    4.36    6.99   0
   7   3   4   10.47    6.61   0
  -7  -3  -4    2.85    6.66   0
  -7   3  -4    1.99    7.81   0
   8  -3   4  160.90    8.43   0
   8   3   4  177.66    7.78   0
  -8  -3  -4  193.46    6.48   0
  -8   3  -4  164.53    8.12   0
   9   3   4   71.74    8.22   0
  -9   3  -4   56.18    8.32   0
   9  -3   4   45.05    8.45   0
  -9  -3  -4   66.34    5.98   0
  10  -3   4    7.70    7.77   0
 -10  -3  -4    0.58    7.79   0
 -10   3  -4    5.08    7.81   0
  10   3   4   -8.40    8.01   0
  11  -3   4  406.83   10.64   0
 -11   3  -4  429.86   10.91   0
 -11  -3  -4  433.43    8.25   0
  11   3   4  419.88    8.12   0
  12  -3   4   71.64    8.42   0
 -12   3  -4   81.42    8.68   0
  12   3   4   71.90    8.26   0
 -12  -3  -4   69.45    6.00   0
  13   3   4   36.13    7.76   0
  13  -3   4   19.39    8.03   0
 -13   3  -4   31.08    8.26   0
 -13  -3  -4   39.04    5.91   0
 -13  -4   4   68.51    8.89   0
  13   4  -4   89.22    8.61   0
 -13   4   4   74.67   10.72   0
  13  -4  -4   59.59    8.93   0
 -12   4   4   91.32    8.65   0
 -12  -4   4  101.06    6.68   0
  12   4  -4  106.49    6.59   0
  12  -4  -4  104.72   10.24   0
 -11   4   4   -2.50    9.56   0
  11  -4  -4   -0.14    7.59   0
 -11  -4   4   -0.44    8.06   0
  11   4  -4   -6.97    8.00   0
 -10  -4   4  798.76   11.81   0
  10   4  -4  790.24   11.43   0
 -10   4   4  625.23   12.81   0
  10  -4  -4  703.97   13.06   0
  -9  -4   4  177.28    7.00   0
  -9   4   4  147.43    9.49   0
   9  -4  -4  213.78   11.36   0
   9   4  -4  205.60    7.06   0
  -8   4   4  143.81   11.67   0
   8   4  -4  212.85    8.38   0
   8  -4  -4  186.86   11.51   0
  -8  -4   4  181.19    9.10   0
  -7   4   4  364.11   11.68   0
   7   4  -4  510.99    9.58   0
  -7  -4   4  441.95    9.77   0
   7  -4  -4  468.03   13.48   0
   6  -4  -4  422.75   14.33   0
  -6  -4   4  327.11    7.52   0
  -6   4   4  380.98   14.82   0
  -6   4   4  356.69   13.17   0
   6   4  -4  481.95    9.48   0
  -5  -4   4    9.45    6.74   0
  -5   4   4    6.45    8.66   0
   5   4  -4    8.31    6.70   0
  -5   4   4    7.64    7.81   0
   5  -4  -4    7.52    9.70   0
  -4   4   4  221.32   12.37   0
   4   4  -4  285.07    8.85   0
  -4  -4   4  297.32    9.02   0
  -4   4   4  251.93   13.39   0
  -3   4   4  141.37   11.51   0
  -3   4   4  144.53   11.48   0
  -3  -4   4  146.70    6.49   0
   3   4  -4  220.97    8.55   0
  -2   4   4  968.25   22.07   0
   2   4  -4  948.31   13.71   0
  -2  -4   4  921.85   13.73   0
  -2   4   4  650.23   18.53   0
   1  -4  -4   42.51    9.26   0
  -1   4   4   29.87    8.41   0
  -1  -4   4   41.03    9.03   0
   1   4  -4   37.63    8.55   0
  -1   4   4   35.18    8.87   0
  -1  -4   4   28.78    7.19   0
   0  -4   4 3601.49   31.84   0
   0  -4   4 2759.55   24.25   0
   0  -4  -4 4058.83   32.76   0
   0   4   4 2894.09   28.29   0
   0   4  -4 3751.89   29.27   0
   1  -4   4  142.84   10.46   0
  -1  -4  -4  151.31    9.99   0
   1   4   4  117.57    8.72   0
  -1   4  -4  138.05    8.65   0
   1  -4   4  104.69    8.35   0
  -2  -4  -4   53.25    7.36   0
   2  -4   4   46.12    7.89   0
   2  -4   4   55.57    9.40   0
   2   4   4   50.61    7.68   0
  -3   4  -4   36.72    7.29   0
   3  -4   4   35.02    9.01   0
   3   4   4   30.43    7.50   0
   3  -4   4   35.87    8.87   0
  -3  -4  -4   43.49    7.23   0
   4   4   4 3089.15   20.96   0
   4  -4   4 2263.75   24.77   0
  -4   4  -4 2865.21   27.94   0
  -4  -4  -4 3027.23   20.89   0
   4  -4   4 2670.51   28.48   0
   5  -4   4  148.89    8.94   0
  -5   4  -4  233.12   10.80   0
   5   4   4  170.27    8.00   0
  -5  -4  -4  215.50    8.46   0
   5  -4   4  198.14    9.91   0
   6   4   4  505.89    8.65   0
  -6  -4  -4  580.46    9.28   0
   6  -4   4  558.84   14.09   0
   6  -4   4  609.59   13.91   0
  -6   4  -4  657.19   13.93   0
   7   4   4  727.56   10.73   0
  -7   4  -4  665.40   13.59   0
   7  -4   4  544.59   12.31   0
  -7  -4  -4  729.10   10.87   0
  -8  -4  -4   95.93    8.37   0
  -8   4  -4   75.62    8.56   0
   8   4   4   93.54    8.56   0
   8  -4   4   89.54   10.79   0
   9  -4   4  129.72    9.14   0
   9   4   4  138.65    8.60   0
  -9  -4  -4  150.62    8.60   0
  -9   4  -4  135.36    8.95   0
  10   4   4  441.59    9.98   0
 -10   4  -4  430.33   11.16   0
  10  -4   4  427.72   10.98   0
 -10  -4  -4  433.48   10.14   0
  11  -4   4  120.68    8.73   0
  11   4   4  125.98    6.42   0
 -11   4  -4  118.71   10.65   0
 -11  -4  -4  134.27    8.49   0
 -12   4  -4    0.24    7.98   0
  12   4   4   11.60    5.38   0
 -12  -4  -4    3.69    7.82   0
  12  -4   4   -0.20    9.22   0
  13   4   4   19.74    8.05   0
 -13   4  -4   23.24    8.37   0
  13  -4   4   19.35    8.05   0
 -13  -4  -4   26.30    7.96   0
 -12  -5   4   70.77    6.84   0
 -12   5   4   70.61   10.80   0
  12  -5  -4   83.52   10.10   0
  12   5  -4   78.37    8.61   0
 -11   5   4  568.59   15.68   0
  11   5  -4  700.36   10.62   0
 -11  -5   4  802.57   12.60   0
  11  -5  -4  730.71   16.48   0
 -10  -5   4   14.01    8.31   0
  10  -5  -4   12.07    9.60   0
  10   5  -4   27.21    7.79   0
 -10   5   4   14.99    9.92   0
  -9   5   4  592.35   17.64   0
   9  -5  -4  667.45   16.35   0
  -9  -5   4  555.81    9.69   0
   9   5  -4  745.87   11.31   0
  -9   5   4  524.88   15.34   0
   8  -5  -4   92.00   11.90   0
  -8   5   4   75.82   14.14   0
  -8  -5   4  111.87    8.58   0
   8   5  -4  118.47    8.58   0
  -8   5   4   78.09   12.31   0
   7  -5  -4   99.53   14.32   0
   7   5  -4  122.00    8.57   0
  -7   5   4   86.92   12.20   0
  -7  -5   4   86.73    6.35   0
  -7   5   4   94.55   14.35   0
  -6  -5   4   70.78    6.98   0
   6   5  -4   71.10    6.94   0
  -5  -5   4   36.91    7.04   0
   5   5  -4   35.27    6.92   0
  -4  -5   4  207.80    8.48   0
   4   5  -4  259.07    8.66   0
   3   5  -4  995.12   13.27   0
  -3  -5   4  704.63   11.85   0
  -2   5   4   17.25   12.15   0
  -2  -5   4   21.02    6.78   0
   2   5  -4   18.23    6.87   0
   1  -5  -4  924.50   23.14   0
  -1   5   4  702.35   18.58   0
  -1   5   4  738.82   22.43   0
   1   5  -4  935.92   15.46   0
  -1  -5   4  809.56   14.66   0
  -1  -5   4  917.09   16.38   0
   0   5  -4   36.44    7.17   0
   0   5   4   30.46    8.91   0
   0  -5   4   37.82    9.00   0
   0  -5  -4   45.07    8.95   0
   0  -5   4   26.31    7.08   0
  -1  -5  -4  151.12    8.70   0
   1  -5   4  168.22   11.38   0
   1   5   4  169.90   10.41   0
   1  -5   4  154.02   10.21   0
  -1   5  -4  163.21   10.87   0
   2   5   4  281.20    9.63   0
   2  -5   4  334.98   13.41   0
   2  -5   4  398.57   14.22   0
  -2  -5  -4  369.36   10.16   0
   3  -5   4   41.59   10.12   0
   3  -5   4   51.60   10.04   0
   3   5   4   39.36    7.00   0
  -3  -5  -4   50.44    8.50   0
  -4  -5  -4  275.13    8.76   0
   4  -5   4  263.37   13.13   0
   4   5   4  346.28   10.58   0
   4  -5   4  304.36   12.46   0
   5  -5   4  385.91   13.40   0
  -5  -5  -4  538.23   10.41   0
   5   5   4  521.39   10.14   0
  -5   5  -4  434.13   14.14   0
   5  -5   4  408.80   14.46   0
  -6   5  -4   68.24   10.83   0
  -6  -5  -4   78.22    6.49   0
   6  -5   4   75.33   11.10   0
   6  -5   4   65.18   10.76   0
   6   5   4   58.20    8.72   0
  -7  -5  -4  492.91    9.21   0
   7   5   4  658.11   11.41   0
  -7   5  -4  586.13   14.35   0
   7  -5   4  478.84   14.37   0
   7  -5   4  500.61   16.10   0
   8   5   4  640.15   11.23   0
   8  -5   4  488.99   14.28   0
  -8   5  -4  607.14   15.23   0
  -8  -5  -4  671.11   11.48   0
   8  -5   4  481.00   14.05   0
   9   5   4   98.47    6.16   0
   9  -5   4  109.37   10.15   0
   9  -5   4   70.09   10.37   0
  -9  -5  -4  130.20    8.57   0
  -9   5  -4  108.15    9.08   0
  10   5   4   41.01    8.06   0
 -10   5  -4   28.73    9.86   0
  10  -5   4   39.89    8.92   0
 -10  -5  -4   40.09    8.00   0
  11  -5   4  106.26    8.62   0
  11   5   4  127.23    8.85   0
 -11  -5  -4  135.96    6.73   0
 -11   5  -4  118.31    9.57   0
  12   5   4   54.20    8.72   0
 -12   5  -4   56.32   11.09   0
 -12  -5  -4   86.44    8.74   0
  12  -5   4   77.60    9.93   0
 -11  -6   4    1.28    8.27   0
  11   6  -4   -3.30    5.66   0
  11  -6  -4    2.77   11.12   0
 -11   6   4    0.47   11.88   0
 -11   6   4    1.03   12.03   0
 -10  -6   4  200.85    9.94   0
 -10   6   4  156.27   21.25   0
  10   6  -4  174.25    9.33   0
   9   6  -4  117.70    8.54   0
  -9  -6   4  112.83    9.03   0
  -8  -6   4  336.33   10.08   0
   8   6  -4  265.26    9.46   0
   7   6  -4  288.37    9.56   0
  -7  -6   4  308.85    9.87   0
  -6  -6   4  170.40    9.15   0
   6   6  -4  233.04    9.22   0
  -5  -6   4    4.15    7.97   0
   5   6  -4   -3.20    7.93   0
   4   6  -4 1056.70   13.98   0
  -4  -6   4  758.65   12.67   0
  -3  -6   4   17.88    8.17   0
   3   6  -4   13.84    8.16   0
  -2  -6   4  470.54   10.99   0
   2   6  -4  633.65   12.15   0
  -1  -6   4  329.84   11.30   0
  -1   6   4  403.96   22.61   0
   1   6  -4  345.55   12.52   0
  -1   6   4  306.54   18.87   0
  -1  -6   4  337.06   13.00   0
   0   6  -4  300.08   13.39   0
   0  -6   4  315.58   13.26   0
   0   6   4  312.21   13.34   0
   0   6   4  409.30   14.57   0
   0  -6   4  330.69   11.78   0
   0  -6  -4  440.36   15.22   0
   1   6   4   70.14    8.70   0
   1  -6   4   62.07   10.18   0
   1  -6   4   87.24    9.43   0
  -1  -6  -4   90.62    9.15   0
   2   6   4  247.46   11.33   0
  -2  -6  -4  270.82   11.66   0
   2  -6   4  255.28   14.26   0
   2  -6   4  199.17   13.28   0
  -3  -6  -4  199.83    9.64   0
   3  -6   4  143.74   16.08   0
   3  -6   4  151.18   16.10   0
   3   6   4  174.78    9.51   0
   4   6   4   10.87    8.11   0
   4  -6   4    1.63   14.93   0
   4  -6   4    0.17   14.47   0
  -4  -6  -4    5.41    7.85   0
   5   6   4   74.95    8.76   0
   5  -6   4   71.77   13.81   0
   5  -6   4   73.41   14.07   0
  -5  -6  -4  107.73    8.85   0
   6  -6   4   24.11   11.14   0
   6  -6   4   18.50   10.77   0
   6   6   4   30.74    8.09   0
  -6  -6  -4   23.61    8.10   0
   7  -6   4  137.46   13.71   0
   7   6   4  161.08    8.87   0
   7  -6   4  143.15   13.08   0
  -7  -6  -4  173.83    9.63   0
   8   6   4  330.86   10.14   0
   8  -6   4  255.61   14.26   0
  -8  -6  -4  267.63    7.78   0
  -8   6  -4  264.00   15.88   0
   8  -6   4  278.13   14.61   0
  -9   6  -4  200.89   15.64   0
   9  -6   4  203.98   13.36   0
  -9  -6  -4  318.90   10.18   0
   9   6   4  356.61    9.97   0
   9  -6   4  281.80   13.28   0
  10  -6   4  155.24   11.33   0
  10  -6   4  126.78   12.38   0
 -10   6  -4  113.24   12.49   0
 -10  -6  -4  169.65    9.29   0
  10   6   4  165.10    7.00   0
  11  -6   4    6.79    9.49   0
  11  -6   4   19.54    9.21   0
 -11  -6  -4   13.68    5.94   0
 -11   6  -4   11.86    9.90   0
  11   6   4    5.00    8.13   0
  -9  -7   4   79.64    9.20   0
   9   7  -4   69.58    8.59   0
   8   7  -4   35.02    8.33   0
  -8  -7   4   31.95    8.82   0
  -7  -7   4  299.36   10.59   0
   7   7  -4  279.94    9.92   0
  -6  -7   4    9.36    8.35   0
   6   7  -4   -0.87    7.88   0
  -5  -7   4  117.21    9.20   0
   5   7  -4  129.97    9.03   0
   4   7  -4  390.45   12.17   0
  -4  -7   4  325.50   10.70   0
  -3  -7   4  539.37   12.25   0
   3   7  -4  558.12   12.82   0
   2   7  -4   -3.06    7.81   0
  -2  -7   4    6.04    9.32   0
  -2  -7   4    6.95    8.09   0
  -1  -7   4  158.21   12.28   0
  -1  -7   4  185.30   11.71   0
   1   7  -4  192.58   12.36   0
   0  -7   4   85.47   12.10   0
   0   7  -4   72.05   12.60   0
   0  -7   4   92.96   12.49   0
   0  -7  -4   92.59   14.00   0
   0   7   4   78.27   12.25   0
   0   7   4   77.51   14.72   0
   1  -7   4   72.13   10.99   0
   1   7   4   71.00   10.53   0
   1  -7   4   89.12   14.36   0
  -1  -7  -4   93.62   10.73   0
   2   7   4   88.69   10.43   0
  -2  -7  -4  116.97   10.62   0
  -3  -7  -4  428.74   12.73   0
   3   7   4  297.67   10.56   0
   4   7   4   11.15    9.53   0
  -4  -7  -4    3.27    7.75   0
   5   7   4    9.59    7.98   0
  -5  -7  -4   13.44    9.50   0
  -6  -7  -4   69.45    8.49   0
   6   7   4   58.67    8.52   0
  -7  -7  -4  182.74    9.49   0
   7   7   4  215.97    9.37   0
  -8  -7  -4  129.52    9.58   0
   8   7   4  121.94    9.31   0
  -9  -7  -4  175.52    9.81   0
   9   7   4  140.04    9.30   0
  -7  -8   4    2.64    8.16   0
   7   8  -4    5.07    7.93   0
   6   8  -4  170.44   12.04   0
  -6  -8   4  212.11   10.06   0
   5   8  -4    3.58    7.72   0
  -5  -8   4  -13.54    8.28   0
  -4  -8   4   93.30    9.11   0
   4   8  -4   71.36    9.18   0
  -3  -8   4   26.19    8.84   0
   3   8  -4   25.47    9.92   0
  -3  -8   4   35.90    8.40   0
  -2  -8   4   84.71    8.30   0
   2   8  -4   70.16   10.93   0
  -2  -8   4  100.73   12.21   0
   1   8  -4   34.81   10.22   0
  -1  -8   4   38.62    9.33   0
  -1  -8   4   41.08   10.93   0
   0  -8   4    0.19   11.77   0
   0  -8   4    1.24   11.49   0
   1   8   4    1.45   11.90   0
  -1  -8  -4    2.04   10.96   0
   1   8   4    3.15   12.64   0
  -2  -8  -4   95.52   10.11   0
   2   8   4   97.55   10.97   0
   3   8   4  165.00   11.14   0
  -3  -8  -4  151.48   10.66   0
  -4  -8  -4  147.60    9.35   0
   4   8   4  137.95    9.36   0
  -5  -8  -4    6.28    7.91   0
   5   8   4   -0.99    9.72   0
  -6  -8  -4   10.56    8.07   0
   6   8   4   17.24    9.94   0
  -2  -9   4    3.38   10.41   0
  -2  -9   4    7.40   10.63   0
   2   9  -4   11.26    9.56   0
  -1  -9   4   43.83   13.64   0
  -1  -9   4   49.24   14.68   0
 -15   0   5   94.67    9.72   0
  15   0  -5  169.13    9.60   0
  14   0  -5   -9.53    8.04   0
 -14   0   5    2.40    8.21   0
 -13   0   5  106.56    6.98   0
  13   0  -5  150.72    8.71   0
 -12   0   5   -6.13    8.15   0
  12   0  -5   -1.66    5.77   0
  11   0  -5 2182.23   16.24   0
 -11   0   5 2138.82   16.24   0
  10   0  -5    6.82    6.43   0
 -10   0   5   -4.63    6.41   0
   9   0  -5   25.58    6.84   0
  -9   0   5   19.62    6.71   0
   8   0  -5   -4.21    6.74   0
  -8   0   5   -5.09    4.81   0
  -7   0   5  522.32   10.66   0
   7   0  -5  605.64   10.62   0
   6   0  -5   -4.78    7.10   0
  -6   0   5    3.08    4.73   0
   5   0  -5 2573.34   19.69   0
  -5   0   5 2451.01   19.24   0
  -4   0   5   -0.53    7.26   0
   4   0  -5    0.61    7.47   0
   3   0  -5  302.53   10.18   0
  -3   0   5  273.43   10.23   0
  -2   0   5    0.29    7.82   0
   2   0  -5   -1.21    7.90   0
  -2   0   5    1.02    8.03   0
   1   0  -5    0.54    8.35   0
   1   0  -5   -0.05    8.44   0
  -1   0   5    5.82    8.27   0
  -1   0   5    6.66    7.99   0
   0   0   5   -2.30    8.41   0
   0   0   5   -3.63    5.78   0
   0   0  -5   -0.29    8.35   0
   0   0  -5   -5.02    5.74   0
   1   0   5  535.58   12.48   0
   1   0   5  533.92   12.94   0
  -1   0  -5  585.91   12.84   0
   2   0   5   -0.14    7.88   0
  -2   0  -5    6.43    7.55   0
  -3   0  -5 2818.11   21.40   0
   3   0   5 2686.46   21.85   0
  -4   0  -5   -6.34    7.10   0
   4   0   5    4.83    7.21   0
  -5   0  -5  104.96    6.02   0
   5   0   5  101.94    8.03   0
   6   0   5   -1.08    6.93   0
  -6   0  -5   -1.93    4.83   0
   7   0   5   21.97    5.12   0
  -7   0  -5   20.13    6.84   0
   8   0   5    0.12    7.27   0
  -8   0  -5   -2.15    4.93   0
   9   0   5  584.01   10.85   0
  -9   0  -5  609.37   10.16   0
  10   0   5    3.10    8.11   0
 -10   0  -5    7.98    8.04   0
  11   0   5  957.66   11.14   0
 -11   0  -5 1027.87   12.52   0
 -12   0  -5  -13.35    7.84   0
  12   0   5   -2.10    7.69   0
  13   0   5   75.00    8.04   0
 -13   0  -5   55.33    8.07   0
  14   0   5   -0.27    7.92   0
 -14   0  -5    5.36    7.71   0
 -15  -1   5   17.44    8.62   0
  15  -1  -5   11.83    8.46   0
  15   1  -5   31.47    8.27   0
 -15   1   5   23.50    6.08   0
 -14  -1   5   86.12    9.10   0
  14   1  -5  141.85    8.89   0
  14  -1  -5  129.11    9.03   0
 -14   1   5   96.13    8.90   0
  13   1  -5   85.52    8.40   0
  13  -1  -5   68.57    8.54   0
 -13   1   5   65.28    8.77   0
 -13  -1   5   76.26    8.34   0
  12  -1  -5  108.34    8.40   0
 -12   1   5  101.06    8.93   0
 -12  -1   5   90.76    8.74   0
  12   1  -5  103.18    8.43   0
 -11  -1   5   41.93    8.25   0
  11   1  -5   52.34    8.46   0
  11  -1  -5   49.88    8.36   0
 -11   1   5   50.07    8.33   0
 -10  -1   5  473.55   10.70   0
  10   1  -5  589.06    8.50   0
  10  -1  -5  570.31    8.98   0
 -10   1   5  449.15    8.89   0
  -9  -1   5   -6.34    6.45   0
  -9   1   5    6.34    6.42   0
   9  -1  -5    6.20    6.57   0
   9   1  -5   -3.05    6.64   0
  -8   1   5  107.51    5.90   0
   8  -1  -5  111.80    7.60   0
  -8  -1   5  106.57    7.35   0
   8   1  -5  121.35    7.48   0
  -7  -1   5  737.38   11.29   0
  -7   1   5  752.18   11.59   0
   7  -1  -5  753.96   11.63   0
   7   1  -5  757.24   11.19   0
  -6  -1   5  891.37   12.61   0
   6  -1  -5 1058.74   13.62   0
   6   1  -5 1004.14   11.49   0
  -6   1   5  978.53   13.58   0
  -5   1   5  765.38   12.69   0
   5  -1  -5  827.21   13.08   0
   5   1  -5  825.50   12.08   0
  -5  -1   5  722.62   11.25   0
  -4   1   5 3149.48   24.50   0
   4  -1  -5 3378.27   24.47   0
   4   1  -5 3333.53   22.24   0
  -4  -1   5 3163.24   22.44   0
  -3  -1   5 2393.42   20.38   0
  -3   1   5 2494.63   23.39   0
   3   1  -5 2469.43   19.54   0
  -3   1   5 2418.06   22.54   0
   3  -1  -5 2529.93   22.21   0
  -2   1   5   61.76    8.31   0
   2   1  -5   62.00    6.17   0
  -2  -1   5   54.32    8.19   0
  -2   1   5   58.45    8.19   0
   2  -1  -5   61.36    8.43   0
   1  -1  -5 4169.25   29.65   0
  -1  -1   5 3899.49   27.80   0
   1   1  -5 4323.29   28.03   0
  -1   1   5 3988.33   30.40   0
  -1  -1   5 4264.98   29.05   0
   1  -1  -5 4516.87   30.51   0
  -1   1   5 4224.88   30.77   0
   0   1   5 1151.09   17.08   0
   0  -1   5 1175.29   16.96   0
   0   1  -5 1227.40   16.66   0
   0  -1  -5 1272.24   17.39   0
   0  -1   5 1208.42   17.35   0
   0   1  -5 1312.92   17.03   0
   0   1   5 1106.46   16.01   0
   1   1   5 1999.07   20.82   0
   1  -1   5 1902.92   20.55   0
   1  -1   5 2052.14   21.49   0
  -1  -1  -5 2137.13   20.66   0
  -1   1  -5 2153.04   20.66   0
   2  -1   5  910.28   14.74   0
   2  -1   5  932.16   15.05   0
  -2   1  -5 1019.92   14.79   0
  -2  -1  -5  947.88   14.35   0
   2   1   5  915.72   14.41   0
   3  -1   5  293.03   10.30   0
  -3  -1  -5  294.61    8.31   0
   3   1   5  300.23   10.08   0
  -3   1  -5  306.38   10.06   0
  -4  -1  -5    0.15    7.19   0
   4   1   5    6.69    7.36   0
  -4   1  -5    3.75    5.08   0
   4  -1   5    0.35    7.23   0
  -5   1  -5 1658.10   16.01   0
   5  -1   5 1518.85   16.29   0
   5   1   5 1513.17   15.36   0
  -5  -1  -5 1600.85   14.28   0
  -6   1  -5 1477.41   14.88   0
   6   1   5 1445.60   13.84   0
  -6  -1  -5 1586.02   14.68   0
   6  -1   5 1454.45   15.28   0
  -7   1  -5   -2.87    6.66   0
   7   1   5    7.08    7.16   0
  -7  -1  -5    3.32    6.91   0
   7  -1   5   -0.08    7.09   0
  -8   1  -5    5.03    4.83   0
   8   1   5    7.98    6.90   0
   8  -1   5   -1.72    7.04   0
  -8  -1  -5   -9.23    6.78   0
   9  -1   5 1243.64   13.95   0
   9   1   5 1249.79   13.11   0
  -9  -1  -5 1301.01   13.06   0
  -9   1  -5 1267.88   12.25   0
  10  -1   5 1073.56   11.77   0
 -10  -1  -5 1144.74   12.92   0
  10   1   5 1080.40   12.91   0
 -10   1  -5 1197.17   13.54   0
 -11  -1  -5   -0.55    7.74   0
  11  -1   5    9.21    7.78   0
 -11   1  -5   -1.81    7.95   0
  11   1   5    6.59    5.48   0
  12   1   5  348.76    9.71   0
  12  -1   5  321.17   10.01   0
 -12  -1  -5  376.73    9.73   0
 -12   1  -5  372.46    9.91   0
 -13   1  -5   12.60    8.01   0
  13   1   5   19.18    5.63   0
  13  -1   5   19.08    7.89   0
 -13  -1  -5   24.53    7.90   0
 -14   1  -5   15.72    5.61   0
  14   1   5   18.92    5.82   0
  14  -1   5   13.39    7.95   0
 -14  -1  -5   35.20    7.98   0
 -14  -2   5   82.62    9.05   0
  14  -2  -5   93.49    9.27   0
 -14   2   5   75.47    9.00   0
  14   2  -5   91.31    8.80   0
  13  -2  -5  122.36    8.87   0
 -13  -2   5  125.99    9.13   0
 -13   2   5  120.06    9.18   0
  13   2  -5  126.34    8.78   0
 -12   2   5   -4.92    8.18   0
 -12  -2   5    7.26    7.85   0
  12  -2  -5    4.05    7.77   0
  12   2  -5    3.97    5.58   0
 -11  -2   5  134.71    8.78   0
 -11   2   5  138.70    9.15   0
  11  -2  -5  142.59    8.93   0
  11   2  -5  157.25    6.65   0
 -10  -2   5   33.74    5.92   0
 -10   2   5   32.53    8.17   0
  10  -2  -5   31.93    8.19   0
  10   2  -5   29.73    5.82   0
  -9  -2   5  468.48    9.67   0
   9  -2  -5  525.07   10.27   0
  -9   2   5  519.92   10.29   0
   9   2  -5  516.56    9.54   0
  -8  -2   5  135.68    7.50   0
   8   2  -5  152.26    5.91   0
  -8   2   5  140.68    7.72   0
   8  -2  -5  148.34    7.88   0
  -7   2   5  635.72   11.66   0
  -7  -2   5  780.09   11.50   0
   7  -2  -5  853.93   12.73   0
   7   2  -5  886.88   11.49   0
  -6  -2   5  556.81   10.07   0
   6  -2  -5  548.69   11.25   0
  -6   2   5  524.37   11.07   0
   6   2  -5  549.03   10.08   0
   5  -2  -5  481.37   11.42   0
  -5   2   5  477.53   11.17   0
   5   2  -5  460.78   10.07   0
  -5  -2   5  449.61   10.01   0
  -4   2   5  972.51   15.99   0
   4   2  -5 1018.91   13.31   0
   4  -2  -5 1003.20   15.36   0
  -4  -2   5  961.41   13.13   0
  -4   2   5  873.53   14.98   0
  -3   2   5 4407.00   31.32   0
   3   2  -5 4601.24   25.89   0
  -3   2   5 4267.13   32.52   0
   3  -2  -5 4584.51   31.75   0
  -3  -2   5 4268.82   26.07   0
   2  -2  -5  269.24   12.06   0
  -2   2   5  252.94   10.63   0
   2   2  -5  275.37    9.86   0
  -2  -2   5  267.66    9.78   0
  -2   2   5  256.35   10.75   0
   1   2  -5 1479.30   17.31   0
  -1   2   5 1497.16   19.46   0
  -1  -2   5 1487.15   18.23   0
  -1   2   5 1449.14   19.56   0
  -1  -2   5 1435.96   17.58   0
   1  -2  -5 1595.51   19.94   0
   0   2   5  857.33   15.37   0
   0  -2   5  987.66   15.73   0
   0  -2  -5 1095.66   16.40   0
   0   2   5  976.40   16.00   0
   0  -2   5 1076.22   16.35   0
   0   2  -5 1092.72   15.54   0
  -1   2  -5 1370.69   17.34   0
   1  -2   5 1301.30   17.59   0
  -1   2  -5 1465.89   17.64   0
   1   2   5 1407.76   17.24   0
  -1  -2  -5 1427.27   17.26   0
   1  -2   5 1384.96   18.12   0
   2  -2   5 1153.03   16.40   0
   2  -2   5 1041.84   16.21   0
  -2   2  -5 1218.16   16.10   0
  -2  -2  -5 1161.30   15.20   0
   2   2   5 1135.25   15.04   0
   3   2   5  644.73   11.88   0
  -3  -2  -5  628.01   11.69   0
  -3   2  -5  621.17   12.23   0
   3  -2   5  609.00   12.77   0
   3  -2   5  552.33   12.58   0
  -4   2  -5 1444.94   16.18   0
   4   2   5 1439.79   15.21   0
  -4  -2  -5 1447.56   14.01   0
   4  -2   5 1334.26   16.63   0
   5   2   5 1292.13   14.15   0
   5  -2   5 1138.09   15.19   0
  -5  -2  -5 1234.65   12.78   0
  -5   2  -5 1290.64   14.95   0
  -6   2  -5    7.94    6.64   0
  -6  -2  -5    7.02    4.98   0
   6  -2   5    7.06    6.97   0
   6   2   5    5.91    5.18   0
   7   2   5  961.86   11.36   0
  -7  -2  -5 1048.73   12.24   0
   7  -2   5 1045.78   13.32   0
  -7   2  -5  998.05   11.77   0
   8   2   5   53.88    7.20   0
  -8  -2  -5   60.54    5.22   0
   8  -2   5   54.45    7.41   0
  -8   2  -5   53.91    6.96   0
  -9   2  -5   38.66    6.70   0
   9   2   5   33.74    6.75   0
   9  -2   5   32.04    7.16   0
  -9  -2  -5   44.08    6.63   0
 -10   2  -5  117.11    8.85   0
  10   2   5  120.64    6.45   0
  10  -2   5  130.56    8.69   0
 -10  -2  -5  126.60    8.65   0
 -11   2  -5  455.34   10.74   0
  11  -2   5  463.26   10.74   0
  11   2   5  440.14    8.39   0
 -11  -2  -5  469.60    8.46   0
 -12   2  -5  176.33    9.09   0
  12  -2   5  137.09    6.93   0
  12   2   5  155.39    8.92   0
 -12  -2  -5  181.92    8.82   0
  13   2   5  116.06    8.53   0
  13  -2   5  109.26    8.57   0
 -13   2  -5   99.57    8.84   0
 -13  -2  -5   95.20    8.52   0
  14   2   5  188.40    9.80   0
  14  -2   5  195.69   10.13   0
 -14   2  -5  247.45   10.13   0
 -14  -2  -5  256.70    9.78   0
 -14  -3   5   67.77    6.99   0
 -14   3   5   68.10    8.74   0
  14  -3  -5   79.58    9.16   0
  14   3  -5   71.80    6.92   0
 -13   3   5    1.37    8.12   0
  13  -3  -5   13.38    8.00   0
  13   3  -5    9.71    7.98   0
 -13  -3   5    8.28    8.25   0
  12  -3  -5  596.37   11.78   0
 -12   3   5  539.55   11.91   0
 -12  -3   5  566.35   11.29   0
  12   3  -5  584.71    9.35   0
 -11   3   5   16.40    8.09   0
  11  -3  -5   18.40    7.86   0
 -11  -3   5   12.92    7.84   0
  11   3  -5   -1.55    7.84   0
 -10  -3   5  123.91    8.39   0
 -10   3   5  131.98    9.09   0
  10   3  -5  113.06    8.53   0
  10  -3  -5  127.55    8.79   0
   9  -3  -5   35.81    8.27   0
  -9  -3   5   27.50    8.26   0
   9   3  -5   31.42    8.23   0
  -9   3   5   31.64    8.29   0
  -8   3   5 1697.16   17.49   0
   8  -3  -5 2012.30   19.64   0
  -8  -3   5 2026.70   15.30   0
   8   3  -5 1910.52   14.12   0
  -7   3   5    6.29    6.63   0
  -7  -3   5    4.33    4.81   0
   7   3  -5    7.03    6.66   0
   7  -3  -5   11.03    6.89   0
  -6  -3   5 1221.10   12.96   0
  -6   3   5  857.94   14.01   0
   6  -3  -5 1262.40   17.48   0
   6   3  -5 1236.71   12.98   0
  -5  -3   5  198.17    6.78   0
  -5   3   5  222.00   10.05   0
   5   3  -5  241.63    8.46   0
  -5   3   5  246.22   10.70   0
   5  -3  -5  250.00    9.95   0
   4  -3  -5 1460.48   20.76   0
   4   3  -5 1500.36   14.85   0
  -4   3   5 1469.42   20.12   0
  -4  -3   5 1502.96   14.95   0
  -4   3   5 1393.93   20.41   0
  -3  -3   5    2.51    7.06   0
  -3   3   5    2.13    8.41   0
   3   3  -5    3.49    6.98   0
  -3   3   5    0.96    6.78   0
   3  -3  -5    0.71    8.82   0
  -2   3   5 4840.07   35.77   0
  -2   3   5 4361.40   36.57   0
   2   3  -5 4675.46   26.98   0
  -2  -3   5 4663.44   27.48   0
  -1   3   5  218.32   10.00   0
  -1  -3   5  268.69    9.60   0
   1   3  -5  260.41    9.43   0
  -1   3   5  235.20   10.33   0
  -1  -3   5  262.33    9.96   0
   1  -3  -5  276.78   10.69   0
   0   3  -5   47.99    7.58   0
   0   3   5   38.67    7.65   0
   0  -3   5   44.29    7.65   0
   0   3   5   40.79    7.44   0
   0  -3   5   37.65    7.86   0
   0  -3  -5   47.67    7.77   0
   1  -3   5  136.72    9.08   0
  -1  -3  -5  132.50    8.89   0
   1  -3   5  132.68    8.96   0
   1   3   5  133.94   10.10   0
  -1   3  -5  129.54    8.66   0
  -2  -3  -5 1266.85   15.54   0
  -2   3  -5 1191.56   16.54   0
   2  -3   5 1241.76   17.34   0
   2   3   5  853.40   13.55   0
   2  -3   5 1140.69   16.91   0
  -3  -3  -5  232.59    8.96   0
   3  -3   5  187.62    9.52   0
   3   3   5  221.49    8.92   0
  -3   3  -5  220.87    9.26   0
   3  -3   5  227.55    9.62   0
   4  -3   5 1947.97   20.50   0
  -4   3  -5 2081.14   20.15   0
   4  -3   5 1926.34   20.13   0
   4   3   5 2219.20   17.98   0
  -4  -3  -5 2131.82   17.52   0
   5   3   5  188.83    8.62   0
   5  -3   5  123.13    8.41   0
  -5   3  -5  190.51    8.55   0
  -5  -3  -5  192.13    8.27   0
   6  -3   5  524.82   11.37   0
   6   3   5  758.27   11.55   0
  -6   3  -5  691.25   12.13   0
  -6  -3  -5  808.07   11.35   0
   7   3   5   -5.38    4.81   0
  -7   3  -5    1.18    6.42   0
   7  -3   5    3.81    6.74   0
  -7  -3  -5    4.47    6.72   0
   8   3   5  832.98   10.18   0
  -8  -3  -5 1026.12   11.86   0
  -8   3  -5  927.05   12.71   0
   8  -3   5 1006.23   13.60   0
  -9   3  -5   20.76    7.64   0
   9   3   5   16.80    5.65   0
   9  -3   5    8.14    8.33   0
  -9  -3  -5    8.20    7.89   0
  10   3   5  152.92    8.85   0
  10  -3   5  129.72    8.75   0
 -10   3  -5  176.89    8.95   0
 -10  -3  -5  181.64    8.71   0
  11   3   5   31.74    8.16   0
 -11   3  -5   30.84    8.28   0
  11  -3   5   33.11    8.10   0
 -11  -3  -5   28.21    8.13   0
 -12   3  -5  165.41    9.42   0
  12   3   5  149.38    6.88   0
 -12  -3  -5  163.66    8.87   0
  12  -3   5  158.85    9.11   0
  13   3   5    8.83    8.03   0
  13  -3   5   28.84    8.29   0
 -13   3  -5   15.49    8.51   0
 -13  -3  -5   46.16    5.73   0
 -13   4   5  238.75   12.03   0
 -13  -4   5  230.66   10.26   0
  13  -4  -5  233.34   12.10   0
  13   4  -5  238.32   10.01   0
 -12   4   5   22.07    7.97   0
  12  -4  -5   19.87    7.93   0
  12   4  -5    8.39    8.05   0
 -12  -4   5   17.57    6.18   0
 -11   4   5   45.43    9.95   0
  11   4  -5   40.54    7.97   0
  11  -4  -5   35.09    9.76   0
 -11  -4   5   42.53    8.21   0
 -10  -4   5  112.52    8.43   0
 -10   4   5   77.05    8.90   0
  10  -4  -5  113.46   10.35   0
  10   4  -5  107.58    8.39   0
  -9   4   5  650.30   14.69   0
   9  -4  -5  658.43   14.32   0
  -9  -4   5  658.08   11.01   0
   9   4  -5  638.36   10.99   0
  -8  -4   5   21.20    8.11   0
  -8   4   5   13.50    8.57   0
   8  -4  -5   17.55    9.85   0
   8   4  -5   10.83    7.98   0
  -7   4   5 1745.78   20.30   0
   7   4  -5 2444.78   16.65   0
  -7  -4   5 2102.18   17.18   0
  -7   4   5 1797.60   26.64   0
   7  -4  -5 2317.91   25.03   0
  -6  -4   5    9.80    6.50   0
  -6   4   5    5.89    8.04   0
  -6   4   5    6.32    7.94   0
   6  -4  -5    6.89    8.16   0
   6   4  -5   15.42    6.62   0
  -5   4   5    7.46    9.19   0
  -5  -4   5   19.44    6.60   0
   5  -4  -5    3.04    8.44   0
  -5   4   5    5.83    8.22   0
   5   4  -5    5.43    6.65   0
  -4   4   5   96.69    9.83   0
   4   4  -5   98.93    7.54   0
  -4   4   5   75.60   10.17   0
  -4  -4   5   90.72    7.50   0
  -3   4   5 2728.26   31.18   0
   3   4  -5 2953.60   20.83   0
  -3   4   5 3051.06   32.67   0
  -3  -4   5 2635.83   20.16   0
   2   4  -5   44.55    7.15   0
  -2   4   5   33.29    8.87   0
  -2   4   5   36.12    8.55   0
  -2  -4   5   45.19    7.17   0
  -1   4   5  939.20   17.40   0
  -1  -4   5 1139.18   16.31   0
   1   4  -5 1172.97   15.17   0
  -1   4   5 1036.43   19.62   0
  -1  -4   5 1191.05   15.16   0
   1  -4  -5 1242.13   19.96   0
   0  -4  -5  218.95   10.87   0
   0   4   5  146.62   10.07   0
   0  -4   5  199.74    9.09   0
   0  -4   5  178.82    9.55   0
   0   4  -5  194.56    8.85   0
   1  -4   5   25.29    8.83   0
  -1  -4  -5   20.32    7.10   0
   1   4   5   19.43    7.07   0
  -1   4  -5   21.77    8.39   0
   1  -4   5   25.15    7.23   0
  -2  -4  -5  112.10    7.98   0
   2  -4   5   98.18    8.26   0
   2  -4   5   81.25    8.49   0
   2   4   5   96.69    7.99   0
  -3  -4  -5 1051.64   13.65   0
   3  -4   5 1040.56   17.42   0
   3  -4   5  904.34   17.06   0
  -3   4  -5  988.92   17.16   0
   3   4   5  776.13   12.72   0
   4   4   5   52.22    7.54   0
   4  -4   5   44.04    7.45   0
  -4   4  -5   46.46    8.75   0
  -4  -4  -5   55.41    7.28   0
   4  -4   5   34.32    8.97   0
  -5   4  -5   38.12    7.01   0
   5   4   5   48.27    7.13   0
   5  -4   5   43.41    8.72   0
   5  -4   5   33.80    7.20   0
  -5  -4  -5   38.12    4.94   0
  -6   4  -5   22.11    6.74   0
   6  -4   5   10.09    6.83   0
   6   4   5   24.26    6.93   0
   6  -4   5   23.49    6.96   0
  -6  -4  -5   25.06    6.89   0
   7   4   5 1325.83   13.53   0
   7  -4   5 1190.06   15.82   0
  -7   4  -5 1341.78   16.52   0
  -7  -4  -5 1473.51   14.12   0
  -8   4  -5    1.70    7.79   0
   8   4   5    0.00    7.88   0
   8  -4   5    4.23    8.49   0
  -8  -4  -5    5.64    8.15   0
   9   4   5  558.36   10.68   0
   9  -4   5  541.59   11.79   0
  -9   4  -5  533.17   11.77   0
  -9  -4  -5  571.26   10.72   0
  10  -4   5    7.38    7.85   0
 -10   4  -5   19.64    7.70   0
  10   4   5    9.23    5.62   0
 -10  -4  -5   15.58    5.71   0
  11   4   5   10.88    7.83   0
  11  -4   5    2.39    7.50   0
 -11  -4  -5    0.00    7.70   0
 -11   4  -5    9.65    7.75   0
  12   4   5    3.49    7.73   0
  12  -4   5    0.91    7.71   0
 -12   4  -5    3.61    7.87   0
 -12  -4  -5    6.09    7.70   0
  13  -4   5  204.11   10.43   0
 -13   4  -5  206.92   10.84   0
  13   4   5  183.22    8.01   0
 -13  -4  -5  238.84   10.01   0
 -12   5   5  110.73   11.63   0
  12   5  -5  110.15    9.24   0
 -12  -5   5  118.10    9.62   0
  12  -5  -5  100.95   11.18   0
  11   5  -5   27.55    8.19   0
 -11   5   5   39.61   10.38   0
  11  -5  -5   31.05    8.93   0
 -11  -5   5   37.86    8.37   0
 -10  -5   5  126.99    9.18   0
 -10   5   5  112.09   11.11   0
 -10   5   5  115.45   10.19   0
  10  -5  -5  127.67   10.56   0
  10   5  -5  161.48    8.72   0
  -9  -5   5  168.29    8.91   0
  -9   5   5  138.71   11.43   0
   9  -5  -5  135.56   10.76   0
  -9   5   5  117.79   12.04   0
   9   5  -5  182.37    8.88   0
  -8  -5   5  133.36    6.61   0
   8  -5  -5  142.35   12.67   0
   8   5  -5  173.33    9.01   0
  -8   5   5  125.55   13.75   0
  -8   5   5  135.85   12.94   0
  -7  -5   5   71.01    8.34   0
  -7   5   5   72.48   12.12   0
   7   5  -5   80.48    6.20   0
   7  -5  -5   75.43   12.14   0
  -7   5   5   67.24   11.52   0
  -6  -5   5   32.53    8.31   0
  -6   5   5   48.64   12.91   0
  -6   5   5   56.72   12.81   0
   6   5  -5   58.55    8.48   0
  -5  -5   5  154.90    6.15   0
   5   5  -5  218.13    8.24   0
  -5   5   5  170.91   16.01   0
  -5   5   5  149.77   14.24   0
  -4  -5   5  136.41    7.86   0
  -4   5   5  116.90   15.40   0
   4   5  -5  151.16    7.93   0
  -4   5   5  110.44   15.44   0
  -3  -5   5  355.16    9.34   0
  -3   5   5  269.08   16.75   0
   3   5  -5  363.98    9.63   0
  -3   5   5  270.85   15.67   0
  -2   5   5  617.06   19.15   0
   2   5  -5  804.78   12.96   0
  -2  -5   5  618.10   11.46   0
  -2   5   5  802.35   20.69   0
   1  -5  -5  516.98   16.26   0
  -1   5   5  414.02   16.03   0
  -1   5   5  430.66   14.37   0
  -1  -5   5  397.75   10.30   0
  -1  -5   5  425.78   12.56   0
   1   5  -5  514.99   11.75   0
   0   5   5  337.68   12.48   0
   0   5  -5  356.53   12.00   0
   0  -5   5  293.94   12.69   0
   0  -5   5  298.66    9.78   0
   0   5   5  306.99   11.24   0
   0  -5  -5  413.40   12.83   0
  -1   5  -5    1.19    7.94   0
  -1  -5  -5   -0.79    6.70   0
   1   5   5    3.76    7.07   0
   1  -5   5   -0.01    6.62   0
   1  -5   5    5.58    8.17   0
  -2  -5  -5  482.47   11.85   0
   2  -5   5  458.92   12.70   0
   2   5   5  354.08   10.19   0
   2  -5   5  480.89   13.20   0
   3  -5   5    1.89    8.10   0
  -3  -5  -5    1.84    6.58   0
   3   5   5   -2.86    8.04   0
   3  -5   5    1.66    7.85   0
  -4  -5  -5  268.06    8.73   0
   4  -5   5  184.64   10.51   0
   4   5   5  257.69    9.85   0
   4  -5   5  226.35   11.09   0
   5  -5   5    9.18    8.03   0
   5   5   5   15.60    4.76   0
  -5   5  -5   17.67    6.62   0
   5  -5   5   17.28    8.22   0
  -5  -5  -5   17.61    6.73   0
  -6   5  -5   17.30    9.76   0
   6  -5   5   10.25    8.12   0
   6  -5   5   16.58    9.93   0
   6   5   5   10.62    5.81   0
  -6  -5  -5   14.02    8.19   0
   7   5   5   71.92    6.28   0
   7  -5   5   58.33    9.04   0
   7  -5   5   75.61   11.02   0
  -7   5  -5   77.10   10.62   0
  -7  -5  -5   92.01    8.87   0
   8   5   5  604.41    9.23   0
   8  -5   5  684.44   14.76   0
  -8   5  -5  678.32   15.57   0
   8  -5   5  547.03   16.17   0
  -8  -5  -5  825.79   12.12   0
   9   5   5  219.42    6.96   0
   9  -5   5  231.67   11.26   0
  -9   5  -5  214.28   10.10   0
   9  -5   5  141.03   10.23   0
  -9  -5  -5  260.72    9.35   0
  10   5   5    2.67    5.53   0
  10  -5   5    7.09    7.55   0
 -10   5  -5    2.81    9.50   0
  10  -5   5    0.63    7.22   0
 -10  -5  -5   11.83    7.95   0
  11   5   5    0.74    5.49   0
  11  -5   5   -0.08    6.99   0
 -11  -5  -5   -3.96    7.84   0
 -11   5  -5   -0.84    9.55   0
  12   5   5   15.77    5.71   0
 -12   5  -5    9.43   10.10   0
  12  -5   5   18.01    7.64   0
 -12  -5  -5   25.56    8.22   0
 -11   6   5  135.16   14.85   0
 -11  -6   5  123.93    7.60   0
  11   6  -5  165.16    9.51   0
  11  -6  -5  132.82   15.55   0
 -11   6   5  124.57   15.39   0
 -10   6   5   23.59   13.71   0
 -10  -6   5   19.34    8.70   0
  10   6  -5   33.71    8.07   0
 -10   6   5   24.17   14.73   0
  -9  -6   5  162.79    9.52   0
   9   6  -5  179.13    9.02   0
  -8  -6   5   94.87    8.66   0
   8   6  -5  112.59    8.45   0
  -7  -6   5    2.31    7.70   0
   7   6  -5    9.58    7.99   0
   6   6  -5  523.22   10.86   0
  -6  -6   5  434.69   10.59   0
  -5  -6   5  642.72   11.57   0
   5   6  -5  633.85   11.56   0
  -4  -6   5   23.50    8.35   0
   4   6  -5   36.11    8.23   0
  -3  -6   5   93.34    8.77   0
   3   6  -5  111.31    8.96   0
  -2  -6   5  602.49   12.37   0
   2   6  -5  770.86   15.09   0
  -2  -6   5  685.43   16.11   0
  -1  -6   5   55.70   10.18   0
  -1   6   5   39.91   10.71   0
   1   6  -5   58.77    9.85   0
  -1   6   5   37.48   12.52   0
   1  -6  -5   47.41   12.54   0
  -1  -6   5   37.32   10.07   0
   0   6   5   59.43   10.08   0
   0  -6  -5   85.91   10.52   0
   0  -6   5   55.73   10.37   0
   0   6   5   67.28   10.89   0
   0  -6   5   76.93    9.92   0
   0   6  -5   51.61    9.57   0
   1   6   5  521.76   13.15   0
  -1  -6  -5  671.92   14.11   0
   1  -6   5  689.39   16.53   0
   1  -6   5  503.31   14.38   0
   2   6   5  139.18   11.36   0
   2  -6   5  178.62   13.14   0
  -2  -6  -5  169.09    9.47   0
   2  -6   5  136.21   12.64   0
   3   6   5   54.79    8.40   0
   3  -6   5   48.00   10.12   0
  -3  -6  -5   48.81    8.36   0
   3  -6   5   46.02   11.76   0
  -4  -6  -5   77.00    8.81   0
   4   6   5   82.71    8.72   0
   4  -6   5   65.30   10.53   0
   4  -6   5   69.67   11.86   0
   5   6   5  192.19    9.20   0
   5  -6   5  147.30   13.45   0
   5  -6   5  178.44   13.00   0
  -5  -6  -5  199.40    9.32   0
   6  -6   5  182.84   12.39   0
   6   6   5  235.44    9.30   0
   6  -6   5  219.56   12.85   0
  -6  -6  -5  253.48    9.44   0
  -7   6  -5   34.61   11.78   0
   7   6   5   46.68    7.97   0
   7  -6   5   42.25   10.18   0
   7  -6   5   44.44   10.11   0
  -7  -6  -5   40.76    8.49   0
   8   6   5   15.76    7.74   0
   8  -6   5   14.84    9.72   0
   8  -6   5    8.70    9.65   0
  -8   6  -5    9.41    9.56   0
  -8  -6  -5    4.25    5.97   0
   9   6   5  160.84    9.07   0
   9  -6   5  124.90   10.52   0
  -9   6  -5  103.71   11.72   0
   9  -6   5  103.31   10.77   0
  -9  -6  -5  172.19    9.30   0
  10  -6   5   12.65    8.96   0
  10   6   5   10.97    8.03   0
  10  -6   5    9.98    9.00   0
 -10   6  -5   10.17   11.21   0
 -10  -6  -5   11.20    8.15   0
   9   7  -5   -5.93    7.91   0
  -9  -7   5   13.46    8.46   0
   8   7  -5   44.56    8.14   0
  -8  -7   5   42.02    8.82   0
  -7  -7   5    3.86    8.46   0
   7   7  -5    0.86    7.82   0
  -6  -7   5  181.14    9.56   0
   6   7  -5  193.95    9.64   0
  -5  -7   5    9.89    7.93   0
   5   7  -5    9.10    7.88   0
  -4  -7   5  160.56    9.12   0
   4   7  -5  192.01    9.49   0
  -3  -7   5   -3.23    9.39   0
  -3  -7   5    3.49    7.73   0
   3   7  -5   -6.43    9.48   0
  -2  -7   5   16.84    9.78   0
   2   7  -5   19.58    8.12   0
  -2  -7   5   17.56    8.09   0
  -1  -7   5   28.29    7.95   0
   1   7  -5   22.95    9.80   0
  -1  -7   5   19.01    9.64   0
   0  -7   5  595.04   15.98   0
   0  -7   5  505.60   14.46   0
   0   7  -5  502.53   16.46   0
   0   7   5  461.26   21.25   0
   0   7   5  465.31   16.76   0
   0  -7  -5  534.68   20.63   0
   1  -7   5  243.53   12.43   0
   1   7   5  298.35   13.20   0
   1  -7   5  223.01   12.34   0
  -1  -7  -5  343.53   14.58   0
   1   7   5  243.57   13.56   0
   2  -7   5  318.81   14.88   0
  -2  -7  -5  432.77   13.18   0
   2  -7   5  343.06   15.92   0
   2   7   5  304.48   12.39   0
  -3  -7  -5    4.64    9.71   0
   3  -7   5    5.96   13.59   0
   3   7   5   10.47    9.75   0
   3  -7   5    6.66   14.53   0
   4   7   5  104.00    8.95   0
  -4  -7  -5  124.48   10.48   0
   5   7   5    6.19    8.09   0
  -5  -7  -5   11.91    7.83   0
   6   7   5  195.08    9.31   0
  -6  -7  -5  205.31    9.60   0
   7   7   5    6.59    7.87   0
  -7  -7  -5    5.21    8.13   0
  -8  -7  -5   15.95    6.14   0
   8   7   5   19.73    8.23   0
  -9  -7  -5   -0.39    8.31   0
   9   7   5    7.78    7.78   0
   7   8  -5    9.65    8.00   0
  -7  -8   5    9.93    8.42   0
   6   8  -5   10.25    7.95   0
  -6  -8   5   -1.94    8.62   0
   5   8  -5  162.13   10.58   0
  -5  -8   5  224.62   10.57   0
  -4  -8   5    9.31    8.19   0
   4   8  -5    4.76    9.44   0
  -4  -8   5    0.72    7.70   0
  -3  -8   5   20.40   10.12   0
  -3  -8   5   15.02    7.16   0
   3   8  -5   11.16    7.98   0
  -2  -8   5    7.94    9.53   0
   2   8  -5   -2.64    9.31   0
  -2  -8   5   -3.50    8.29   0
  -1  -8   5  314.51   13.88   0
  -1  -8   5  375.73   14.71   0
   1   8  -5  287.10   14.87   0
   0  -8   5   66.59   12.14   0
   0  -8   5   51.85   11.98   0
   1  -8   5  599.40   24.27   0
   1   8   5  484.96   20.26   0
  -1  -8  -5  595.41   22.29   0
   1  -8   5  593.43   25.24   0
   1   8   5  559.32   18.37   0
  -2  -8  -5    5.94    8.48   0
   2   8   5    6.29    9.38   0
  -3  -8  -5   84.03    9.95   0
   3   8   5   71.24   10.53   0
  -4  -8  -5   29.86    9.81   0
   4   8   5   31.82   10.02   0
  -5  -8  -5  365.58   11.66   0
   5   8   5  305.19   10.92   0
  -6  -8  -5   14.18    8.08   0
   6   8   5   17.36    8.33   0
 -15   0   6  -11.83    8.23   0
  15   0  -6   -5.06    8.12   0
 -14   0   6   41.52    8.73   0
  14   0  -6   54.69    8.45   0
  13   0  -6  -18.98    8.01   0
 -13   0   6    3.49    5.64   0
  12   0  -6 1420.63   14.31   0
 -12   0   6 1418.72   14.70   0
 -11   0   6    7.08    5.46   0
  11   0  -6    2.22    5.75   0
 -10   0   6  117.38    6.74   0
  10   0  -6  107.94    8.05   0
  -9   0   6    3.55    6.22   0
   9   0  -6    0.54    6.54   0
  -8   0   6    3.04    6.41   0
   8   0  -6    5.84    6.59   0
   7   0  -6   -0.78    6.76   0
  -7   0   6   -2.56    6.53   0
  -6   0   6  642.65   11.34   0
   6   0  -6  677.42    9.99   0
   5   0  -6   -0.07    7.11   0
  -5   0   6   -0.58    4.78   0
   4   0  -6    8.04    5.13   0
  -4   0   6   12.81    6.94   0
   3   0  -6    0.23    7.41   0
  -3   0   6   -0.17    7.51   0
  -3   0   6   -2.27    7.21   0
   2   0  -6  967.15   13.21   0
  -2   0   6  905.75   14.46   0
  -2   0   6  946.98   13.75   0
  -1   0   6   -6.88    7.39   0
  -1   0   6    0.62    5.32   0
   1   0  -6    7.12    7.39   0
   1   0  -6   -1.27    5.43   0
   0   0  -6 2268.15   19.59   0
   0   0   6 2251.36   21.11   0
   0   0  -6 2418.34   20.73   0
   0   0   6 2280.07   20.58   0
  -1   0  -6   -0.50    5.26   0
   1   0   6    0.74    5.26   0
   1   0   6   -2.66    5.26   0
   2   0   6  325.10    8.97   0
  -2   0  -6  356.03   10.26   0
   3   0   6    1.93    7.40   0
  -3   0  -6   -3.21    7.21   0
  -4   0  -6 2700.45   19.56   0
   4   0   6 2456.07   20.02   0
  -5   0  -6    6.25    6.84   0
   5   0   6    1.59    5.00   0
  -6   0  -6   17.99    6.85   0
   6   0   6   21.45    5.08   0
  -7   0  -6   -1.84    4.84   0
   7   0   6   -3.18    7.04   0
  -8   0  -6  901.99   11.53   0
   8   0   6  856.70   12.33   0
   9   0   6    1.37    6.93   0
  -9   0  -6   -2.89    6.50   0
 -10   0  -6  161.07    8.89   0
  10   0   6  173.19    9.21   0
  11   0   6    5.92    8.01   0
 -11   0  -6    4.86    5.51   0
 -12   0  -6   39.23    7.93   0
  12   0   6   33.78    8.04   0
 -13   0  -6    6.12    7.83   0
  13   0   6   -0.06    5.63   0
 -14   0  -6  447.85   10.72   0
  14   0   6  274.20   11.07   0
 -14   1   6   -4.97    5.78   0
 -14  -1   6   -6.60    8.22   0
  14  -1  -6    2.75    8.03   0
  14   1  -6    4.84    7.87   0
  13  -1  -6  295.63    9.78   0
 -13  -1   6  306.82   10.01   0
 -13   1   6  238.82   10.52   0
  13   1  -6  291.24    9.63   0
 -12  -1   6    3.18    7.71   0
 -12   1   6    8.35    5.48   0
  12  -1  -6    6.05    5.53   0
  12   1  -6    4.76    7.86   0
  11   1  -6  628.51   10.91   0
  11  -1  -6  626.64   11.13   0
 -11   1   6  628.60   11.15   0
 -11  -1   6  605.32   10.98   0
 -10   1   6  952.67   11.72   0
  10   1  -6 1142.52   12.93   0
  10  -1  -6 1167.12   13.43   0
 -10  -1   6 1045.95   13.08   0
  -9   1   6   25.56    6.66   0
  -9  -1   6   33.01    6.67   0
   9  -1  -6   38.74    4.91   0
   9   1  -6   37.57    4.94   0
  -8  -1   6  339.15    9.08   0
  -8   1   6  385.63    9.10   0
   8  -1  -6  393.94    9.27   0
   8   1  -6  416.24    8.93   0
   7   1  -6 1014.76   11.21   0
   7  -1  -6 1065.89   13.04   0
  -7   1   6 1000.73   12.90   0
  -7  -1   6  939.07   12.40   0
  -6  -1   6  703.69   11.51   0
   6   1  -6  785.84   11.42   0
  -6   1   6  723.12   12.29   0
   6  -1  -6  800.35   11.01   0
  -5   1   6   44.10    7.16   0
   5  -1  -6   49.89    7.66   0
   5   1  -6   54.36    7.50   0
  -5  -1   6   50.86    7.16   0
   4  -1  -6  918.97   13.73   0
   4   1  -6  945.02   12.93   0
  -4   1   6  916.93   13.63   0
  -4  -1   6  822.03   11.97   0
  -3  -1   6  902.76   13.49   0
   3  -1  -6  987.86   14.42   0
  -3   1   6  960.62   14.66   0
   3   1  -6  984.13   13.53   0
  -3   1   6  989.17   14.80   0
  -2  -1   6  380.42   10.49   0
  -2   1   6  347.79    9.40   0
   2   1  -6  373.72   10.37   0
  -2  -1   6  361.46   10.87   0
   2  -1  -6  379.69    9.39   0
  -2   1   6  351.67   11.04   0
  -1   1   6 1241.58   17.03   0
   1  -1  -6 1356.27   16.82   0
   1  -1  -6 1358.95   16.64   0
   1   1  -6 1273.39   14.75   0
  -1   1   6 1220.75   16.74   0
  -1  -1   6 1304.37   16.02   0
  -1  -1   6 1295.56   15.47   0
   0  -1  -6  111.91    6.69   0
   0  -1   6   89.80    8.48   0
   0  -1   6  106.77    8.67   0
   0   1  -6  109.29    8.35   0
   0   1   6  105.63    6.60   0
   0   1  -6  107.29    8.49   0
   0   1   6   98.64    8.50   0
   1  -1   6   70.89    6.16   0
  -1  -1  -6   73.67    8.09   0
   1  -1   6   68.02    8.21   0
  -1   1  -6   76.61    6.13   0
   1   1   6   70.81    8.15   0
   2   1   6  897.18   13.82   0
  -2   1  -6 1003.10   14.04   0
  -2  -1  -6  998.05   13.82   0
   2  -1   6  957.88   14.52   0
   2  -1   6  898.65   13.89   0
   3  -1   6 1673.79   17.57   0
  -3   1  -6 1815.10   17.30   0
  -3  -1  -6 1774.59   16.64   0
   3   1   6 1705.96   16.63   0
  -4  -1  -6 1704.93   15.73   0
  -4   1  -6 1613.73   15.98   0
   4   1   6 1540.89   15.89   0
   4  -1   6 1509.87   15.65   0
  -5  -1  -6  545.33   10.31   0
  -5   1  -6  544.93    9.35   0
   5   1   6  518.35    9.30   0
   5  -1   6  504.58   10.94   0
   6  -1   6   53.04    7.50   0
  -6   1  -6   50.70    7.17   0
   6   1   6   52.27    7.40   0
  -6  -1  -6   57.16    5.55   0
  -7   1  -6  582.77   10.26   0
   7   1   6  534.41    9.06   0
   7  -1   6  565.37   10.42   0
  -7  -1  -6  564.48    8.87   0
   8   1   6  682.66   11.06   0
  -8   1  -6  724.18   10.90   0
  -8  -1  -6  719.95   10.60   0
   8  -1   6  633.70   11.15   0
  -9   1  -6  548.57    9.80   0
   9   1   6  522.06   10.33   0
   9  -1   6  563.49   10.50   0
  -9  -1  -6  555.00    8.67   0
 -10   1  -6  302.84    9.68   0
  10   1   6  298.61    7.61   0
  10  -1   6  272.19   10.25   0
 -10  -1  -6  297.98    7.62   0
 -11   1  -6   46.71    8.08   0
  11  -1   6   44.39    8.11   0
  11   1   6   43.21    8.09   0
 -11  -1  -6   50.19    5.76   0
 -12   1  -6   32.12    7.83   0
  12   1   6   27.60    7.93   0
  12  -1   6   20.33    8.09   0
 -12  -1  -6   27.73    7.96   0
 -13   1  -6  230.32    9.43   0
  13   1   6  191.67    9.27   0
  13  -1   6  175.16    9.58   0
 -13  -1  -6  225.44    9.22   0
 -14   1  -6   58.67    8.06   0
  14   1   6   30.58    8.38   0
  14  -1   6   37.31    8.26   0
 -14  -1  -6   36.74    8.33   0
  14   2  -6   32.36    8.15   0
 -14  -2   6   16.34    8.41   0
 -14   2   6   27.17    8.28   0
  14  -2  -6   20.58    8.09   0
 -13  -2   6    6.51    8.00   0
 -13   2   6    7.00    8.17   0
  13  -2  -6   13.87    7.78   0
  13   2  -6   -5.87    5.53   0
 -12  -2   6  170.88    8.83   0
 -12   2   6  193.27    9.59   0
  12   2  -6  189.31    9.08   0
  12  -2  -6  193.19    8.96   0
 -11   2   6  518.17   11.18   0
  11  -2  -6  582.18   11.18   0
 -11  -2   6  496.54   10.85   0
  11   2  -6  563.97   10.54   0
 -10   2   6  998.67   13.32   0
  10   2  -6  970.45   10.84   0
  10  -2  -6 1021.41   13.18   0
 -10  -2   6  929.54   12.40   0
  -9  -2   6   49.86    5.13   0
   9  -2  -6   65.79    7.06   0
  -9   2   6   57.47    6.87   0
   9   2  -6   64.86    6.88   0
  -8   2   6  717.83   11.44   0
   8  -2  -6  740.90   11.58   0
   8   2  -6  716.37   10.52   0
  -8  -2   6  606.67   10.52   0
  -7   2   6    1.83    6.55   0
  -7  -2   6   11.23    6.57   0
   7  -2  -6    5.17    6.71   0
   7   2  -6    1.11    6.70   0
   6  -2  -6 1737.05   16.99   0
   6   2  -6 1647.31   13.76   0
  -6   2   6 1676.72   16.91   0
  -6  -2   6 1391.03   15.28   0
   5   2  -6  771.71   11.41   0
  -5   2   6  764.25   12.64   0
   5  -2  -6  786.01   12.93   0
  -5  -2   6  752.14   11.34   0
  -4   2   6  760.84   13.71   0
   4   2  -6  777.33   11.81   0
   4  -2  -6  771.59   13.39   0
  -4   2   6  641.57   13.49   0
  -4  -2   6  716.60   11.94   0
  -3   2   6  412.50   11.21   0
  -3   2   6  412.73   11.45   0
   3  -2  -6  415.84   11.29   0
   3   2  -6  427.00   10.21   0
  -3  -2   6  419.39   10.29   0
  -2   2   6 5904.97   35.08   0
  -2   2   6 5517.61   34.85   0
   2  -2  -6 6526.91   35.12   0
  -2  -2   6 5955.88   31.04   0
   2   2  -6 5921.02   28.64   0
  -2  -2   6 5508.74   30.46   0
   2  -2  -6 6000.83   33.93   0
   1  -2  -6   11.89    7.53   0
   1   2  -6    4.35    7.23   0
  -1  -2   6    3.86    7.50   0
  -1   2   6    5.45    7.35   0
  -1  -2   6    5.31    7.34   0
  -1   2   6    8.28    7.22   0
   0  -2  -6 3578.40   25.31   0
   0  -2   6 3229.59   24.07   0
   0   2   6 3246.24   24.96   0
   0   2   6 3329.35   24.83   0
   0  -2   6 3288.96   24.91   0
   0   2  -6 3634.53   24.51   0
   0   2  -6 3358.78   23.63   0
   1   2   6  495.58   11.14   0
  -1  -2  -6  507.42   11.39   0
   1  -2   6  435.71   11.56   0
  -1   2  -6  480.92   11.17   0
  -1   2  -6  521.25   11.42   0
   1  -2   6  468.01   11.59   0
   2  -2   6 1148.56   16.10   0
   2  -2   6 1261.23   16.25   0
  -2  -2  -6 1282.37   15.14   0
   2   2   6 1060.10   13.37   0
  -2   2  -6 1370.03   15.92   0
  -3   2  -6   30.43    7.17   0
   3  -2   6   28.61    7.59   0
  -3  -2  -6   31.78    7.52   0
   3   2   6   28.40    7.35   0
   3  -2   6   30.67    7.44   0
  -4  -2  -6  386.86    9.68   0
   4   2   6  366.48    9.53   0
  -4   2  -6  381.49    9.80   0
   4  -2   6  381.20   10.12   0
  -5  -2  -6   54.86    7.15   0
   5  -2   6   57.34    7.44   0
   5   2   6   55.13    7.26   0
  -5   2  -6   57.43    7.19   0
  -6   2  -6  557.96    9.49   0
   6   2   6  564.87   10.42   0
   6  -2   6  562.55   10.91   0
  -6  -2  -6  588.00    8.99   0
   7   2   6 1117.43   12.92   0
   7  -2   6 1026.18   13.44   0
  -7   2  -6 1097.30   12.99   0
  -7  -2  -6 1157.61   12.51   0
  -8   2  -6  539.23   10.06   0
   8   2   6  584.16   10.26   0
   8  -2   6  556.69   10.50   0
  -8  -2  -6  550.98   10.01   0
  -9   2  -6    7.26    7.99   0
   9  -2   6  -18.05    8.79   0
  -9  -2  -6    7.61    8.12   0
   9   2   6   15.42    8.41   0
 -10   2  -6  175.09    9.00   0
  10   2   6  154.99    8.74   0
  10  -2   6  154.22    7.25   0
 -10  -2  -6  176.99    8.87   0
 -11   2  -6  162.44    8.77   0
  11   2   6  137.99    8.76   0
  11  -2   6  124.79    8.85   0
 -11  -2  -6  150.10    8.52   0
  12   2   6  457.49   10.31   0
  12  -2   6  349.58    9.02   0
 -12   2  -6  467.83   11.11   0
 -12  -2  -6  434.25    8.51   0
  13   2   6    8.87    7.73   0
  13  -2   6    1.02    7.71   0
 -13   2  -6    0.04    7.77   0
 -13  -2  -6  -16.20    7.83   0
 -14   3   6   24.16    8.27   0
  14  -3  -6   29.46    8.36   0
 -14  -3   6    5.66    8.75   0
  14   3  -6   23.85    6.00   0
 -13  -3   6   38.72    8.54   0
 -13   3   6   31.30    8.62   0
  13  -3  -6   39.88    8.35   0
  13   3  -6   46.29    8.36   0
 -12   3   6   18.65    8.18   0
  12  -3  -6    9.47    7.83   0
 -12  -3   6   22.87    7.83   0
  12   3  -6    6.25    8.00   0
 -11   3   6  209.19    9.71   0
 -11  -3   6  268.59    8.99   0
  11  -3  -6  260.72   11.29   0
  11   3  -6  289.84    9.12   0
  10  -3  -6  365.47   10.56   0
 -10   3   6  327.18   10.26   0
  10   3  -6  377.57    9.87   0
 -10  -3   6  354.12    9.79   0
  -9  -3   6 1080.79   12.79   0
  -9   3   6 1168.12   15.70   0
   9  -3  -6 1108.05   14.44   0
   9   3  -6 1184.41   12.79   0
   8  -3  -6  431.62   10.54   0
  -8  -3   6  355.33    8.22   0
  -8   3   6  333.92    9.85   0
   8   3  -6  458.58    9.18   0
  -7  -3   6  158.62    6.49   0
  -7   3   6  206.23    8.37   0
   7  -3  -6  192.13    8.80   0
   7   3  -6  207.84    7.84   0
  -6   3   6  177.83   10.34   0
   6   3  -6  203.03    7.99   0
   6  -3  -6  199.56    8.96   0
  -6   3   6  139.63    8.24   0
  -6  -3   6  208.98    8.01   0
   5  -3  -6  711.03   14.54   0
  -5   3   6  596.57   14.76   0
   5   3  -6  728.02    9.93   0
  -5   3   6  723.14   13.04   0
  -5  -3   6  740.66   10.96   0
   4  -3  -6  219.38    9.56   0
  -4  -3   6  195.12    8.25   0
   4   3  -6  226.72    8.44   0
  -4   3   6  195.55    9.71   0
  -4   3   6  176.98    9.07   0
  -3   3   6 2524.19   25.85   0
   3   3  -6 2602.43   18.72   0
  -3   3   6 2433.82   25.89   0
  -3  -3   6 2659.41   19.40   0
   3  -3  -6 2641.48   25.34   0
  -2   3   6  158.58    8.86   0
   2  -3  -6  172.39    9.37   0
  -2   3   6  131.19    8.63   0
   2   3  -6  156.44    8.20   0
  -2  -3   6  162.37    8.39   0
  -2  -3   6  153.32    8.72   0
   1   3  -6 1568.43   16.47   0
  -1   3   6 1559.57   19.18   0
  -1   3   6 1425.45   19.08   0
  -1  -3   6 1480.70   17.74   0
  -1  -3   6 1580.15   16.63   0
   1  -3  -6 1689.62   19.35   0
   0  -3  -6  144.31    8.72   0
   0   3   6  122.93    8.33   0
   0   3  -6  133.97    8.21   0
   0  -3   6  118.41    8.86   0
   0  -3   6  132.21    8.40   0
   0   3   6   98.51    8.10   0
  -1  -3  -6 4212.32   26.49   0
   1  -3   6 3948.63   28.02   0
   1  -3   6 3695.27   27.04   0
  -1   3  -6 3952.12   26.29   0
  -1   3  -6 4344.29   27.13   0
   1   3   6 3993.15   25.79   0
  -2  -3  -6 2298.38   19.15   0
   2  -3   6 2228.94   20.80   0
   2  -3   6 2003.35   20.49   0
  -2   3  -6 2186.36   20.40   0
   2   3   6 1492.59   15.31   0
  -3  -3  -6  524.82   10.55   0
   3   3   6  385.90    9.90   0
   3  -3   6  439.38   11.75   0
  -3   3  -6  518.55   12.22   0
   3  -3   6  425.77   12.73   0
  -4   3  -6  782.01   13.66   0
   4  -3   6  594.99   14.28   0
   4   3   6  685.70   11.40   0
  -4  -3  -6  777.29   11.64   0
   4  -3   6  762.08   12.80   0
  -5  -3  -6  143.39    7.80   0
   5  -3   6  136.48    8.13   0
   5  -3   6   98.24    8.22   0
   5   3   6  141.64    8.13   0
  -5   3  -6  133.79    7.82   0
   6   3   6   -0.03    6.97   0
   6  -3   6    5.11    6.68   0
  -6   3  -6    2.46    6.48   0
  -6  -3  -6    9.34    6.70   0
  -7   3  -6  713.43   11.66   0
   7  -3   6  693.60   11.69   0
   7   3   6  698.46   11.16   0
  -7  -3  -6  743.25   10.92   0
  -8   3  -6   63.34    8.29   0
   8   3   6   57.92    6.22   0
   8  -3   6   54.25    8.79   0
  -8  -3  -6   71.62    8.51   0
   9   3   6   15.23    5.72   0
   9  -3   6   14.25    8.43   0
  -9   3  -6    9.90    7.81   0
  -9  -3  -6    7.63    8.02   0
  10  -3   6   81.38    8.48   0
  10   3   6   76.40    6.03   0
 -10   3  -6   75.63    8.20   0
 -10  -3  -6   81.27    8.27   0
  11   3   6  675.34   11.43   0
  11  -3   6  707.43   12.41   0
 -11   3  -6  721.92   12.44   0
 -11  -3  -6  740.75   11.44   0
  12   3   6  109.07    8.59   0
  12  -3   6  107.60    8.73   0
 -12   3  -6  118.45    8.85   0
 -12  -3  -6  145.82    8.54   0
  13   3   6   36.84    8.26   0
  13  -3   6   48.54    8.38   0
 -13  -3  -6   59.33    8.18   0
 -13   3  -6   45.08    8.72   0
  13  -4  -6   -2.93    7.70   0
 -13  -4   6    0.26    8.41   0
 -13   4   6   -9.69    8.08   0
  13   4  -6   14.50    7.95   0
 -12  -4   6   27.52    8.24   0
  12  -4  -6   28.66    7.98   0
 -12   4   6   22.07    8.02   0
  12   4  -6   21.10    8.00   0
 -11  -4   6  -13.51    8.01   0
  11  -4  -6    8.77    7.61   0
  11   4  -6    8.44    7.72   0
 -11   4   6   17.05   10.08   0
 -10   4   6  372.98   11.33   0
 -10  -4   6  383.03   10.01   0
  10  -4  -6  408.33   12.68   0
  10   4  -6  382.73    8.02   0
  -9  -4   6   -2.25    7.76   0
   9  -4  -6    3.38    9.34   0
   9   4  -6    7.25    7.85   0
  -9   4   6    5.89    8.02   0
  -8   4   6  497.23   13.29   0
  -8   4   6  390.44   11.32   0
   8   4  -6  526.94    8.79   0
  -8  -4   6  506.68    8.98   0
   8  -4  -6  546.42   12.75   0
  -7   4   6  186.51    8.88   0
  -7  -4   6  241.91    8.18   0
   7   4  -6  250.31    8.05   0
   7  -4  -6  219.89   11.15   0
  -7   4   6  176.12   10.19   0
  -6   4   6  135.23    9.39   0
   6  -4  -6  114.32   10.05   0
  -6  -4   6  144.05    7.42   0
   6   4  -6  142.65    7.58   0
  -6   4   6  110.47    8.95   0
  -5   4   6  490.95   13.17   0
  -5   4   6  471.72   13.29   0
   5   4  -6  551.21    9.93   0
   5  -4  -6  459.73   14.44   0
  -5  -4   6  523.82   10.00   0
   4   4  -6  580.27   10.37   0
  -4   4   6  560.09   14.30   0
  -4   4   6  563.03   14.14   0
  -4  -4   6  587.36   10.46   0
  -3   4   6  363.05   12.53   0
   3   4  -6  397.19    9.68   0
  -3   4   6  393.71   12.80   0
  -3  -4   6  400.96    9.68   0
  -2   4   6  548.89   13.91   0
  -2   4   6  451.58   15.29   0
   2   4  -6  596.68   11.35   0
  -2  -4   6  556.02   12.30   0
   2  -4  -6  592.87   15.48   0
  -2  -4   6  648.04   11.34   0
  -1   4   6  189.69   10.92   0
   1   4  -6  230.68    8.80   0
  -1  -4   6  200.30    9.36   0
  -1  -4   6  247.42   10.18   0
  -1   4   6  174.98   10.17   0
   1  -4  -6  230.73   11.21   0
   0  -4  -6 1458.70   18.07   0
   0  -4   6 1206.34   18.37   0
   0   4  -6 1340.42   16.63   0
   0  -4   6 1326.14   16.45   0
   0   4   6 1057.39   15.34   0
   0   4   6 1159.86   17.58   0
  -1   4  -6   36.96    7.13   0
   1  -4   6   41.85    7.40   0
  -1  -4  -6   38.57    7.22   0
   1   4   6   26.14    7.08   0
   1  -4   6   35.52    8.64   0
   2   4   6  814.58   12.80   0
   2  -4   6 1165.67   16.18   0
   2  -4   6 1010.16   17.16   0
  -2  -4  -6 1215.99   14.66   0
  -3  -4  -6  103.04    7.81   0
  -3   4  -6   98.88    9.22   0
   3  -4   6   83.32    8.12   0
   3  -4   6   91.85    8.32   0
   3   4   6   96.55    7.68   0
  -4  -4  -6    4.87    6.59   0
  -4   4  -6   -3.33    6.49   0
   4  -4   6    2.14    6.66   0
   4   4   6    2.66    5.02   0
   4  -4   6    0.06    6.50   0
  -5  -4  -6   12.82    6.63   0
   5  -4   6   14.82    6.66   0
  -5   4  -6   14.17    6.50   0
   5  -4   6   17.69    8.19   0
   5   4   6   15.84    7.01   0
  -6   4  -6  694.35   14.02   0
   6  -4   6  493.83   14.15   0
   6  -4   6  707.89   12.50   0
   6   4   6  813.65   11.62   0
  -6  -4  -6  831.28   11.39   0
   7   4   6  392.75   10.22   0
   7  -4   6  393.25   11.10   0
   7  -4   6  244.70   12.69   0
  -7   4  -6  366.74   10.85   0
  -7  -4  -6  402.08   10.34   0
   8   4   6  173.64    8.96   0
  -8   4  -6  177.83   10.81   0
   8  -4   6  188.69   11.68   0
  -8  -4  -6  177.89    9.30   0
   9   4   6   88.48    8.31   0
   9  -4   6   64.52    8.98   0
  -9   4  -6   81.85    8.47   0
  -9  -4  -6   95.81    8.62   0
  10   4   6    8.89    7.91   0
 -10   4  -6   14.48    7.86   0
  10  -4   6    6.03    7.74   0
 -10  -4  -6   10.83    7.84   0
  11   4   6   70.13    6.11   0
  11  -4   6   52.73    8.46   0
 -11   4  -6   60.39   10.21   0
 -11  -4  -6   65.67    8.27   0
 -12   4  -6  169.92   11.48   0
  12   4   6  129.05    9.43   0
  12  -4   6  157.69    9.67   0
 -12  -4  -6  185.77    7.28   0
 -12  -5   6  -12.13    8.32   0
  12  -5  -6    0.91    7.08   0
  12   5  -6    0.79    7.97   0
 -12   5   6    1.22    7.86   0
 -12   5   6    0.38    9.68   0
  11  -5  -6    3.45    8.53   0
 -11   5   6    5.66    9.65   0
 -11   5   6    1.25    9.48   0
  11   5  -6   -1.20    7.85   0
 -11  -5   6    5.98    5.77   0
 -10  -5   6   81.02    8.36   0
 -10   5   6   60.86   10.63   0
  10  -5  -6   51.85    9.63   0
  10   5  -6   69.96    8.24   0
 -10   5   6   49.36   10.54   0
  -9  -5   6  358.30    9.64   0
  -9   5   6  216.62   13.86   0
  -9   5   6  449.54   15.75   0
   9   5  -6  332.87    7.76   0
   9  -5  -6  238.44   13.22   0
  -8  -5   6   62.60    7.97   0
   8  -5  -6   38.12    9.21   0
  -8   5   6   45.97   10.60   0
  -8   5   6   36.88   11.79   0
   8   5  -6   53.34    8.11   0
  -7  -5   6  185.26    9.01   0
   7  -5  -6  142.09   12.98   0
  -7   5   6  134.64   13.16   0
   7   5  -6  180.45    8.91   0
  -7   5   6  128.91   13.59   0
  -6  -5   6  264.90    9.71   0
  -6   5   6  250.87   14.30   0
  -6   5   6  223.90   13.66   0
   6   5  -6  310.66    9.85   0
  -5  -5   6 1289.05   13.45   0
  -5   5   6 1016.89   22.27   0
   5   5  -6 1196.50   12.40   0
  -5   5   6  932.02   20.58   0
  -4  -5   6   14.54    4.69   0
   4   5  -6   13.27    6.41   0
  -4   5   6   13.12    8.39   0
  -4   5   6   10.62    8.41   0
  -3   5   6  252.97   12.81   0
   3   5  -6  300.13    8.95   0
  -3   5   6  205.95   12.29   0
  -3  -5   6  299.47    8.87   0
  -2   5   6   12.73    8.14   0
  -2   5   6   12.15    8.19   0
   2   5  -6   18.07    6.65   0
  -2  -5   6   14.77    6.60   0
  -2  -5   6   11.72    6.86   0
  -1   5   6   66.72    9.44   0
   1  -5  -6   95.70    9.73   0
  -1   5   6   75.67   10.38   0
   1   5  -6   83.26    7.67   0
  -1  -5   6   60.44    7.81   0
  -1  -5   6  105.89    7.44   0
   0   5   6   21.25    6.80   0
   0  -5  -6   26.25    7.06   0
   0   5  -6   26.90    6.65   0
   0   5   6   22.44    6.95   0
   0  -5   6   15.54    6.92   0
   0  -5   6   21.26    6.91   0
   1   5   6  597.42   13.32   0
  -1   5  -6  644.30   14.76   0
  -1  -5  -6  744.55   13.28   0
   1  -5   6  770.83   14.24   0
   1  -5   6  526.21   15.36   0
  -2  -5  -6  833.11   12.94   0
   2  -5   6  940.41   15.94   0
   2  -5   6  711.24   13.82   0
   2   5   6  855.46   13.59   0
  -3  -5  -6    4.92    6.43   0
   3  -5   6    4.38    7.99   0
   3   5   6    8.30    8.58   0
   3  -5   6    2.09    7.94   0
  -4  -5  -6   16.30    6.58   0
   4  -5   6   12.92    7.93   0
   4   5   6    8.86    6.92   0
   4  -5   6   16.18    8.11   0
  -5  -5  -6  567.02   11.10   0
  -5   5  -6  438.43   14.42   0
   5   5   6  547.73   11.17   0
   5  -5   6  392.82   14.48   0
   5  -5   6  440.62   13.64   0
  -6  -5  -6   14.01    8.05   0
  -6   5  -6   12.71    9.62   0
   6   5   6    9.80    8.08   0
   6  -5   6    8.78    9.61   0
   6  -5   6   -3.86    9.82   0
   7  -5   6  208.82   12.90   0
   7   5   6  305.72    9.73   0
   7  -5   6  309.71   12.47   0
  -7  -5  -6  341.88   10.05   0
  -7   5  -6  252.65   12.76   0
   8  -5   6  191.89   11.30   0
   8   5   6  258.79    7.42   0
  -8   5  -6  260.44   12.54   0
   8  -5   6  261.52   10.90   0
  -8  -5  -6  362.14   10.39   0
   9   5   6  132.45    8.79   0
   9  -5   6  141.18   10.70   0
   9  -5   6   80.60   10.77   0
  -9  -5  -6  130.87    6.54   0
  -9   5  -6  100.92   10.73   0
 -10   5  -6  175.31   11.96   0
  10   5   6  220.87    9.40   0
  10  -5   6  243.35   11.30   0
  10  -5   6  127.00   10.25   0
 -10  -5  -6  251.15    9.49   0
  11   5   6  256.27    9.82   0
  11  -5   6  214.44    9.71   0
  11  -5   6  143.71   12.55   0
 -11   5  -6  170.04   11.18   0
 -11  -5  -6  245.54    9.84   0
 -11   6   6    4.26   12.09   0
  11  -6  -6   -1.46   11.16   0
  11   6  -6   11.29    7.71   0
 -11  -6   6    9.46    8.38   0
 -11   6   6   -1.09   12.50   0
  10   6  -6   43.98    6.12   0
 -10  -6   6   55.85    8.42   0
 -10   6   6   44.20   14.48   0
 -10   6   6   33.48   13.65   0
  -9   6   6    7.43   16.79   0
  -9  -6   6   22.06    7.99   0
   9   6  -6   13.62    5.59   0
  -8  -6   6   28.51    7.91   0
   8   6  -6   24.41    8.06   0
  -7  -6   6   15.15    7.78   0
   7   6  -6   17.89    7.79   0
  -6  -6   6  177.29    8.81   0
   6   6  -6  161.93    6.80   0
  -5  -6   6    7.32    7.77   0
   5   6  -6   -6.52    7.84   0
  -4  -6   6  677.71   11.82   0
   4   6  -6  704.06   12.16   0
  -3  -6   6   65.33    9.03   0
   3   6  -6   92.22    8.90   0
  -3  -6   6   71.73    8.54   0
  -2  -6   6  199.21   11.25   0
  -2   6   6  149.07   13.86   0
  -2   6   6  199.33   15.54   0
   2   6  -6  199.61   11.24   0
  -2  -6   6  164.63   10.16   0
   1  -6  -6   87.24   12.86   0
  -1   6   6   73.68   12.47   0
  -1   6   6   73.38   12.74   0
   1   6  -6   78.22    9.04   0
  -1  -6   6   74.79    9.23   0
  -1  -6   6   69.87    8.53   0
   0   6   6   29.80   10.19   0
   0   6   6   42.98   10.56   0
   0   6  -6   35.84    8.52   0
   0  -6   6   34.42    8.58   0
   0  -6  -6   56.07   10.31   0
   0  -6   6   44.96   10.04   0
   1   6   6    3.61    8.12   0
   1  -6   6    7.35    9.59   0
  -1  -6  -6    1.25    9.94   0
   1  -6   6    5.67    9.71   0
   2  -6   6  180.78   11.49   0
   2   6   6  134.24    9.46   0
   2  -6   6  147.08   11.03   0
  -2  -6  -6  172.44    9.35   0
   3  -6   6  183.39   11.54   0
   3   6   6  141.10    9.24   0
   3  -6   6  142.23   11.03   0
  -3  -6  -6  144.11    9.27   0
   4   6   6  638.36   12.08   0
  -4  -6  -6 2369.59   19.88   0
   4  -6   6  826.94   18.02   0
   4  -6   6  630.93   15.85   0
   5   6   6   76.28    8.37   0
   5  -6   6   57.69    9.46   0
   5  -6   6   52.68   10.17   0
  -5  -6  -6   58.08    8.26   0
  -6  -6  -6  418.93   10.40   0
   6   6   6  246.98    9.57   0
   6  -6   6  291.22   13.57   0
   6  -6   6  349.59   12.88   0
  -7  -6  -6   30.56    8.19   0
   7   6   6   29.82    7.90   0
   7  -6   6   22.20    9.86   0
  -7   6  -6   22.60    9.83   0
   7  -6   6   20.09    8.83   0
   8   6   6   -7.06    7.78   0
   8  -6   6    1.94    8.36   0
   8  -6   6    2.41    8.12   0
  -8   6  -6    1.88    9.27   0
  -8  -6  -6    4.75    7.92   0
   9   6   6    7.75    7.78   0
   9  -6   6    2.58    8.47   0
   9  -6   6    4.19    9.71   0
  -9   6  -6   10.36    9.43   0
  -9  -6  -6    9.96    5.86   0
  10   6   6  341.56   10.72   0
  10  -6   6  305.34   13.25   0
  10  -6   6  316.13   12.92   0
 -10   6  -6  217.95   14.52   0
 -10  -6  -6  420.71   11.48   0
  -9  -7   6  -12.60    8.24   0
   9   7  -6    2.26    7.88   0
   8   7  -6   -2.48    7.89   0
  -8  -7   6   10.19    8.07   0
  -7  -7   6  544.41   11.89   0
   7   7  -6  421.71   12.34   0
  -6  -7   6   11.87    7.79   0
   6   7  -6    7.16    7.77   0
  -5  -7   6   32.12    8.10   0
   5   7  -6   39.03    8.04   0
  -4  -7   6    8.48    9.65   0
  -4  -7   6    6.74    8.24   0
   4   7  -6    9.57    7.91   0
  -3  -7   6    3.75    7.65   0
  -3  -7   6   -6.93    9.37   0
   3   7  -6   -0.93    7.66   0
  -2  -7   6   41.12    9.91   0
  -2  -7   6   45.71    8.12   0
   2   7  -6   34.83    8.43   0
  -1  -7   6   70.75    8.20   0
   1   7  -6   60.60    8.86   0
  -1  -7   6   60.95    8.72   0
  -1   7   6   79.47   14.36   0
  -1   7   6   61.14   13.71   0
   0  -7  -6    4.48    9.83   0
   0  -7   6    4.72    9.09   0
   0   7   6    5.96   10.82   0
   0   7  -6   -2.59    9.48   0
   0  -7   6    9.81    9.21   0
   0   7   6    6.91   10.90   0
   1  -7   6   58.89    9.83   0
  -1  -7  -6   71.34   10.41   0
   1   7   6   37.52   11.37   0
   1   7   6   55.45   10.19   0
   1  -7   6   56.40    9.17   0
   2  -7   6   28.68    8.65   0
  -2  -7  -6   32.23    8.08   0
   2   7   6   27.21   10.15   0
   2  -7   6   24.18    8.95   0
   3   7   6  725.45   13.60   0
  -3  -7  -6  903.91   14.82   0
   3  -7   6  709.44   19.01   0
   3  -7   6  711.74   18.65   0
   4   7   6    3.22    7.88   0
   4  -7   6    3.21   10.74   0
  -4  -7  -6   11.54    7.68   0
   4  -7   6    3.02   11.43   0
   5   7   6   86.40    8.54   0
  -5  -7  -6   96.15    8.66   0
   5  -7   6   82.02   14.17   0
   5  -7   6   70.33   13.52   0
   6   7   6   81.37    8.61   0
   6  -7   6   69.29   14.66   0
  -6  -7  -6   65.68    8.54   0
   6  -7   6   63.50   13.49   0
   7  -7   6    2.92   13.77   0
   7   7   6    1.45    5.41   0
  -7  -7  -6    8.12    7.97   0
   7  -7   6    1.68   12.92   0
   8  -7   6   -2.24   12.14   0
   8   7   6    4.05    7.72   0
  -8  -7  -6    4.50    8.03   0
   8  -7   6   -0.68   13.95   0
  -6  -8   6  179.34   10.72   0
   6   8  -6  137.08   10.08   0
   5   8  -6   37.95    8.77   0
  -5  -8   6   58.99    8.97   0
  -5  -8   6   55.14   10.22   0
  -4  -8   6   93.57    9.08   0
  -4  -8   6   83.00   10.41   0
   4   8  -6   85.43    9.06   0
  -3  -8   6   20.77    8.84   0
  -3  -8   6   27.33    9.83   0
   3   8  -6   19.25    8.06   0
   2   8  -6  154.24   12.23   0
  -2  -8   6  222.90   11.58   0
  -2  -8   6  207.76    9.65   0
  -1  -8   6   20.67    8.93   0
   1   8  -6   13.80    9.62   0
  -1  -8   6   15.47    8.52   0
   0  -8   6   35.37    9.36   0
   0  -8   6   25.50   10.44   0
   1  -8   6    8.37   11.10   0
   1  -8   6    4.27   11.14   0
   1   8   6    1.30   11.11   0
  -1  -8  -6    5.27   10.03   0
   1   8   6    1.59   11.16   0
   2   8   6   29.59   10.49   0
   2  -8   6   55.08   16.55   0
   2  -8   6   58.62   16.30   0
   2   8   6   44.43   10.20   0
  -2  -8  -6   43.14    9.82   0
  -3  -8  -6    9.05    9.14   0
   3   8   6   17.82    9.75   0
  -4  -8  -6  108.43   10.82   0
   4   8   6  108.67    9.16   0
  -5  -8  -6   -1.20    7.95   0
   5   8   6   -6.43   10.06   0
 -14   0   7   -0.51    8.07   0
  14   0  -7   -2.18    7.95   0
 -13   0   7  757.19   13.12   0
  13   0  -7  877.01   12.60   0
 -12   0   7    0.96    7.73   0
  12   0  -7    3.94    7.78   0
 -11   0   7  526.38   11.35   0
  11   0  -7  603.67   10.99   0
 -10   0   7   -7.74    7.80   0
  10   0  -7    0.91    8.06   0
  -9   0   7   89.22    5.66   0
   9   0  -7  104.56    5.40   0
  -8   0   7    7.17    4.50   0
   8   0  -7  -11.05    6.60   0
   7   0  -7  323.36    8.94   0
  -7   0   7  267.29    8.81   0
   6   0  -7    2.26    6.78   0
  -6   0   7   -2.01    4.66   0
  -5   0   7  235.08    8.86   0
   5   0  -7  279.92    7.38   0
  -4   0   7    1.51    7.07   0
   4   0  -7    0.18    7.22   0
   3   0  -7 7869.29   32.75   0
  -3   0   7 7396.55   33.77   0
  -3   0   7 7395.05   33.87   0
  -2   0   7    0.84    7.35   0
   2   0  -7    0.76    7.27   0
  -2   0   7    4.40    7.04   0
  -1   0   7  206.16    7.93   0
  -1   0   7  196.32    7.68   0
   1   0  -7  217.43    7.56   0
   1   0  -7  251.61    7.72   0
   0   0   7    0.17    7.35   0
   0   0   7    5.41    7.47   0
   0   0  -7    2.68    7.48   0
   0   0  -7   -1.73    7.47   0
  -1   0  -7 1629.87   16.34   0
   1   0   7 1455.46   16.30   0
   1   0   7 1531.45   16.68   0
   2   0   7    3.00    7.24   0
   2   0   7    3.33    7.07   0
  -2   0  -7    3.90    7.05   0
   3   0   7 6653.59   30.86   0
  -3   0  -7 7407.18   30.53   0
  -4   0  -7   -1.09    6.96   0
   4   0   7    0.87    5.04   0
  -5   0  -7  426.88    9.50   0
   5   0   7  382.34    9.75   0
   6   0   7    2.52    4.86   0
  -6   0  -7    1.45    4.57   0
  -7   0  -7 5476.72   24.19   0
   7   0   7 4778.79   24.70   0
  -8   0  -7    0.88    4.67   0
   8   0   7    8.38    6.78   0
  -9   0  -7   -8.86    8.08   0
   9   0   7    8.51    8.64   0
 -10   0  -7   -3.62    5.65   0
  10   0   7    3.82    8.43   0
 -11   0  -7  392.44    9.89   0
  11   0   7  384.11   10.10   0
 -12   0  -7  -15.02    7.75   0
  12   0   7    5.43    7.63   0
 -13   0  -7  538.23    9.68   0
  13   0   7  462.59   11.39   0
 -14   0  -7   15.59    7.78   0
  14   0   7    5.27    5.61   0
  14  -1  -7  395.83   11.14   0
  14   1  -7  411.59    9.55   0
 -14   1   7  307.75   11.65   0
 -14  -1   7  270.02   11.58   0
  13   1  -7  204.81    9.05   0
 -13   1   7  179.64    9.54   0
 -13  -1   7  139.26    7.24   0
  13  -1  -7  192.01    9.15   0
 -12  -1   7  107.17    8.85   0
 -12   1   7  115.87    9.01   0
  12  -1  -7  156.42    6.64   0
  12   1  -7  151.35    8.69   0
 -11   1   7  133.39    8.76   0
 -11  -1   7  138.13    8.56   0
  11  -1  -7  144.11    8.90   0
  11   1  -7  148.39    8.60   0
  10  -1  -7  250.93    9.29   0
 -10  -1   7  227.13    9.23   0
 -10   1   7  247.66    9.20   0
  10   1  -7  235.75    9.29   0
  -9   1   7   90.41    7.37   0
  -9  -1   7   97.75    7.27   0
   9   1  -7  126.10    7.22   0
   9  -1  -7  109.41    7.32   0
  -8  -1   7  531.51   10.45   0
   8  -1  -7  598.08   10.48   0
   8   1  -7  619.54    9.05   0
  -8   1   7  597.21   10.38   0
  -7  -1   7    1.41    6.49   0
   7  -1  -7   -0.54    6.70   0
   7   1  -7   -3.65    6.80   0
  -7   1   7    5.44    6.50   0
   6  -1  -7   76.66    7.43   0
   6   1  -7   81.56    7.30   0
  -6   1   7   62.70    7.23   0
  -6  -1   7   55.61    7.24   0
   5   1  -7   34.62    7.15   0
  -5   1   7   25.79    7.03   0
   5  -1  -7   39.61    7.33   0
  -5  -1   7   37.59    6.99   0
   4   1  -7 1969.52   16.68   0
   4  -1  -7 1929.78   17.55   0
  -4   1   7 1776.78   17.51   0
  -4  -1   7 1729.44   16.74   0
  -4   1   7 1736.65   18.51   0
   3  -1  -7  603.57   11.74   0
  -3   1   7  564.75   12.01   0
   3   1  -7  574.62   11.08   0
  -3   1   7  565.79   11.77   0
  -3  -1   7  612.25   11.72   0
  -3  -1   7  542.83   10.03   0
  -2  -1   7  815.30   12.55   0
   2   1  -7  984.89   13.27   0
  -2   1   7  865.91   13.80   0
  -2   1   7  932.87   14.28   0
  -2  -1   7  926.47   13.92   0
   2  -1  -7  982.77   13.75   0
  -1   1   7 2528.86   20.70   0
  -1  -1   7 2343.30   20.14   0
  -1   1   7 2192.49   20.81   0
  -1  -1   7 2128.55   19.96   0
   1   1  -7 2419.20   19.48   0
   1  -1  -7 2531.73   20.51   0
   1  -1  -7 2425.95   20.24   0
   0  -1   7  503.40   11.89   0
   0  -1  -7  539.22   11.39   0
   0   1  -7  576.30   11.28   0
   0   1  -7  532.95   11.28   0
   0   1   7  487.01   11.42   0
   0  -1   7  487.66   11.29   0
   0   1   7  508.60   11.81   0
  -1  -1  -7  168.63    8.54   0
   1   1   7  158.87    8.60   0
   1  -1   7  146.79    8.72   0
   1   1   7  144.00    8.28   0
  -1   1  -7  163.33    8.42   0
   1  -1   7  152.28    8.52   0
  -2   1  -7 3738.27   22.50   0
   2  -1   7 3254.44   23.77   0
  -2  -1  -7 3694.36   22.83   0
   2   1   7 3667.95   23.18   0
   2  -1   7 3434.02   24.37   0
   3  -1   7   26.27    7.47   0
  -3  -1  -7   30.37    7.27   0
  -3   1  -7   23.73    7.50   0
   3   1   7   29.62    7.41   0
  -4  -1  -7    9.14    6.82   0
   4   1   7   14.18    7.08   0
  -4   1  -7    0.30    6.91   0
   4  -1   7   10.03    7.06   0
  -5   1  -7  -18.99    6.98   0
  -5  -1  -7   -4.67    6.78   0
   5   1   7    0.23    6.95   0
   5  -1   7    6.92    6.85   0
  -6  -1  -7 2133.28   16.10   0
  -6   1  -7 2013.91   16.19   0
   6   1   7 1879.18   16.34   0
   6  -1   7 1963.29   16.68   0
  -7  -1  -7    6.12    6.66   0
   7   1   7    6.78    4.85   0
   7  -1   7   18.31    6.90   0
  -7   1  -7    8.16    4.76   0
  -8  -1  -7  581.86    9.95   0
   8   1   7  533.49   10.30   0
  -8   1  -7  560.83    9.96   0
   8  -1   7  481.68   10.24   0
  -9  -1  -7  177.51    9.24   0
  -9   1  -7  194.01    9.11   0
   9  -1   7  165.34    9.61   0
   9   1   7  183.26    9.59   0
 -10  -1  -7   84.47    8.51   0
 -10   1  -7   88.16    8.42   0
  10   1   7   70.87    8.74   0
  10  -1   7   62.16    6.51   0
 -11  -1  -7    8.55    7.73   0
 -11   1  -7    1.91    5.59   0
  11   1   7    3.08    5.48   0
  11  -1   7   -1.43    7.92   0
 -12  -1  -7  553.32   10.69   0
 -12   1  -7  515.02   10.92   0
  12   1   7  441.68   10.69   0
  12  -1   7  389.29   11.07   0
 -13  -1  -7  129.51    8.59   0
  13   1   7   99.05    8.78   0
  13  -1   7   96.98    8.91   0
 -13   1  -7  120.05    6.79   0
 -14  -2   7    7.02    8.49   0
  14   2  -7    8.22    8.22   0
  14  -2  -7   11.40    7.93   0
 -14   2   7    8.54    8.27   0
 -13  -2   7    7.19    5.47   0
 -13   2   7   -0.33    8.18   0
  13   2  -7   10.40    7.74   0
  13  -2  -7   16.47    7.79   0
  12  -2  -7  131.39    8.81   0
 -12  -2   7   99.73    6.66   0
 -12   2   7  130.24    8.95   0
  12   2  -7  125.06    8.72   0
 -11  -2   7  418.32   10.51   0
 -11   2   7  507.81   10.86   0
  11  -2  -7  501.37   10.85   0
  11   2  -7  574.37   10.43   0
  10   2  -7  114.39    6.40   0
 -10  -2   7   89.55    8.64   0
  10  -2  -7  124.57    8.71   0
 -10   2   7   76.31    8.79   0
  -9  -2   7  598.77   10.72   0
  -9   2   7  598.68   11.00   0
   9  -2  -7  570.92   11.15   0
   9   2  -7  601.32    8.71   0
  -8   2   7   90.36    7.28   0
  -8  -2   7   92.35    7.23   0
   8  -2  -7  127.45    7.63   0
   8   2  -7  120.36    7.31   0
   7   2  -7 1156.29   12.29   0
   7  -2  -7 1128.30   13.73   0
  -7   2   7 1040.36   13.68   0
  -7  -2   7 1014.13   12.57   0
   6  -2  -7   37.35    7.14   0
   6   2  -7   45.29    7.01   0
  -6   2   7   39.97    7.05   0
  -6  -2   7   40.75    6.98   0
   5   2  -7  640.78   10.71   0
   5  -2  -7  676.96   12.99   0
  -5  -2   7  588.38   10.60   0
  -5   2   7  590.91   13.37   0
  -5   2   7  611.52   11.94   0
  -4   2   7  107.00    7.90   0
   4   2  -7  111.13    7.78   0
   4  -2  -7  114.94    8.09   0
  -4   2   7   86.55    7.91   0
  -4  -2   7   92.29    7.75   0
   3   2  -7  814.10   11.82   0
  -3   2   7  726.10   13.37   0
  -3   2   7  722.30   13.01   0
  -3  -2   7  632.00   12.19   0
   3  -2  -7  782.72   13.12   0
  -2   2   7   33.81    5.66   0
  -2  -2   7   38.90    5.66   0
   2   2  -7   37.00    7.46   0
   2  -2  -7   41.09    7.62   0
   2  -2  -7   45.50    7.81   0
  -2   2   7   30.63    7.61   0
  -2  -2   7   39.28    7.54   0
  -1  -2   7  912.28   13.88   0
   1  -2  -7  962.56   14.08   0
  -1   2   7  825.12   14.02   0
  -1  -2   7  897.04   13.13   0
  -1   2   7  896.68   14.08   0
   1   2  -7  911.14   12.95   0
   0   2  -7 2678.13   20.31   0
   0  -2   7 2421.92   21.25   0
   0   2  -7 2616.77   20.13   0
   0  -2  -7 2715.05   21.08   0
   0   2   7 2189.19   20.28   0
   0  -2   7 2392.44   20.38   0
   0   2   7 2462.59   21.11   0
   1   2   7  559.70   10.64   0
   1  -2   7  616.15   12.26   0
  -1   2  -7  698.21   12.10   0
   1  -2   7  647.83   12.67   0
  -1  -2  -7  728.16   12.15   0
   2  -2   7   62.01    7.73   0
  -2  -2  -7   84.05    5.96   0
  -2   2  -7   70.94    7.51   0
   2  -2   7   75.30    8.00   0
   2   2   7   66.99    5.79   0
   3  -2   7  485.71   10.35   0
  -3   2  -7  584.69   11.13   0
   3   2   7  508.44   10.84   0
  -3  -2  -7  588.52   10.76   0
   3  -2   7  504.60   11.23   0
  -4  -2  -7  814.63   10.42   0
   4  -2   7  635.52   12.69   0
   4   2   7  745.77   10.66   0
  -4   2  -7  826.24   11.11   0
   4  -2   7  743.71   12.75   0
   5   2   7  252.59    8.49   0
  -5  -2  -7  264.51    8.51   0
  -5   2  -7  259.97    8.60   0
   5  -2   7  203.06    8.88   0
  -6  -2  -7  166.21    7.84   0
   6  -2   7  150.57    8.20   0
  -6   2  -7  156.36    7.79   0
   6   2   7  142.85    7.85   0
  -7  -2  -7   -6.20    6.62   0
   7   2   7    9.05    6.66   0
   7  -2   7   -0.57    6.63   0
  -7   2  -7    2.56    6.51   0
  -8  -2  -7  417.04    8.99   0
   8   2   7  370.31    9.22   0
   8  -2   7  270.63    9.45   0
  -8   2  -7  350.30    8.95   0
  -9   2  -7  497.96   10.56   0
   9  -2   7  497.26   11.32   0
   9   2   7  494.52   10.88   0
  -9  -2  -7  543.61   10.35   0
 -10  -2  -7  119.49    8.59   0
  10   2   7  111.69    8.80   0
 -10   2  -7  115.39    8.58   0
  10  -2   7   83.96    9.06   0
 -11  -2  -7  119.70    8.48   0
  11  -2   7   78.67    8.89   0
 -11   2  -7  102.97    8.71   0
  11   2   7  100.52    6.32   0
 -12  -2  -7   36.22    8.00   0
  12   2   7   22.03    5.77   0
  12  -2   7   28.41    8.03   0
 -12   2  -7   25.45    8.22   0
 -13  -2  -7   -1.94    7.72   0
  13   2   7    4.93    5.46   0
  13  -2   7   -8.45    7.99   0
 -13   2  -7    2.98    7.85   0
 -13   3   7    0.93    8.33   0
 -13  -3   7   -0.22    7.96   0
  13  -3  -7   -0.07    7.67   0
  13   3  -7   -8.14    7.88   0
  12  -3  -7  339.04   10.42   0
 -12  -3   7  244.81    8.23   0
 -12   3   7  259.02   10.20   0
  12   3  -7  363.07    9.82   0
 -11  -3   7   17.19    7.69   0
 -11   3   7   -0.48    7.80   0
  11  -3  -7    6.29    7.85   0
  11   3  -7    5.11    5.65   0
 -10   3   7  562.56   11.50   0
  10  -3  -7  549.34   11.73   0
 -10  -3   7  507.13   10.61   0
  10   3  -7  589.01   10.52   0
  -9  -3   7   82.44    8.43   0
  -9   3   7   89.26    8.60   0
   9   3  -7   99.17    8.38   0
   9  -3  -7   98.57    8.67   0
  -8  -3   7  625.16   10.43   0
  -8   3   7  675.66   11.73   0
   8   3  -7  714.17   10.51   0
   8  -3  -7  689.22   13.11   0
  -7  -3   7    2.61    6.39   0
   7   3  -7   -6.06    6.49   0
  -7   3   7   -1.66    6.56   0
   7  -3  -7    1.50    6.54   0
  -7   3   7    2.45    6.48   0
   6  -3  -7 1961.50   19.59   0
   6   3  -7 2084.21   15.66   0
  -6   3   7 1560.38   20.48   0
  -6   3   7 2000.92   19.62   0
  -6  -3   7 1675.99   15.22   0
  -5   3   7  331.62   11.05   0
   5  -3  -7  399.99   10.81   0
   5   3  -7  385.86    8.07   0
  -5   3   7  374.63   10.32   0
  -5  -3   7  309.40    7.79   0
   4  -3  -7   43.54    8.73   0
  -4   3   7   31.94    7.15   0
   4   3  -7   40.20    7.11   0
  -4   3   7   27.08    7.04   0
  -4  -3   7   27.97    6.96   0
   3   3  -7   22.89    4.93   0
  -3   3   7   14.00    6.86   0
   3  -3  -7   14.35    7.13   0
  -3  -3   7   12.43    6.91   0
  -3   3   7   21.20    6.94   0
   2  -3  -7  839.75   14.16   0
  -2   3   7  709.65   13.76   0
   2   3  -7  749.12   11.89   0
  -2  -3   7  704.28   12.75   0
  -2   3   7  784.29   13.52   0
  -2  -3   7  671.97   12.35   0
   1  -3  -7  465.60   12.45   0
   1   3  -7  446.14   10.20   0
  -1  -3   7  414.68   10.98   0
  -1   3   7  448.20   11.90   0
  -1   3   7  371.36   12.30   0
  -1  -3   7  457.76   10.45   0
   0   3  -7 1075.47   13.84   0
   0   3   7  792.92   13.01   0
   0  -3  -7 1146.55   14.91   0
   0  -3   7  941.93   15.06   0
   0  -3   7  984.07   14.34   0
   0   3   7  995.29   14.70   0
  -1   3  -7   95.03    7.92   0
  -1   3  -7  119.96    7.94   0
   1  -3   7  101.38    8.00   0
  -1  -3  -7   98.15    7.93   0
   1   3   7  109.29    7.85   0
   1  -3   7   91.33    8.14   0
   2  -3   7  323.95    9.88   0
   2  -3   7  303.70   10.48   0
  -2  -3  -7  371.69    9.67   0
   2   3   7  354.70    9.53   0
  -2   3  -7  362.54    9.80   0
   3  -3   7   42.49    7.45   0
  -3  -3  -7   57.91    7.21   0
   3  -3   7   44.36    7.44   0
   3   3   7   53.22    7.21   0
  -3   3  -7   54.11    7.10   0
  -4  -3  -7 1779.68   15.37   0
  -4   3  -7 1654.37   16.77   0
   4  -3   7 1315.90   17.71   0
   4   3   7 1657.75   15.33   0
   4  -3   7 1187.10   17.20   0
  -5   3  -7   10.67    6.38   0
  -5  -3  -7   10.63    6.65   0
   5  -3   7    3.90    6.51   0
   5   3   7   13.12    6.75   0
   5  -3   7    2.32    6.66   0
   6   3   7   26.01    4.94   0
  -6  -3  -7   24.82    4.83   0
   6  -3   7   19.92    6.84   0
  -6   3  -7   33.10    6.66   0
  -7  -3  -7   90.48    7.22   0
   7  -3   7   54.88    7.14   0
  -7   3  -7   92.87    7.21   0
   7   3   7   86.08    7.57   0
  -8  -3  -7  127.88    6.62   0
   8   3   7  123.38    9.16   0
  -8   3  -7  122.72    8.71   0
   8  -3   7   97.20    8.69   0
   9   3   7   48.12    8.10   0
  -9   3  -7   42.48    7.82   0
   9  -3   7   40.17    8.51   0
  -9  -3  -7   47.59    8.12   0
  10   3   7  390.10    9.80   0
  10  -3   7  299.38   11.00   0
 -10   3  -7  365.14   10.20   0
 -10  -3  -7  401.18    9.90   0
  11   3   7  120.56    8.53   0
  11  -3   7  115.84    8.87   0
 -11   3  -7  119.25    8.82   0
 -11  -3  -7  141.08    8.65   0
  12   3   7    6.86    7.83   0
  12  -3   7    5.65    7.76   0
 -12   3  -7    6.95    7.81   0
 -12  -3  -7   12.60    5.43   0
 -13  -3  -7   15.82    8.39   0
  13   3   7   27.20    8.05   0
  13  -3   7   22.36    8.43   0
 -13   3  -7   29.16    8.63   0
  13  -4  -7   68.98    8.84   0
 -13   4   7   56.55    9.01   0
  13   4  -7   55.47    6.66   0
 -13  -4   7   39.78    9.04   0
 -12  -4   7   62.50    6.50   0
 -12   4   7   84.91    9.15   0
  12  -4  -7   90.52    8.90   0
  12   4  -7   92.58    6.60   0
 -11  -4   7  233.33    7.53   0
 -11   4   7  274.37   10.46   0
  11   4  -7  306.44    9.73   0
  11  -4  -7  303.38   10.88   0
 -10  -4   7  190.79    8.94   0
 -10   4   7  155.64   10.03   0
  10   4  -7  204.34    8.97   0
 -10   4   7  175.00    9.46   0
  10  -4  -7  185.71    9.62   0
  -9  -4   7  241.91    9.73   0
  -9   4   7  250.80    9.98   0
  -9   4   7  215.97   11.01   0
   9  -4  -7  283.82   11.85   0
   9   4  -7  311.43    9.48   0
  -8  -4   7   17.47    5.73   0
  -8   4   7   15.61    8.27   0
   8  -4  -7   24.87    8.10   0
   8   4  -7   14.23    8.15   0
  -8   4   7   22.39    8.31   0
  -7   4   7  789.69   14.00   0
  -7  -4   7  984.03   13.12   0
  -7   4   7  806.50   18.76   0
   7   4  -7 1032.62   11.13   0
   7  -4  -7 1040.72   17.62   0
   6  -4  -7   -0.03    6.54   0
   6   4  -7    3.91    6.37   0
  -6   4   7    5.12    7.82   0
  -6   4   7   -1.63    6.33   0
  -6  -4   7    5.32    4.60   0
  -5   4   7  271.50   12.43   0
   5   4  -7  394.38    9.09   0
   5  -4  -7  338.90   12.26   0
  -5   4   7  300.16   10.05   0
  -5  -4   7  396.20    9.03   0
   4   4  -7   55.40    7.08   0
  -4   4   7   59.77    8.83   0
  -4   4   7   46.83    7.46   0
  -4  -4   7   44.13    5.04   0
  -3   4   7  207.82   10.37   0
  -3   4   7  173.36   10.76   0
  -3  -4   7  217.17    8.27   0
   3   4  -7  202.07    8.29   0
  -2  -4   7  516.79   11.30   0
  -2   4   7  443.33   13.02   0
  -2   4   7  403.98   11.17   0
   2   4  -7  569.81   10.63   0
  -2  -4   7  566.23   10.72   0
   2  -4  -7  535.98   14.22   0
   1  -4  -7 2445.34   23.26   0
  -1  -4   7 2113.26   21.10   0
  -1   4   7 1845.43   23.26   0
   1   4  -7 2414.16   19.42   0
  -1  -4   7 1784.58   19.52   0
  -1   4   7 2425.69   22.42   0
   0  -4  -7  149.28    8.37   0
   0  -4   7   93.85    8.36   0
   0   4  -7  116.54    7.91   0
   0   4   7  121.46    8.15   0
   0  -4   7   94.52    7.88   0
   0   4   7  140.64    9.44   0
  -1   4  -7  170.23    8.57   0
   1  -4   7  177.78    8.56   0
   1   4   7  180.89    8.44   0
  -1  -4  -7  192.72    8.75   0
   1  -4   7  156.60    9.07   0
   2  -4   7  527.86   11.34   0
  -2  -4  -7  570.72   10.99   0
   2  -4   7  403.22   12.17   0
   2   4   7  468.32   10.43   0
   3  -4   7  223.66    8.99   0
   3   4   7  228.90    8.47   0
   3  -4   7  179.12   10.04   0
  -3   4  -7  225.15    8.95   0
  -3  -4  -7  238.64    8.43   0
  -4  -4  -7  175.62    7.94   0
  -4   4  -7  200.03    8.52   0
   4  -4   7  177.19    8.73   0
   4   4   7  203.90    8.30   0
   4  -4   7  211.66    8.79   0
   5  -4   7  393.28   13.35   0
  -5  -4  -7  645.04   10.61   0
  -5   4  -7  539.38   12.75   0
   5  -4   7  613.17   11.64   0
   5   4   7  473.71    8.74   0
  -6  -4  -7   27.52    7.42   0
  -6   4  -7   11.87    7.40   0
   6  -4   7   13.26    7.50   0
   6  -4   7    5.84    6.75   0
   6   4   7   23.23    6.97   0
  -7  -4  -7   84.66    8.39   0
  -7   4  -7   61.02    8.39   0
   7  -4   7   70.19    8.78   0
   7  -4   7   51.21    8.48   0
   7   4   7   75.99    8.84   0
  -8  -4  -7  252.34    9.55   0
   8  -4   7   82.31   11.98   0
   8   4   7  253.76    9.51   0
   8  -4   7  170.78    9.51   0
  -8   4  -7  244.99   11.15   0
  -9  -4  -7  729.64   11.64   0
   9  -4   7  703.68   13.11   0
   9   4   7  689.75   11.33   0
  -9   4  -7  619.63   13.90   0
  10   4   7   42.89    5.85   0
 -10   4  -7   37.46    8.11   0
  10  -4   7   39.22    8.38   0
 -10  -4  -7   44.36    5.89   0
  11   4   7   14.16    8.04   0
  11  -4   7   14.23    7.86   0
 -11   4  -7   19.24    8.00   0
 -11  -4  -7   24.41    5.67   0
 -12  -4  -7    9.19    7.83   0
  12   4   7    0.70    7.87   0
  12  -4   7   -0.16    7.80   0
 -12   4  -7    8.02    7.77   0
 -12   5   7  225.25   12.73   0
 -12  -5   7  189.62   10.99   0
  12  -5  -7  163.43   13.55   0
 -12   5   7  223.31   11.27   0
  12   5  -7  303.57   10.35   0
 -11  -5   7    3.15    7.84   0
  11  -5  -7    1.09    6.78   0
  11   5  -7    5.21    5.34   0
 -11   5   7   -2.59    9.47   0
 -11   5   7   -0.33    9.62   0
 -10  -5   7  194.47    8.97   0
 -10   5   7  153.29   11.76   0
  10  -5  -7  115.77   11.12   0
 -10   5   7  111.81   11.74   0
  10   5  -7  199.56    9.06   0
  -9  -5   7    7.38    7.87   0
   9   5  -7   24.43    7.85   0
  -9   5   7   13.49   10.13   0
  -9   5   7    8.68    9.64   0
   9  -5  -7   11.85    8.28   0
  -8  -5   7   40.81    7.98   0
  -8   5   7   35.70   10.23   0
  -8   5   7   31.00   10.00   0
   8   5  -7   58.75    8.06   0
   8  -5  -7   42.23    9.01   0
  -7   5   7   32.24   11.59   0
  -7  -5   7   40.13    8.01   0
   7  -5  -7   41.81    9.77   0
  -7   5   7   43.18   11.49   0
   7   5  -7   47.92    8.01   0
  -6   5   7  361.70   13.39   0
  -6  -5   7  486.75   10.35   0
   6   5  -7  468.98   10.66   0
  -6   5   7  458.53   15.77   0
  -5   5   7  552.24   16.83   0
  -5  -5   7  504.00   11.23   0
   5   5  -7  743.41   11.68   0
  -5   5   7  518.38   15.19   0
  -4   5   7   25.53    8.32   0
   4   5  -7   32.67    6.72   0
  -4  -5   7   29.71    6.69   0
  -4   5   7   30.62    8.08   0
  -3  -5   7  447.67   11.80   0
   3   5  -7  566.23   10.81   0
  -3   5   7  556.01   15.92   0
  -3   5   7  462.69   14.43   0
  -3  -5   7  618.57   10.63   0
  -2   5   7  620.34   14.51   0
   2   5  -7  809.10   12.58   0
  -2   5   7  739.52   17.03   0
  -2  -5   7  864.54   12.33   0
  -2  -5   7  731.65   13.50   0
   1   5  -7   37.53    7.01   0
  -1   5   7   23.72    8.68   0
   1  -5  -7   37.16    8.68   0
  -1  -5   7   30.95    6.96   0
  -1   5   7   30.97    8.52   0
  -1  -5   7   32.58    7.32   0
   0  -5   7   68.64    7.80   0
   0   5   7   65.47    7.72   0
   0   5  -7   73.46    7.74   0
   0  -5  -7   92.57    7.80   0
   0   5   7   64.82    7.53   0
   0  -5   7   70.57    7.50   0
   1   5   7   93.10    8.99   0
   1  -5   7   98.66    8.99   0
   1  -5   7   72.40    8.16   0
  -1  -5  -7  102.72    7.76   0
   2  -5   7    3.88    8.07   0
   2  -5   7    0.76    8.04   0
   2   5   7    5.81    6.59   0
  -2  -5  -7    2.75    6.59   0
   3   5   7  342.72    9.65   0
   3  -5   7  412.66   11.98   0
  -3  -5  -7  447.29    9.86   0
   3  -5   7  404.34   11.64   0
  -4   5  -7  931.90   15.39   0
  -4  -5  -7 1007.89   13.38   0
   4   5   7  759.03   12.71   0
   4  -5   7  872.83   16.32   0
   4  -5   7  713.52   13.77   0
  -5   5  -7   19.51    9.77   0
   5  -5   7   16.41    9.84   0
   5  -5   7   18.55    8.20   0
   5   5   7   19.78    8.60   0
  -5  -5  -7   11.09    8.27   0
  -6  -5  -7  570.38   11.10   0
   6  -5   7  335.87   14.40   0
   6  -5   7  570.43   13.66   0
   6   5   7  581.06   11.15   0
  -6   5  -7  437.47   14.31   0
  -7  -5  -7   -2.68    7.91   0
   7   5   7    0.32    7.82   0
   7  -5   7  -10.71    9.51   0
   7  -5   7    9.44    7.60   0
  -7   5  -7   -1.93    7.81   0
  -8  -5  -7  647.35   11.51   0
   8   5   7  606.54   11.08   0
   8  -5   7  355.58   13.40   0
   8  -5   7  586.56   14.42   0
  -8   5  -7  413.55   14.45   0
  -9  -5  -7   66.08    8.32   0
   9   5   7   51.04    8.12   0
  -9   5  -7   32.05    8.27   0
   9  -5   7   28.46    8.15   0
   9  -5   7   45.23    8.59   0
 -10  -5  -7   41.94    8.04   0
 -10   5  -7   24.38    8.08   0
  10   5   7   30.27    5.66   0
  10  -5   7   13.97    8.19   0
  10  -5   7   14.34    9.73   0
 -11  -5  -7    5.74    8.14   0
 -11   5  -7   10.99    7.94   0
  11   5   7  -12.29    8.07   0
  11  -5   7    0.81    7.58   0
  11  -5   7    3.74    8.04   0
 -10  -6   7   10.51    7.87   0
  10   6  -7    1.17    7.94   0
 -10   6   7   -0.48   11.18   0
 -10   6   7   -0.38   10.87   0
  -9  -6   7    1.36    7.74   0
  -9   6   7   -1.20   12.32   0
   9   6  -7   10.45    7.73   0
  -9   6   7    1.57   12.61   0
  -8   6   7   26.75   15.25   0
  -8   6   7   21.37   14.64   0
  -8  -6   7   36.01    8.05   0
   8   6  -7   32.42    5.79   0
  -7  -6   7    5.59    5.39   0
   7   6  -7    2.79    7.69   0
  -6  -6   7  100.92    8.42   0
   6   6  -7  122.34    8.68   0
  -5  -6   7  383.66   10.26   0
   5   6  -7  558.84   11.12   0
  -4   6   7   56.60   16.65   0
  -4  -6   7   54.26    8.39   0
   4   6  -7   64.80    8.54   0
  -4   6   7   57.50   16.72   0
  -3  -6   7 1575.11   16.19   0
   3   6  -7 1911.27   19.76   0
  -3   6   7 1603.50   30.65   0
  -3  -6   7 1648.07   21.40   0
  -3   6   7 1538.23   28.65   0
  -2  -6   7  372.64   12.17   0
  -2   6   7  444.72   17.28   0
   2   6  -7  530.12   12.13   0
  -2   6   7  514.64   17.50   0
  -2  -6   7  434.50   11.09   0
   1  -6  -7   89.82   12.66   0
  -1   6   7   83.30   11.44   0
   1   6  -7   84.85    9.10   0
  -1  -6   7   63.31    9.06   0
  -1  -6   7   73.02    8.57   0
  -1   6   7   64.48   11.27   0
   0  -6   7   92.89    9.45   0
   0   6  -7   88.55    9.10   0
   0   6   7   84.68    9.33   0
   0  -6  -7  113.90   10.96   0
   0   6   7   87.64    9.55   0
   0  -6   7   83.51    8.82   0
   1   6   7  138.11   11.10   0
   1  -6   7  161.17   11.18   0
   1  -6   7  118.84    9.04   0
   1   6   7  138.66    9.75   0
  -1  -6  -7  172.12   11.11   0
  -2  -6  -7   -3.24    7.86   0
   2   6   7    8.55   10.04   0
   2  -6   7   -5.69    9.57   0
   2  -6   7    1.12    9.44   0
   3  -6   7  350.32   12.53   0
   3   6   7  310.73   11.83   0
  -3  -6  -7  331.82   10.53   0
   3  -6   7  293.52   12.19   0
  -4  -6  -7    3.65    7.94   0
   4   6   7    1.77    8.01   0
   4  -6   7    2.34    7.67   0
   4  -6   7    7.39    9.52   0
   5   6   7  253.39    9.67   0
  -5  -6  -7  370.89   10.05   0
   5  -6   7  341.64   12.71   0
   5  -6   7  290.84   12.30   0
  -6  -6  -7   23.36    7.99   0
   6   6   7   15.68    8.05   0
   6  -6   7   20.95    8.75   0
   6  -6   7   19.02    9.61   0
  -7  -6  -7  244.96    9.62   0
   7   6   7  212.35    9.20   0
  -7   6  -7  164.67   10.86   0
   7  -6   7  192.02   11.17   0
   7  -6   7  202.21   11.57   0
  -8  -6  -7   65.69    8.53   0
   8   6   7   64.37    8.20   0
   8  -6   7   46.03    9.30   0
   8  -6   7   35.52    9.20   0
  -8   6  -7   28.92    8.75   0
  -9  -6  -7    5.20    8.55   0
   9   6   7   -5.72    7.88   0
   9  -6   7   -0.06    7.13   0
  -9   6  -7    0.68    9.46   0
   9  -6   7   -0.93    7.00   0
 -10  -6  -7   58.38    6.45   0
  10   6   7   61.96    8.55   0
  10  -6   7   43.16    9.64   0
  10  -6   7   37.10    9.80   0
 -10   6  -7   35.06    9.07   0
  -8  -7   7   33.04    8.15   0
   8   7  -7   28.18    8.07   0
  -7  -7   7    3.62    8.08   0
   7   7  -7    5.39    7.93   0
  -6  -7   7   41.63    9.96   0
   6   7  -7   46.50    8.44   0
  -5  -7   7  250.17    9.85   0
   5   7  -7  245.82   10.12   0
  -4  -7   7  909.64   13.87   0
  -4  -7   7  785.12   16.14   0
   4   7  -7  945.41   16.70   0
   3   7  -7    7.12    7.81   0
  -3  -7   7    8.29    7.80   0
  -3  -7   7    8.55    7.79   0
  -2  -7   7  139.49   11.52   0
  -2  -7   7  169.59   10.83   0
   2   7  -7  141.73   11.81   0
  -1  -7   7    5.56    9.52   0
  -1   7   7   15.12   10.46   0
   1   7  -7   12.99    9.65   0
  -1   7   7    7.02   12.07   0
  -1  -7   7   14.88    9.35   0
   0   7   7  184.00   13.19   0
   0  -7  -7  159.45   13.16   0
   0   7   7  162.49   13.53   0
   0   7  -7  150.70   10.65   0
   0  -7   7  171.09   10.26   0
   0  -7   7  181.27   10.91   0
   1   7   7   54.01   10.38   0
  -1  -7  -7   74.97    8.57   0
   1  -7   7   56.86    9.55   0
   1   7   7   50.69    8.70   0
   1  -7   7   57.91    9.79   0
   2   7   7  454.39   13.42   0
   2  -7   7  385.30   14.50   0
  -2  -7  -7  515.36   12.52   0
   2  -7   7  380.17   12.99   0
   3   7   7    5.23    9.64   0
  -3  -7  -7    6.31    9.43   0
   3  -7   7    2.34    9.52   0
   3  -7   7    2.11    8.27   0
   4   7   7   53.00    8.25   0
   4  -7   7   51.71   10.23   0
   4  -7   7   46.91    8.80   0
  -4  -7  -7   59.03    8.21   0
  -5  -7  -7   46.09    8.34   0
   5  -7   7   43.25   10.69   0
   5   7   7   42.06    8.31   0
   5  -7   7   37.18   10.23   0
   6   7   7   41.44    8.34   0
   6  -7   7   53.85   11.49   0
  -6  -7  -7   49.08    8.31   0
   6  -7   7   53.67   10.62   0
   7   7   7   28.33    8.27   0
  -7  -7  -7   39.58    8.27   0
   7  -7   7   25.02   10.71   0
   7  -7   7   29.24   10.47   0
   8   7   7   51.29    8.29   0
   8  -7   7   33.51   11.08   0
  -8  -7  -7   50.48    8.68   0
   8  -7   7   32.83   10.89   0
   6   8  -7   13.61    7.81   0
  -6  -8   7   10.06    7.97   0
  -6  -8   7   14.62    8.14   0
  -5  -8   7   28.70    8.72   0
  -5  -8   7   24.43    8.29   0
   5   8  -7   21.89    8.47   0
  -4  -8   7   12.56    9.75   0
   4   8  -7    0.06    9.78   0
  -4  -8   7   15.02    7.89   0
  -3  -8   7  126.89   10.40   0
  -3  -8   7  137.86    9.33   0
   3   8  -7   73.74    9.67   0
  -2  -8   7    9.32    9.64   0
   2   8  -7    4.59    9.70   0
  -2  -8   7   13.77    8.59   0
  -1  -8   7    7.94    8.49   0
  -1  -8   7    6.11    8.85   0
   1   8  -7    7.41    7.70   0
   0  -8   7    1.41    7.03   0
   0  -8   7    0.65    8.45   0
   0   8   7   -2.97   12.50   0
   0   8   7    0.63   12.41   0
   1  -8   7  327.39   13.43   0
   1  -8   7  315.41   14.52   0
   1   8   7  273.41   15.14   0
  -1  -8  -7  260.03   16.04   0
   1   8   7  286.92   15.14   0
   2  -8   7   19.83   10.45   0
   2  -8   7   15.15   11.37   0
  -2  -8  -7   12.00    7.37   0
   2   8   7   14.40    9.73   0
   2   8   7   14.34    9.91   0
   3  -8   7   38.55   15.30   0
   3  -8   7   35.33   14.29   0
  -3  -8  -7   20.22    8.26   0
   3   8   7   19.19   10.24   0
   4   8   7   55.74    8.78   0
  -4  -8  -7   36.06   10.41   0
   5   8   7    2.98    8.07   0
  -5  -8  -7    5.69    7.85   0
 -14   0   8    3.38    7.95   0
  14   0  -8   -0.79    7.88   0
 -13   0   8    1.54    7.79   0
  13   0  -8   -1.24    7.83   0
 -12   0   8  199.15    9.12   0
  12   0  -8  232.38    9.03   0
 -11   0   8    3.93    7.71   0
  11   0  -8    5.31    7.81   0
 -10   0   8 1864.76   15.74   0
  10   0  -8 1923.30   14.36   0
  -9   0   8   -2.51    6.24   0
   9   0  -8    2.74    6.41   0
   8   0  -8 1124.57   12.18   0
  -8   0   8  879.74   12.52   0
   7   0  -8    2.61    6.57   0
  -7   0   8   -0.20    4.57   0
   6   0  -8 1504.22   14.26   0
  -6   0   8 1347.09   14.72   0
  -5   0   8   -2.34    6.69   0
   5   0  -8   -1.56    4.77   0
  -4   0   8  911.64   14.02   0
   4   0  -8 1046.61   13.24   0
  -4   0   8  902.13   12.29   0
   3   0  -8   -3.01    7.16   0
  -3   0   8   -5.31    6.99   0
  -3   0   8    2.06    7.05   0
  -2   0   8 1916.43   17.95   0
  -2   0   8 1896.92   18.57   0
   2   0  -8 2149.07   17.10   0
  -1   0   8   -3.33    7.27   0
   1   0  -8   -0.08    7.14   0
   1   0  -8   -1.06    5.04   0
  -1   0   8    1.76    4.91   0
   0   0  -8 1845.99   16.57   0
   0   0   8 1529.39   15.75   0
   0   0   8 1660.01   17.44   0
   1   0   8    8.17    7.11   0
  -1   0  -8    0.49    7.04   0
   1   0   8    2.32    7.03   0
  -2   0  -8 1032.07   13.09   0
   2   0   8  932.19   13.39   0
   2   0   8  864.16   12.98   0
   3   0   8    0.44    7.17   0
  -3   0  -8    0.74    7.08   0
  -4   0  -8 6364.15   26.48   0
   4   0   8 5655.66   27.82   0
  -5   0  -8   -2.60    6.71   0
   5   0   8    4.18    6.80   0
  -6   0  -8  634.86   10.43   0
   6   0   8  570.39   11.16   0
   7   0   8   -0.93    6.69   0
  -7   0  -8    8.74    6.62   0
   8   0   8   98.78    7.65   0
  -8   0  -8  152.49    5.78   0
  -9   0  -8    4.06    7.95   0
   9   0   8    4.30    8.12   0
 -10   0  -8 1060.53   12.75   0
  10   0   8 1084.21   13.53   0
 -11   0  -8    5.64    7.83   0
  11   0   8   -8.21    8.25   0
 -12   0  -8   80.10    8.59   0
  12   0   8   60.60    6.27   0
 -13   0  -8    1.03    8.01   0
  13   0   8   -2.44    8.08   0
 -14  -1   8  -10.42    8.00   0
  14  -1  -8    4.74    7.76   0
  14   1  -8   -3.82    7.96   0
 -14   1   8   -2.45    8.14   0
 -13  -1   8   80.20    8.79   0
 -13   1   8   85.10    8.79   0
  13  -1  -8  120.68    8.74   0
  13   1  -8  117.18    6.56   0
 -12  -1   8  143.26    8.87   0
 -12   1   8  130.95    9.02   0
  12  -1  -8  178.45    8.74   0
  12   1  -8  170.77    8.81   0
 -11  -1   8  726.10   13.19   0
 -11   1   8  871.02   13.22   0
  11  -1  -8 1061.77   12.70   0
  11   1  -8 1008.03   12.37   0
 -10  -1   8   13.39    7.80   0
 -10   1   8   15.47    7.74   0
  10  -1  -8   21.27    7.98   0
  10   1  -8   10.16    7.95   0
  -9   1   8   39.60    4.93   0
  -9  -1   8   35.45    7.57   0
   9   1  -8   53.55    6.91   0
   9  -1  -8   61.11    6.90   0
   8   1  -8  108.64    7.32   0
   8  -1  -8  101.66    7.50   0
  -8   1   8   77.04    7.21   0
  -8  -1   8   82.36    7.16   0
   7   1  -8  748.11    9.64   0
  -7   1   8  639.24   11.48   0
  -7  -1   8  531.27   11.25   0
   7  -1  -8  745.82   11.21   0
   6  -1  -8  134.76    7.89   0
  -6   1   8  109.42    7.76   0
  -6  -1   8  109.98    7.60   0
   6   1  -8  134.98    7.69   0
   5  -1  -8 1431.98   14.65   0
   5   1  -8 1473.85   14.23   0
  -5   1   8 1242.66   15.62   0
  -5   1   8 1142.52   15.28   0
  -5  -1   8 1251.71   14.34   0
  -4  -1   8   46.80    7.41   0
  -4   1   8   35.74    7.17   0
   4  -1  -8   53.62    5.50   0
  -4  -1   8   41.56    7.15   0
  -4   1   8   37.40    5.53   0
   4   1  -8   51.76    7.12   0
  -3   1   8  410.91   10.93   0
   3   1  -8  493.23   10.32   0
   3  -1  -8  492.34   10.68   0
  -3  -1   8  486.77   10.72   0
  -3  -1   8  483.48   10.37   0
  -3   1   8  463.33   11.18   0
   2  -1  -8 1064.54   13.68   0
  -2   1   8  942.57   13.85   0
  -2  -1   8  887.41   13.70   0
   2  -1  -8  961.02   13.41   0
  -2   1   8  875.78   13.85   0
  -2  -1   8  738.36   13.59   0
   2   1  -8  968.81   12.83   0
   1   1  -8 1352.02   14.72   0
  -1  -1   8 1301.91   14.93   0
   1   1  -8 1413.20   15.01   0
   1  -1  -8 1368.75   15.23   0
  -1  -1   8 1143.44   15.59   0
   1  -1  -8 1459.88   15.46   0
  -1   1   8 1213.64   15.59   0
  -1   1   8 1188.17   14.76   0
   0  -1   8  466.67   11.22   0
   0   1  -8  501.20   10.61   0
   0   1   8  450.69   10.90   0
   0  -1   8  421.37   10.94   0
   0   1   8  441.84    9.94   0
   0  -1  -8  554.44   10.93   0
   0   1  -8  537.74   10.80   0
  -1  -1  -8  127.74    8.15   0
   1   1   8  106.06    7.99   0
   1  -1   8   92.89    6.51   0
   1   1   8  108.53    8.00   0
  -1   1  -8  115.98    7.99   0
   1  -1   8   98.24    8.13   0
   2   1   8  703.99   11.01   0
   2  -1   8  696.35   12.29   0
   2  -1   8  658.81   11.57   0
  -2  -1  -8  814.71   11.99   0
  -2   1  -8  817.44   12.00   0
  -3   1  -8 2226.09   16.66   0
   3  -1   8 2047.07   18.40   0
   3  -1   8 1740.36   17.39   0
  -3  -1  -8 2202.00   16.24   0
   3   1   8 2089.95   17.41   0
  -4  -1  -8  586.58    9.19   0
  -4   1  -8  586.18   10.62   0
   4   1   8  541.67    9.35   0
   4  -1   8  483.17   11.08   0
  -5  -1  -8 1675.84   14.77   0
  -5   1  -8 1747.03   15.16   0
   5   1   8 1532.54   15.31   0
   5  -1   8 1527.67   15.61   0
  -6  -1  -8  805.54   11.05   0
  -6   1  -8  788.30   10.17   0
   6   1   8  733.33   11.33   0
   6  -1   8  674.83   10.73   0
  -7  -1  -8  576.82    8.65   0
   7   1   8  503.93   10.08   0
   7  -1   8  423.06    9.27   0
  -7   1  -8  548.35    8.69   0
  -8   1  -8    1.93    6.43   0
  -8  -1  -8   -3.69    6.53   0
   8   1   8    4.37    4.65   0
   8  -1   8    1.22    6.58   0
  -9  -1  -8  744.59   11.40   0
   9   1   8  707.14   12.17   0
  -9   1  -8  725.03   11.48   0
   9  -1   8  611.56   10.50   0
 -10  -1  -8   -0.82    7.91   0
  10  -1   8    4.63    8.28   0
  10   1   8   10.15    8.28   0
 -10   1  -8   10.02    7.91   0
 -11  -1  -8  404.76   10.07   0
 -11   1  -8  438.33   10.29   0
  11  -1   8  374.62   10.59   0
  11   1   8  333.78   10.73   0
 -12  -1  -8  152.29    6.77   0
  12   1   8  108.82    9.19   0
 -12   1  -8  178.24    9.05   0
  12  -1   8  135.45    9.17   0
 -13  -1  -8   23.42    8.21   0
  13   1   8   25.79    8.03   0
  13  -1   8   19.06    8.04   0
 -13   1  -8   32.50    8.11   0
 -14  -2   8  153.54    8.00   0
 -14   2   8  150.24   10.37   0
  14   2  -8  201.67    8.12   0
  14  -2  -8  194.58   10.64   0
 -13  -2   8   -3.52    7.65   0
  13   2  -8    0.61    7.79   0
  13  -2  -8    2.30    7.63   0
 -13   2   8    7.96    5.56   0
 -12  -2   8  109.04    8.90   0
 -12   2   8  108.38    6.75   0
  12  -2  -8  152.30    9.03   0
  12   2  -8  161.76    8.80   0
 -11   2   8   56.12    8.39   0
  11  -2  -8   86.37    8.31   0
  11   2  -8   68.70    8.12   0
 -11  -2   8   50.13    8.15   0
 -10  -2   8  325.06   10.26   0
 -10   2   8  288.40   10.30   0
  10   2  -8  392.19    8.14   0
  10  -2  -8  413.56   10.47   0
  -9   2   8    9.40    7.88   0
  -9  -2   8   16.53    7.85   0
   9   2  -8    4.37    5.63   0
   9  -2  -8    1.17    8.01   0
   8  -2  -8  598.40   10.82   0
   8   2  -8  633.03   10.01   0
  -8   2   8  407.36    9.36   0
  -8  -2   8  474.81   10.39   0
   7   2  -8  497.36    8.17   0
   7  -2  -8  485.02   10.16   0
  -7   2   8  474.72   10.11   0
  -7  -2   8  455.01    9.38   0
  -6   2   8 1928.72   20.77   0
   6  -2  -8 2536.79   19.48   0
   6   2  -8 2587.82   16.57   0
  -6   2   8 2332.48   19.30   0
  -6  -2   8 1830.21   18.37   0
   5  -2  -8  143.10    8.02   0
   5   2  -8  147.55    7.63   0
  -5   2   8  113.24    7.98   0
  -5   2   8  135.61    8.04   0
  -5  -2   8  130.63    7.62   0
  -4  -2   8  390.44   10.44   0
   4   2  -8  544.61   10.10   0
   4  -2  -8  524.08   10.78   0
  -4   2   8  445.80   11.01   0
  -4   2   8  502.22   11.18   0
   3  -2  -8   85.41    7.75   0
  -3   2   8   75.80    7.60   0
   3   2  -8   85.60    7.49   0
  -3   2   8   67.88    7.68   0
  -3  -2   8   72.85    7.36   0
  -3  -2   8   70.64    7.74   0
   2   2  -8  258.20    7.39   0
  -2  -2   8  227.08    7.71   0
  -2  -2   8  209.70    7.60   0
  -2   2   8  228.68    9.23   0
   2  -2  -8  276.70    9.38   0
   2  -2  -8  252.89    9.37   0
  -2   2   8  224.75    9.47   0
  -1  -2   8  705.30   11.67   0
   1  -2  -8  913.04   13.19   0
   1   2  -8  832.43   11.30   0
  -1   2   8  753.10   13.18   0
  -1   2   8  844.42   13.21   0
  -1  -2   8  636.57   12.29   0
   0  -2   8  825.90   13.16   0
   0  -2   8  856.08   13.70   0
   0   2  -8  950.22   12.78   0
   0   2   8  947.69   13.28   0
   0  -2  -8  966.05   12.26   0
   0   2  -8  997.74   13.12   0
   0   2   8  770.45   12.44   0
  -1  -2  -8   50.76    7.27   0
   1   2   8   43.42    7.35   0
   1  -2   8   51.88    7.62   0
   1   2   8   37.61    7.29   0
   1  -2   8   30.17    7.32   0
  -1   2  -8   50.66    7.24   0
   2  -2   8  797.99   13.62   0
   2  -2   8  879.96   13.84   0
  -2  -2  -8 1117.43   13.34   0
  -2   2  -8 1058.47   13.34   0
   2   2   8  999.31   13.64   0
   3  -2   8  373.10   10.37   0
   3  -2   8  381.84   10.22   0
  -3  -2  -8  460.33    9.77   0
  -3   2  -8  451.95    9.93   0
   3   2   8  449.35    9.62   0
   4  -2   8  676.82   12.68   0
  -4   2  -8  784.17   11.74   0
   4   2   8  797.25   11.42   0
   4  -2   8  642.39   12.14   0
  -4  -2  -8  801.69   11.37   0
  -5  -2  -8   15.53    4.77   0
   5   2   8    7.40    6.88   0
  -5   2  -8   13.16    4.91   0
   5  -2   8   18.58    6.90   0
  -6  -2  -8   69.52    6.88   0
   6   2   8   52.67    6.96   0
   6  -2   8   51.05    7.05   0
  -6   2  -8   60.99    6.90   0
  -7  -2  -8   26.76    4.81   0
   7   2   8   29.77    4.99   0
  -7   2  -8   25.07    6.66   0
   7  -2   8   26.89    5.02   0
  -8  -2  -8  452.44   10.35   0
  -8   2  -8  447.85    8.59   0
   8  -2   8  448.81   10.69   0
   8   2   8  410.82    8.72   0
   9  -2   8  226.26    9.59   0
  -9  -2  -8  263.85    9.26   0
   9   2   8  209.45    9.78   0
  -9   2  -8  229.81    9.23   0
 -10  -2  -8  378.27    8.16   0
  10  -2   8  391.95   10.99   0
  10   2   8  375.47   10.25   0
 -10   2  -8  415.67   10.18   0
 -11  -2  -8  193.44    8.72   0
  11   2   8  179.02    9.00   0
  11  -2   8  151.58    9.64   0
 -11   2  -8  195.02    9.10   0
 -12  -2  -8   95.98    8.53   0
  12   2   8   60.07    6.65   0
  12  -2   8   53.97    6.69   0
 -12   2  -8   92.25    8.89   0
 -13  -2  -8    1.43    5.48   0
  13   2   8    2.78    5.58   0
  13  -2   8    2.95    7.73   0
 -13   2  -8    4.94    5.62   0
 -13  -3   8  109.97    9.06   0
  13  -3  -8   90.69    9.44   0
 -13   3   8  105.77    9.62   0
  13   3  -8  118.61    6.98   0
 -12  -3   8   95.43    8.71   0
 -12   3   8   87.14    8.98   0
  12   3  -8  107.43    6.56   0
  12  -3  -8  105.74    9.02   0
 -11  -3   8   -9.87    7.69   0
 -11   3   8   -0.85    7.86   0
  11  -3  -8    0.26    7.82   0
  11   3  -8    3.27    7.74   0
 -10  -3   8   14.10    7.84   0
 -10   3   8   10.71    7.88   0
  10  -3  -8    4.64    7.88   0
  10   3  -8   22.71    7.85   0
  -9  -3   8  665.40   11.42   0
  -9   3   8  507.24   11.19   0
   9  -3  -8  708.32   12.56   0
   9   3  -8  749.58   11.25   0
  -8   3   8    4.95    7.92   0
  -8  -3   8   -3.45    7.96   0
   8  -3  -8    2.34    8.05   0
  -8   3   8    3.90    8.12   0
   8   3  -8    4.70    5.74   0
   7  -3  -8  981.92   14.96   0
  -7   3   8  749.47   16.21   0
   7   3  -8 1153.64   12.34   0
  -7   3   8 1161.07   14.09   0
  -7  -3   8 1136.88   12.44   0
  -6   3   8    0.05    6.45   0
   6   3  -8    5.24    4.65   0
   6  -3  -8   -1.60    6.53   0
  -6   3   8   -2.62    6.38   0
  -6  -3   8   -2.92    4.66   0
   5   3  -8  575.28   10.01   0
   5  -3  -8  506.47   11.71   0
  -5   3   8  363.71   11.80   0
  -5   3   8  550.50   11.07   0
  -5  -3   8  560.90    9.96   0
   4  -3  -8  305.80   10.29   0
   4   3  -8  329.80    7.57   0
  -4   3   8  300.27   10.26   0
  -4   3   8  320.65    9.87   0
  -4  -3   8  262.15    9.35   0
  -3  -3   8 1235.85   14.32   0
  -3   3   8 1100.71   15.67   0
  -3  -3   8  997.90   14.27   0
   3   3  -8 1255.40   13.47   0
  -3   3   8  991.39   15.56   0
   2  -3  -8   -3.62    6.81   0
  -2   3   8   -1.77    6.45   0
  -2  -3   8    2.67    4.88   0
  -2   3   8   -8.98    6.73   0
  -2  -3   8    4.20    6.50   0
   2   3  -8   -0.25    4.66   0
   1  -3  -8   18.30    7.01   0
   1   3  -8   19.19    6.85   0
  -1   3   8   10.95    6.78   0
  -1  -3   8    9.85    6.85   0
  -1   3   8   12.34    8.22   0
  -1  -3   8   19.96    7.02   0
   0   3   8  275.77    9.41   0
   0   3  -8  359.11    8.33   0
   0  -3  -8  379.00    9.85   0
   0  -3   8  263.87    8.12   0
   0   3   8  288.63    9.99   0
   0  -3   8  262.06   10.16   0
  -1   3  -8  251.10    8.76   0
   1   3   8  228.87    8.66   0
   1  -3   8  194.03    9.29   0
   1  -3   8  210.11    9.05   0
  -1  -3  -8  276.70    8.94   0
   1   3   8  176.60    6.67   0
   2  -3   8   80.83    7.70   0
   2  -3   8   64.67    7.62   0
   2   3   8   76.19    7.43   0
  -2  -3  -8   87.30    7.54   0
  -2   3  -8   95.94    7.35   0
   3  -3   8  255.43    8.78   0
  -3  -3  -8  234.95    6.81   0
   3   3   8  246.14    8.53   0
   3  -3   8  159.63    9.05   0
  -3   3  -8  245.43    8.79   0
   4  -3   8   77.09    7.77   0
   4  -3   8   69.06    7.66   0
  -4   3  -8  106.01    7.42   0
  -4  -3  -8   98.27    7.34   0
   4   3   8   95.07    7.61   0
  -5   3  -8  251.14    9.69   0
  -5  -3  -8  256.17    6.90   0
   5  -3   8  177.85    8.91   0
   5   3   8  218.86    6.90   0
   5  -3   8  188.24    9.04   0
  -6  -3  -8    6.80    6.55   0
   6   3   8    0.79    6.63   0
   6  -3   8    4.96    6.51   0
   6  -3   8    1.61    6.32   0
  -6   3  -8    0.46    6.38   0
  -7  -3  -8  316.01    9.67   0
   7  -3   8  245.67   10.28   0
   7   3   8  277.69    7.76   0
  -7   3  -8  328.44    9.85   0
  -8  -3  -8   25.43    5.79   0
   8   3   8   27.49    8.60   0
   8  -3   8   13.60    8.27   0
  -8   3  -8   20.69    7.95   0
  -9  -3  -8   29.62    5.78   0
   9  -3   8   22.04    8.32   0
  -9   3  -8   15.02    7.85   0
   9   3   8   25.60    5.97   0
 -10  -3  -8  108.70    8.55   0
  10   3   8   73.30    8.64   0
  10  -3   8   99.10    9.11   0
 -10   3  -8  105.15    8.37   0
 -11  -3  -8  103.84    8.40   0
  11   3   8   76.60    8.24   0
  11  -3   8   60.93    6.54   0
 -11   3  -8   74.10    8.66   0
 -12  -3  -8   12.12    7.94   0
  12   3   8   -3.56    7.82   0
  12  -3   8   11.63    7.82   0
 -12   3  -8    3.52    7.99   0
 -12  -4   8   26.19    8.04   0
  12  -4  -8   15.17    8.21   0
 -12   4   8   17.06    8.69   0
 -12   4   8   14.99    8.27   0
  12   4  -8   31.00    5.85   0
 -11   4   8   -4.01    7.80   0
 -11  -4   8    9.91    7.65   0
  11  -4  -8   -4.55    7.59   0
  11   4  -8  -10.35    7.73   0
 -11   4   8    1.81    7.83   0
 -10  -4   8   -8.15    5.55   0
 -10   4   8    4.58    7.73   0
  10  -4  -8    1.86    9.22   0
  10   4  -8    3.94    7.64   0
 -10   4   8   -5.62    9.39   0
  -9  -4   8  208.77    8.89   0
  -9   4   8  206.36    9.64   0
   9  -4  -8  192.15    9.82   0
   9   4  -8  231.93    9.14   0
  -9   4   8  133.05   10.14   0
  -8  -4   8 1594.10   14.96   0
  -8   4   8 1963.27   19.91   0
  -8   4   8 1527.95   21.86   0
   8  -4  -8 1805.30   20.51   0
   8   4  -8 2021.25   14.42   0
  -7  -4   8   28.93    5.90   0
   7  -4  -8   22.56    9.94   0
   7   4  -8   46.33    8.07   0
  -7   4   8   18.27   10.03   0
  -7   4   8   27.80    9.93   0
  -6   4   8   -1.36    6.27   0
   6   4  -8    3.66    4.39   0
  -6   4   8    1.39    6.21   0
   6  -4  -8   -2.48    6.36   0
  -6  -4   8    1.37    4.35   0
  -5   4   8    7.92    8.07   0
   5  -4  -8    9.97    8.12   0
   5   4  -8    9.08    6.50   0
  -5   4   8    6.97    7.92   0
  -5  -4   8    9.80    6.49   0
   4   4  -8  357.95    8.89   0
  -4   4   8  367.22   11.49   0
  -4   4   8  363.54   11.41   0
  -4  -4   8  389.96    8.96   0
   3   4  -8   19.51    4.84   0
  -3   4   8   17.30    7.93   0
  -3   4   8   15.53    6.68   0
  -3  -4   8   17.10    6.53   0
  -3  -4   8   13.51    4.97   0
  -2   4   8  664.53   13.03   0
   2  -4  -8  856.75   15.70   0
  -2  -4   8  694.75   13.17   0
   2   4  -8  885.73   12.14   0
  -2   4   8  519.12   15.47   0
  -2  -4   8  903.73   12.30   0
  -1   4   8  807.40   14.12   0
   1   4  -8  756.84   12.42   0
   1  -4  -8  851.74   14.01   0
  -1   4   8  615.80   14.10   0
  -1  -4   8  765.71   12.52   0
  -1  -4   8  549.08   13.32   0
   0   4  -8    9.84    6.64   0
   0   4   8    6.60    6.59   0
   0  -4  -8    9.17    6.65   0
   0  -4   8    5.17    6.74   0
   0  -4   8    4.87    8.27   0
   0   4   8    5.96    6.58   0
   1   4   8  225.20    8.74   0
   1  -4   8  229.94    8.74   0
   1   4   8  169.84    8.05   0
   1  -4   8  151.54   10.29   0
  -1  -4  -8  245.92    8.80   0
   2  -4   8 1177.51   16.91   0
   2  -4   8 1310.54   15.71   0
  -2  -4  -8 1465.83   15.32   0
   2   4   8 1457.29   14.95   0
   3  -4   8    1.12    6.67   0
  -3   4  -8    6.94    6.26   0
   3  -4   8   -2.71    6.38   0
  -3  -4  -8   -0.20    4.67   0
   3   4   8   -3.15    6.53   0
   4  -4   8  341.93    9.67   0
   4  -4   8  270.86    9.32   0
  -4  -4  -8  348.66    8.91   0
   4   4   8  349.79    8.94   0
  -4   4  -8  325.85    9.65   0
  -5  -4  -8    1.14    6.45   0
   5  -4   8    3.15    6.49   0
   5  -4   8    0.41    6.58   0
  -5   4  -8   -1.44    6.45   0
   5   4   8    3.02    4.61   0
  -6  -4  -8  361.35    9.79   0
   6   4   8  342.49   10.43   0
   6  -4   8  208.05   10.63   0
   6  -4   8  329.35   10.38   0
  -6   4  -8  323.31   10.47   0
  -7  -4  -8   66.39    8.38   0
  -7   4  -8   54.78    8.42   0
   7  -4   8   56.39    8.64   0
   7  -4   8  904.09   14.78   0
   7   4   8   57.52    8.71   0
  -8   4  -8  755.37   13.70   0
  -8  -4  -8  891.18   12.30   0
   8  -4   8  532.45   15.12   0
   8   4   8  803.20   10.78   0
   8  -4   8  888.64   13.47   0
  -9  -4  -8  223.74    9.36   0
   9   4   8  193.62    7.23   0
   9  -4   8  129.86    9.90   0
   9  -4   8  176.63   10.30   0
  -9   4  -8  181.15    9.52   0
 -10  -4  -8   90.25    8.39   0
  10   4   8   83.91    8.47   0
  10  -4   8   69.38    9.33   0
 -10   4  -8   86.85    8.63   0
 -11  -4  -8   24.62    8.01   0
  11   4   8   13.65    7.90   0
  11  -4   8    6.96    7.99   0
 -11   4  -8    3.77    7.98   0
 -12  -4  -8  278.53    9.97   0
  12   4   8  160.97    9.81   0
  12  -4   8  202.00   10.66   0
 -12   4  -8  183.99   10.84   0
 -11   5   8  110.37   11.22   0
 -11  -5   8  101.67    7.21   0
  11  -5  -8  118.95    9.45   0
 -11   5   8  154.06   12.05   0
  11   5  -8  121.13    9.33   0
 -10  -5   8   35.37    5.95   0
  10  -5  -8   19.68    8.93   0
 -10   5   8   30.20   10.35   0
  10   5  -8   33.92    5.93   0
 -10   5   8   24.66   10.13   0
  -9  -5   8  221.63    7.61   0
  -9   5   8  223.80   12.02   0
   9  -5  -8  195.15   12.02   0
  -9   5   8  210.85   12.79   0
   9   5  -8  272.78    9.56   0
  -8  -5   8    7.64    7.56   0
  -8   5   8   -5.03    9.81   0
  -8   5   8    1.79    9.43   0
   8  -5  -8    3.99    8.23   0
   8   5  -8    2.33    5.48   0
  -7  -5   8   30.19    7.84   0
  -7   5   8   28.49    9.67   0
   7  -5  -8   28.97    9.35   0
   7   5  -8   32.37    8.04   0
  -7   5   8   21.67   11.24   0
  -6  -5   8   35.77    8.00   0
   6   5  -8   32.93    8.26   0
  -6   5   8   29.28    9.99   0
  -6   5   8   27.49    9.74   0
  -5   5   8   73.84   10.65   0
   5   5  -8  113.79    8.54   0
  -5   5   8   89.99   10.43   0
  -5  -5   8   75.19    6.15   0
  -4   5   8  102.92   10.73   0
   4   5  -8   99.93    8.67   0
  -4   5   8  110.24   10.70   0
  -4  -5   8   80.83    9.12   0
  -4  -5   8   97.54    8.73   0
   3   5  -8  399.94   10.14   0
  -3  -5   8  356.74    9.36   0
  -3   5   8  343.14   12.10   0
  -3  -5   8  293.07   10.52   0
  -3   5   8  325.53   11.51   0
   2   5  -8    1.55    6.39   0
  -2  -5   8   -2.01    6.57   0
  -2   5   8   -0.93    7.63   0
  -2   5   8    3.18    7.99   0
  -2  -5   8   -5.65    6.45   0
   1   5  -8 1606.39   19.09   0
   1  -5  -8 1706.01   22.97   0
  -1   5   8 1225.99   22.45   0
  -1  -5   8 1292.97   19.22   0
  -1   5   8 1660.31   19.28   0
  -1  -5   8 1469.56   15.49   0
   0  -5   8  418.58   12.25   0
   0  -5  -8  506.26   13.72   0
   0   5  -8  516.00   11.77   0
   0  -5   8  428.86   11.31   0
   0   5   8  354.94   13.43   0
   0   5   8  493.47   12.20   0
  -1  -5  -8  830.45   13.46   0
   1   5   8  679.42   11.96   0
   1   5   8  625.87   13.38   0
   1  -5   8  626.39   12.86   0
   1  -5   8  690.15   14.76   0
   2  -5   8   82.79    9.20   0
   2  -5   8  120.06    8.92   0
  -2  -5  -8  115.61    7.81   0
   2   5   8   92.71    7.36   0
   3  -5   8  271.00   10.24   0
  -3  -5  -8  265.93    9.77   0
   3  -5   8  262.43   10.13   0
   3   5   8  258.65    9.97   0
   4   5   8   66.36    8.90   0
   4  -5   8   30.77    8.48   0
  -4  -5  -8   62.55    8.41   0
  -4   5  -8   43.17   10.25   0
   4  -5   8   54.14   10.27   0
  -5  -5  -8  542.66   10.96   0
  -5   5  -8  436.61   12.35   0
   5  -5   8  313.00   12.51   0
   5   5   8  547.81   11.68   0
   5  -5   8  422.80   11.73   0
  -6  -5  -8  336.22    9.76   0
   6   5   8  331.60   10.19   0
   6  -5   8  185.14   12.04   0
   6  -5   8  251.02   10.26   0
  -6   5  -8  205.06   12.20   0
   7  -5   8  311.93   12.67   0
  -7  -5  -8  567.49   10.99   0
   7   5   8  519.19   10.81   0
   7  -5   8  466.81   11.74   0
  -7   5  -8  372.26   12.58   0
  -8  -5  -8   14.84    7.97   0
  -8   5  -8   17.64    9.57   0
   8   5   8   14.83    7.94   0
   8  -5   8    4.67    7.74   0
   8  -5   8    2.92    7.94   0
  -9  -5  -8  135.35    9.11   0
   9   5   8  100.85    8.77   0
   9  -5   8   80.16   10.62   0
   9  -5   8  137.37   11.45   0
  -9   5  -8   82.23    9.36   0
 -10  -5  -8   57.23    8.77   0
  10   5   8   66.33    8.59   0
 -10   5  -8   53.68   10.46   0
  10  -5   8   65.73    8.74   0
  10  -5   8   19.11    8.89   0
  11  -5   8    7.38    7.85   0
 -11  -5  -8   31.05    8.02   0
  11   5   8    2.53    8.05   0
 -11   5  -8   10.07    9.72   0
  11  -5   8    7.15    7.67   0
 -10  -6   8  330.67   10.22   0
  10   6  -8  287.75   10.71   0
 -10   6   8  242.54   15.88   0
 -10   6   8  257.76   14.34   0
  -9   6   8  335.83   17.27   0
  -9  -6   8  402.00   10.76   0
  -9   6   8  283.17   17.49   0
   9   6  -8  339.51   10.87   0
  -8  -6   8    6.41    5.68   0
  -8   6   8    8.13   11.77   0
   8   6  -8   15.06    7.97   0
  -8   6   8    9.55   12.18   0
  -7   6   8   89.41   13.84   0
  -7  -6   8   93.58    8.39   0
   7   6  -8  110.28    8.81   0
  -7   6   8  108.17   14.67   0
  -6  -6   8   89.87    8.29   0
  -6   6   8   97.00   13.68   0
   6   6  -8   99.67    8.72   0
  -6   6   8   90.43   13.70   0
  -5   6   8    1.61   10.94   0
  -5  -6   8   -5.15    7.56   0
  -5   6   8    1.35   11.09   0
   5   6  -8    4.84    7.65   0
  -4  -6   8  206.28    9.43   0
  -4  -6   8  195.32   10.10   0
   4   6  -8  284.62    9.81   0
  -4   6   8  200.73   13.81   0
  -4   6   8  212.76   13.65   0
   3   6  -8    4.76    7.96   0
  -3   6   8    2.25   11.03   0
  -3   6   8    3.54   12.69   0
  -3  -6   8   -2.32    8.02   0
  -3  -6   8  -10.96    8.15   0
  -2  -6   8  455.51   12.75   0
   2   6  -8  582.99   12.96   0
  -2   6   8  487.94   15.00   0
  -2   6   8  566.77   17.79   0
  -2  -6   8 2125.39   19.26   0
  -1  -6   8  113.42    9.87   0
   1  -6  -8  177.74   12.10   0
   1   6  -8  131.71   11.25   0
  -1   6   8  117.09   12.04   0
  -1   6   8  146.27   11.47   0
  -1  -6   8  151.23    8.96   0
   0  -6   8  424.01   13.66   0
   0   6   8  525.33   15.37   0
   0   6   8  481.96   12.56   0
   0  -6  -8  651.12   15.54   0
   0   6  -8  457.14   13.78   0
   0  -6   8  613.28   12.32   0
  -1  -6  -8  231.30   10.19   0
   1   6   8  185.33   10.12   0
   1   6   8  189.95   10.14   0
   1  -6   8  159.56   10.73   0
   1  -6   8  208.62    9.67   0
   2  -6   8   53.39    8.49   0
   2  -6   8   57.41    8.35   0
  -2  -6  -8   74.61    8.61   0
   2   6   8   65.44    8.80   0
   3  -6   8  237.86   11.70   0
   3   6   8  231.89   10.12   0
  -3  -6  -8  251.35   10.02   0
   3  -6   8  228.83   11.51   0
  -4  -6  -8  607.59   11.84   0
   4  -6   8  729.56   15.07   0
   4   6   8  644.49   11.94   0
   4  -6   8  734.87   15.00   0
   5   6   8  114.45    8.82   0
  -5  -6  -8  154.96    8.96   0
   5  -6   8  137.82   10.43   0
   5  -6   8  146.10   10.71   0
   6   6   8  409.24   10.68   0
  -6  -6  -8  604.46   11.55   0
   6  -6   8  411.18   11.87   0
   6  -6   8  511.84   14.21   0
  -7   6  -8   38.82    9.07   0
   7   6   8   55.61    6.17   0
  -7  -6  -8   83.46    8.50   0
   7  -6   8   63.09    9.32   0
   7  -6   8   64.78   10.11   0
  -8   6  -8   25.23   10.11   0
   8   6   8   41.16    8.23   0
  -8  -6  -8   46.10    8.35   0
   8  -6   8   47.93    9.59   0
   8  -6   8   47.98    9.44   0
  -9   6  -8   45.09   10.70   0
   9   6   8   61.70    8.88   0
  -9  -6  -8   77.58    6.73   0
   9  -6   8   74.30   10.00   0
   9  -6   8   71.93    8.23   0
  -8  -7   8    9.47    5.96   0
   8   7  -8    7.13    8.11   0
  -7  -7   8   29.63    8.16   0
   7   7  -8   17.61    8.20   0
  -6  -7   8   18.14    7.97   0
   6   7  -8   19.07    7.97   0
  -5  -7   8  108.29    8.54   0
   5   7  -8   58.73    8.85   0
  -5  -7   8   87.16    8.96   0
  -4  -7   8   97.63    8.77   0
  -4  -7   8   43.83    9.29   0
   4   7  -8   75.49    9.08   0
  -3  -7   8    6.87    7.58   0
   3   7  -8    0.12    7.65   0
  -3  -7   8    9.46    7.55   0
  -2  -7   8   12.56    7.79   0
  -2   7   8    9.95   12.34   0
   2   7  -8    1.05    7.88   0
  -2   7   8    9.31   11.31   0
  -2  -7   8    4.07    9.34   0
  -1   7   8  117.19   11.42   0
  -1  -7   8   98.12    9.28   0
   1   7  -8   98.77   10.92   0
  -1   7   8  101.34   11.97   0
  -1  -7   8  111.27    8.64   0
   0   7   8  142.04   11.82   0
   0   7  -8  153.28    9.72   0
   0  -7  -8  119.98   12.02   0
   0   7   8  107.12   11.84   0
   0  -7   8  139.02   11.44   0
   0  -7   8  171.32   10.78   0
   1   7   8  195.06   10.26   0
   1   7   8  163.59   12.22   0
  -1  -7  -8  238.49   11.01   0
   1  -7   8  214.89    9.66   0
   1  -7   8  207.36    9.71   0
   2   7   8   21.36   10.01   0
   2  -7   8   24.61    8.64   0
   2   7   8   21.33    9.52   0
   2  -7   8   19.50    9.39   0
  -2  -7  -8   27.90    9.66   0
   3   7   8  138.53   10.78   0
  -3  -7  -8  129.14    9.09   0
   3  -7   8  107.87    9.93   0
   3  -7   8   94.47   11.44   0
   4   7   8   52.83    8.62   0
  -4  -7  -8   64.25    8.60   0
   4  -7   8   52.72    9.22   0
   4  -7   8   58.21   10.41   0
   5   7   8  327.48   10.92   0
   5  -7   8  336.31   14.17   0
   5  -7   8  303.38   12.70   0
  -5  -7  -8  388.24   11.41   0
   6   7   8    0.02    7.65   0
  -6  -7  -8   -1.73    7.80   0
   6  -7   8    2.28   10.16   0
   6  -7   8    2.70    9.72   0
   7   7   8  -13.30    7.87   0
   7  -7   8    0.45    9.22   0
   7  -7   8    2.75   10.02   0
  -7  -7  -8    8.07    7.77   0
  -5  -8   8   -3.04    7.86   0
  -5  -8   8    0.83    8.05   0
   5   8  -8    0.14    7.89   0
  -4  -8   8   19.26    8.28   0
   4   8  -8    7.88    8.14   0
  -4  -8   8   15.80    9.67   0
  -3  -8   8   12.05    8.00   0
   3   8  -8    9.14    7.75   0
  -3  -8   8    8.41    7.72   0
  -2  -8   8    4.78    7.69   0
   2   8  -8   -2.91    9.38   0
  -2  -8   8    2.58    7.02   0
  -1  -8   8   50.91    9.73   0
   1   8  -8   44.40   10.07   0
  -1  -8   8   60.19    7.75   0
   0  -8  -8  271.67   15.11   0
   0  -8   8  233.08   11.55   0
   0   8   8  208.96   16.08   0
   0  -8   8  249.72   10.23   0
   0   8   8  244.39   16.03   0
  -1  -8  -8    6.27    9.89   0
   1   8   8   -1.41   11.13   0
   1  -8   8    1.12    8.79   0
   1  -8   8    2.21    8.59   0
   1   8   8    4.77    9.41   0
   2  -8   8  149.34   13.19   0
   2   8   8  173.33   12.07   0
   2  -8   8  177.41   12.76   0
   2   8   8  149.69   11.90   0
  -2  -8  -8  186.72   11.98   0
   3  -8   8   20.23   11.90   0
   3   8   8   28.50   10.17   0
   3   8   8   13.94    9.80   0
   3  -8   8   21.60   11.57   0
  -3  -8  -8   13.13    9.50   0
   4  -8   8   93.70   13.74   0
   4   8   8   97.28    9.12   0
   4  -8   8  102.97   13.77   0
  -4  -8  -8   86.54    9.48   0
 -14   0   9    1.32    5.44   0
  14   0  -9    0.84    7.81   0
 -13   0   9  111.20    9.44   0
  13   0  -9  163.11    9.21   0
 -12   0   9    0.21    7.71   0
  12   0  -9   -0.83    7.69   0
 -11   0   9   29.52    7.85   0
  11   0  -9   33.31    5.65   0
 -10   0   9    4.19    7.73   0
  10   0  -9   -7.48    7.97   0
   9   0  -9 1491.45   14.21   0
  -9   0   9 1314.87   14.60   0
   8   0  -9    5.16    4.55   0
  -8   0   9   -1.05    6.35   0
   7   0  -9   15.51    6.64   0
  -7   0   9    4.94    4.73   0
   6   0  -9   -5.76    6.82   0
  -6   0   9    3.79    6.49   0
   5   0  -9  319.74    8.85   0
  -5   0   9  267.43    9.32   0
  -5   0   9  206.57    7.78   0
  -4   0   9   -1.70    4.77   0
   4   0  -9   -0.84    4.84   0
  -4   0   9   -1.91    6.67   0
  -3   0   9 5828.73   30.65   0
   3   0  -9 7168.22   29.39   0
  -3   0   9 6126.80   30.88   0
   2   0  -9    2.88    7.01   0
  -2   0   9    1.77    6.89   0
  -2   0   9   -1.57    7.09   0
  -1   0   9  332.96    9.94   0
  -1   0   9  316.58    9.58   0
   1   0  -9  342.56    9.56   0
   1   0  -9  395.05    9.75   0
   0   0  -9   -2.38    6.79   0
   0   0   9    7.13    6.93   0
   0   0   9   -3.31    6.76   0
   1   0   9  145.03    8.00   0
  -1   0  -9  147.15    8.04   0
   1   0   9  127.82    6.59   0
  -2   0  -9    0.20    6.72   0
   2   0   9   -0.04    6.85   0
   2   0   9    4.13    6.71   0
   3   0   9 1501.02   16.50   0
   3   0   9 1603.42   16.01   0
  -3   0  -9 1865.73   15.54   0
  -4   0  -9   -6.34    6.84   0
   4   0   9    1.62    6.87   0
  -5   0  -9  890.99   11.56   0
   5   0   9  748.27   12.08   0
  -6   0  -9   -3.49    6.56   0
   6   0   9   -3.76    6.72   0
  -7   0  -9  669.72   10.39   0
   7   0   9  487.72   10.89   0
  -8   0  -9   -4.20    7.89   0
   8   0   9    0.69    8.18   0
  -9   0  -9   36.52    8.04   0
   9   0   9   25.40    8.37   0
 -10   0  -9    1.95    7.78   0
  10   0   9   -3.75    8.24   0
 -11   0  -9  260.94    9.53   0
  11   0   9  212.66    9.99   0
 -12   0  -9   -4.95    7.92   0
  12   0   9   12.79    7.82   0
  13   0   9  328.34   12.43   0
 -13   0  -9  611.42   11.68   0
 -14  -1   9   13.31    8.02   0
 -14   1   9   20.40    5.88   0
  14  -1  -9   26.52    5.88   0
  14   1  -9   27.43    8.20   0
 -13  -1   9    6.61    5.73   0
 -13   1   9   16.19    7.89   0
  13  -1  -9   22.39    7.90   0
  13   1  -9   15.96    8.05   0
 -12  -1   9  107.85    9.26   0
 -12   1   9  145.90    9.28   0
  12  -1  -9  177.33    8.99   0
  12   1  -9  204.59    8.95   0
 -11   1   9   10.59    7.53   0
 -11  -1   9    5.30    7.60   0
  11  -1  -9   10.54    7.66   0
  11   1  -9    9.49    7.71   0
 -10  -1   9   64.26    6.22   0
 -10   1   9   47.96    8.20   0
  10  -1  -9   62.59    8.34   0
  10   1  -9   91.27    8.25   0
   9  -1  -9   -0.50    7.99   0
   9   1  -9    5.45    5.56   0
  -9   1   9    1.86    5.52   0
  -9  -1   9   -6.02    7.84   0
   8  -1  -9  199.61    7.97   0
   8   1  -9  195.14    7.70   0
  -8   1   9  146.89    8.05   0
  -8  -1   9  124.07    7.79   0
   7  -1  -9  371.13    9.11   0
   7   1  -9  389.04    8.78   0
  -7   1   9  358.78    9.00   0
  -7  -1   9  241.99    9.15   0
   6  -1  -9  332.30    9.02   0
   6   1  -9  327.14    8.77   0
  -6   1   9  272.62    9.45   0
  -6   1   9  209.11    9.31   0
  -6  -1   9  225.72    8.93   0
  -5   1   9  111.33    7.92   0
   5  -1  -9  136.04    7.86   0
   5   1  -9  132.63    7.64   0
  -5   1   9  114.20    7.83   0
  -5  -1   9  106.40    7.75   0
   4   1  -9  492.98    9.80   0
  -4   1   9  403.57   10.17   0
   4  -1  -9  463.34    8.83   0
  -4  -1   9  339.37    9.14   0
  -4  -1   9  403.91   10.35   0
  -4   1   9  400.82    9.05   0
  -3   1   9  670.77   11.53   0
   3   1  -9  870.89   11.63   0
  -3  -1   9  759.47   12.28   0
  -3  -1   9  739.59   12.11   0
  -3   1   9  770.58   12.78   0
   3  -1  -9  888.98   12.38   0
  -2   1   9 3632.00   26.48   0
   2  -1  -9 4928.05   25.25   0
  -2   1   9 3820.20   25.40   0
   2  -1  -9 4520.60   23.82   0
  -2  -1   9 3887.90   24.03   0
  -2  -1   9 3860.92   26.29   0
   2   1  -9 4709.43   24.01   0
   1   1  -9 1600.45   15.01   0
   1  -1  -9 1456.89   15.10   0
   1   1  -9 1589.20   15.06   0
  -1  -1   9 1224.21   15.44   0
  -1  -1   9 1288.76   15.86   0
   1  -1  -9 1608.29   15.54   0
  -1   1   9 1316.94   15.75   0
  -1   1   9 1364.54   16.06   0
   0   1  -9  285.68    8.93   0
   0   1   9  240.89    7.94   0
   0  -1   9  230.57    9.22   0
   0   1   9  258.69    9.44   0
   0  -1  -9  300.64    7.67   0
   0   1  -9  309.22    8.93   0
   0  -1   9  267.31    9.41   0
  -1   1  -9   28.90    5.21   0
   1   1   9   21.66    7.07   0
   1   1   9   22.51    7.05   0
   1  -1   9   18.90    5.07   0
  -1  -1  -9   30.16    7.04   0
   1  -1   9   24.76    7.17   0
   2   1   9  999.92   13.21   0
   2  -1   9 1050.88   14.20   0
  -2   1  -9 1199.80   12.58   0
   2  -1   9  859.88   13.31   0
   2   1   9 1104.50   13.44   0
  -2  -1  -9 1281.79   13.64   0
  -3   1  -9  110.58    5.83   0
   3  -1   9   90.87    7.89   0
   3  -1   9  100.41    6.05   0
  -3  -1  -9  124.93    7.63   0
   3   1   9   99.85    5.95   0
   4  -1   9  718.13   12.41   0
   4  -1   9  861.79   12.64   0
  -4  -1  -9 1045.31   11.23   0
   4   1   9  881.12   12.83   0
  -4   1  -9 1064.95   12.47   0
  -5  -1  -9  994.51   11.84   0
   5   1   9  821.22   11.47   0
  -5   1  -9  994.41   12.24   0
   5  -1   9  815.55   12.85   0
  -6  -1  -9   22.14    6.71   0
   6  -1   9   19.56    4.86   0
  -6   1  -9   22.61    6.66   0
   6   1   9   27.90    6.73   0
  -7   1  -9  164.73    7.49   0
   7   1   9  139.61    7.78   0
   7  -1   9  113.23    7.81   0
  -7  -1  -9  160.00    5.97   0
  -8   1  -9  532.91   10.51   0
   8   1   9  467.28    8.99   0
   8  -1   9  423.90    9.18   0
  -8  -1  -9  535.93   10.54   0
  -9  -1  -9   35.59    8.24   0
   9   1   9   37.40    6.16   0
  -9   1  -9   49.27    8.09   0
   9  -1   9   27.22    8.35   0
  10  -1   9    8.36    8.04   0
 -10  -1  -9    0.63    5.45   0
 -10   1  -9   -1.74    7.85   0
  10   1   9   -1.13    5.84   0
 -11  -1  -9   56.81    8.16   0
  11  -1   9   28.36    8.73   0
  11   1   9   26.05    8.61   0
 -11   1  -9   46.00    5.89   0
 -12  -1  -9  326.89   10.05   0
  12   1   9  239.10   10.52   0
  12  -1   9  300.15   10.37   0
 -12   1  -9  332.95   10.31   0
 -13  -1  -9    2.67    7.89   0
  13   1   9    8.91    7.71   0
  13  -1   9   -5.35    7.93   0
 -13   1  -9    8.34    7.77   0
 -13  -2   9   21.72    8.31   0
 -13   2   9   36.10    8.27   0
  13  -2  -9   72.06    8.55   0
  13   2  -9   69.79    6.30   0
 -12  -2   9   20.81    6.00   0
 -12   2   9   30.88    8.16   0
  12  -2  -9   43.37    8.16   0
  12   2  -9   38.42    8.24   0
 -11  -2   9  226.12   10.11   0
 -11   2   9  292.53   10.50   0
  11  -2  -9  356.37   10.23   0
  11   2  -9  398.38    9.84   0
 -10   2   9   73.63    8.32   0
 -10  -2   9   58.63    8.27   0
  10   2  -9   92.67    8.28   0
  10  -2  -9   83.53    8.35   0
  -9   2   9   44.81    8.27   0
  -9  -2   9   43.08    6.03   0
   9  -2  -9   59.27    8.19   0
   9   2  -9   72.93    6.16   0
   8  -2  -9  511.25   10.34   0
   8   2  -9  513.79    8.42   0
  -8   2   9  356.43   11.74   0
  -8   2   9  536.04   10.78   0
  -8  -2   9  491.41   10.45   0
  -7   2   9  383.10   11.08   0
   7   2  -9  553.34    9.83   0
   7  -2  -9  503.58   10.66   0
  -7   2   9  463.81   10.43   0
  -7  -2   9  429.85   10.00   0
   6  -2  -9   25.49    6.76   0
   6   2  -9   26.37    6.74   0
  -6   2   9   15.75    6.73   0
  -6  -2   9   13.19    6.57   0
  -6   2   9   15.90    6.81   0
  -5   2   9  887.41   15.18   0
   5  -2  -9 1165.67   14.35   0
   5   2  -9 1178.25   12.87   0
  -5   2   9  876.60   13.89   0
  -5  -2   9  786.43   12.78   0
   4  -2  -9  711.15   10.92   0
   4   2  -9  709.45   11.01   0
  -4  -2   9  548.00   12.15   0
  -4   2   9  694.34   11.95   0
  -4   2   9  616.14   12.47   0
  -4  -2   9  573.42   10.31   0
   3  -2  -9   30.95    6.95   0
  -3   2   9   21.06    6.96   0
   3   2  -9   27.05    6.82   0
  -3   2   9   11.72    6.68   0
  -3  -2   9   24.91    6.92   0
  -3  -2   9   23.28    7.00   0
  -2  -2   9  361.34   10.45   0
  -2   2   9  322.21    9.11   0
   2  -2  -9  438.15   10.11   0
  -2  -2   9  350.68    9.75   0
   2  -2  -9  418.99    9.96   0
   2   2  -9  423.41    9.56   0
  -2   2   9  421.80   10.12   0
   1  -2  -9 2046.60   17.56   0
   1   2  -9 1907.59   16.38   0
  -1   2   9 1904.31   17.47   0
  -1  -2   9 1437.46   18.11   0
  -1  -2   9 1534.92   17.33   0
  -1   2   9 1549.27   17.91   0
   0  -2   9   23.40    7.29   0
   0   2  -9   14.48    7.01   0
   0   2   9   14.49    6.91   0
   0  -2   9   28.34    6.91   0
   0   2  -9  171.84    7.93   0
   0   2   9   25.22    6.97   0
   0  -2  -9   30.18    7.09   0
   1   2   9  370.91    9.44   0
  -1  -2  -9  379.17    9.44   0
   1  -2   9  338.95    9.36   0
   1   2   9  321.51    9.23   0
  -1   2  -9  339.63    9.60   0
   1  -2   9  295.33    9.71   0
   2   2   9  461.87   10.13   0
   2  -2   9  495.78   12.21   0
   2  -2   9  558.49   11.63   0
  -2  -2  -9  696.62   11.18   0
  -2   2  -9  751.82   11.37   0
   2   2   9  660.37   11.23   0
   3  -2   9  163.32    8.71   0
   3  -2   9  179.56    8.88   0
  -3   2  -9  242.88    8.43   0
  -3  -2  -9  250.70    8.39   0
   3   2   9  245.08    8.33   0
   4  -2   9  768.01   13.65   0
  -4   2  -9 1074.15   12.88   0
   4  -2   9  764.56   12.72   0
   4   2   9 1031.95   12.58   0
  -4  -2  -9 1129.66   12.56   0
  -5  -2  -9   74.82    6.93   0
   5   2   9   74.42    7.08   0
   5  -2   9   46.43    7.33   0
   5  -2   9   39.31    7.10   0
  -5   2  -9   61.53    6.95   0
  -6  -2  -9  489.91    9.52   0
   6   2   9  458.75    9.61   0
   6  -2   9  418.94    9.94   0
  -6   2  -9  432.32    9.67   0
  -7  -2  -9  102.69    6.50   0
   7   2   9   80.56    7.14   0
   7  -2   9   62.67    7.53   0
  -7   2  -9  106.75    6.54   0
   8  -2   9   13.83    8.00   0
  -8  -2  -9   -3.24    7.94   0
   8   2   9    2.28    5.85   0
  -8   2  -9    0.98    7.91   0
  -9  -2  -9  440.23   10.18   0
  -9   2  -9  424.88   10.11   0
   9   2   9  367.32   10.53   0
   9  -2   9  389.69   10.43   0
 -10  -2  -9   35.34    8.11   0
  10  -2   9   17.73    8.42   0
 -10   2  -9   26.81    8.12   0
  10   2   9   21.04    8.41   0
 -11  -2  -9   39.65    8.24   0
  11  -2   9   42.56    8.65   0
  11   2   9   39.11    8.37   0
 -11   2  -9   43.96    6.02   0
 -12  -2  -9   16.17    5.70   0
  12   2   9    0.63    8.05   0
 -12   2  -9    3.82    8.24   0
  12  -2   9   20.95    8.17   0
 -13  -3   9   12.77    8.27   0
  13  -3  -9   62.62    8.64   0
 -13   3   9   38.10    8.50   0
  13   3  -9   34.09    8.51   0
 -12  -3   9  212.41   10.06   0
 -12   3   9  218.03   11.16   0
  12  -3  -9  303.62   10.69   0
  12   3  -9  331.50   10.08   0
 -11  -3   9   -2.94    7.56   0
 -11   3   9   -8.04    7.86   0
  11  -3  -9    1.19    7.61   0
  11   3  -9    6.35    5.41   0
 -10  -3   9  725.40   13.21   0
 -10   3   9  721.36   14.42   0
  10   3  -9 1072.09   11.13   0
  10  -3  -9  953.73   14.62   0
 -10   3   9  653.05   15.85   0
  -9   3   9   14.78    7.96   0
  -9  -3   9    5.50    7.93   0
  -9   3   9   13.20    8.08   0
   9  -3  -9   11.99    7.96   0
   9   3  -9   26.90    7.85   0
  -8   3   9  208.13   11.89   0
   8  -3  -9  254.16   11.58   0
   8   3  -9  260.97    7.46   0
  -8   3   9  286.43    9.84   0
  -8  -3   9  174.02    9.54   0
  -7   3   9    6.86    6.35   0
   7   3  -9    8.72    6.34   0
   7  -3  -9    3.38    6.51   0
  -7   3   9    5.51    7.14   0
  -7  -3   9    2.63    5.62   0
   6  -3  -9  806.34   13.07   0
   6   3  -9  840.74   11.41   0
  -6   3   9  774.88   13.13   0
  -6  -3   9  588.72   12.04   0
  -6   3   9  671.42   13.66   0
   5  -3  -9   32.37    6.92   0
  -5   3   9   28.71    6.79   0
   5   3  -9   40.68    6.77   0
  -5   3   9   29.28    6.67   0
  -5  -3   9   25.81    4.93   0
  -4   3   9  240.14   10.70   0
   4  -3  -9  280.72    9.56   0
   4   3  -9  306.13    8.59   0
  -4  -3   9  257.22    9.36   0
  -4   3   9  187.99    9.60   0
  -4  -3   9  301.43    8.65   0
  -3  -3   9    2.80    6.74   0
   3   3  -9   -1.15    6.57   0
  -3   3   9   -2.91    6.47   0
  -3  -3   9    3.37    6.58   0
  -3   3   9    1.34    6.58   0
   2  -3  -9  129.93    8.06   0
  -2   3   9   84.74    7.84   0
  -2  -3   9   98.38    7.93   0
  -2   3   9   91.84    7.81   0
   2   3  -9  127.84    7.62   0
  -2  -3   9  115.22    7.74   0
   1  -3  -9    5.33    6.75   0
  -1   3   9    0.57    6.62   0
   1   3  -9    2.01    6.72   0
  -1   3   9    3.06    6.61   0
  -1  -3   9   -1.22    6.68   0
  -1  -3   9   -3.25    6.76   0
   0   3   9 1197.55   14.42   0
   0  -3   9  841.47   15.22   0
   0   3   9  986.04   14.64   0
   0  -3  -9 1293.72   14.62   0
   0   3  -9 1176.73   14.00   0
   0  -3   9  784.72   14.62   0
  -1  -3  -9   73.58    7.35   0
   1  -3   9   44.22    7.28   0
   1   3   9   53.64    7.19   0
  -1   3  -9   77.92    7.04   0
   1  -3   9   53.38    7.51   0
   1   3   9   67.77    7.37   0
   2  -3   9  160.94    7.99   0
   2  -3   9  108.03    8.50   0
  -2  -3  -9  174.87    8.07   0
   2   3   9  168.08    8.05   0
  -2   3  -9  177.35    7.98   0
  -3   3  -9  127.60    7.72   0
   3  -3   9   88.67    8.14   0
   3  -3   9   96.26    8.02   0
  -3  -3  -9  150.42    6.16   0
   3   3   9  104.32    7.61   0
   4  -3   9  150.98    7.55   0
   4  -3   9  199.07    8.74   0
  -4  -3  -9  263.46    8.27   0
   4   3   9  201.88    6.77   0
  -4   3  -9  242.58    8.45   0
   5  -3   9   91.19    7.69   0
  -5   3  -9  111.49    7.59   0
   5   3   9  119.62    7.76   0
  -5  -3  -9  138.57    7.50   0
   5  -3   9  103.95    7.93   0
  -6   3  -9 1200.83   14.40   0
  -6  -3  -9 1337.83   13.61   0
   6  -3   9  815.17   15.08   0
   6  -3   9 1016.07   14.55   0
   6   3   9 1032.64   13.30   0
  -7  -3  -9  204.81    8.95   0
   7  -3   9  136.13    9.20   0
   7  -3   9  180.71    9.24   0
   7   3   9  152.76    9.08   0
  -7   3  -9  160.15    9.07   0
  -8  -3  -9  419.75   10.05   0
   8   3   9  448.04   10.59   0
  -8   3  -9  402.88   10.39   0
   8  -3   9  415.00   10.45   0
   9  -3   9    0.47    8.02   0
  -9  -3  -9   27.63    7.95   0
   9   3   9    1.59    5.90   0
  -9   3  -9    3.53    7.79   0
 -10  -3  -9  209.15    7.25   0
 -10   3  -9  191.13    9.17   0
  10   3   9  165.67    9.42   0
  10  -3   9  138.81    9.67   0
 -11  -3  -9   28.99    8.02   0
  11   3   9   33.30    8.09   0
  11  -3   9   36.21    8.70   0
 -11   3  -9   33.33    8.17   0
 -12  -3  -9   95.83    9.01   0
  12   3   9   71.86    8.70   0
  12  -3   9   47.00    8.72   0
 -12   3  -9   93.01    8.90   0
 -12  -4   9   17.96    8.04   0
 -12   4   9   12.43    8.33   0
  12  -4  -9   11.48    7.99   0
  12   4  -9   10.69    8.07   0
 -12   4   9    8.79    8.24   0
 -11  -4   9  244.70    8.62   0
 -11   4   9  320.61   10.57   0
  11  -4  -9  313.09   11.67   0
 -11   4   9  249.59   11.44   0
  11   4  -9  380.05    8.69   0
 -10  -4   9   34.70    7.95   0
 -10   4   9   39.93    8.29   0
  10  -4  -9   31.13    9.67   0
  10   4  -9   49.44    7.99   0
 -10   4   9   37.77    9.87   0
  -9  -4   9  205.58    9.67   0
  -9   4   9  215.22    9.53   0
   9  -4  -9  206.95   10.50   0
   9   4  -9  271.75    7.47   0
  -9   4   9  164.81   10.61   0
  -8   4   9    3.09    7.77   0
  -8  -4   9   14.75    7.66   0
   8  -4  -9   -0.16    7.76   0
   8   4  -9   -1.63    7.87   0
  -8   4   9    3.60    7.72   0
   7  -4  -9  194.90    9.82   0
   7   4  -9  205.04    8.98   0
  -7   4   9  168.22    9.95   0
  -7   4   9  196.82    9.42   0
  -7  -4   9  192.34    8.84   0
  -6   4   9   -3.73    9.70   0
   6  -4  -9    2.48    7.95   0
   6   4  -9   -2.58    5.60   0
  -6   4   9   -2.21    9.60   0
  -6  -4   9   -1.22    7.87   0
   5  -4  -9  737.23   15.25   0
   5   4  -9  902.59   11.45   0
  -5   4   9  901.10   14.57   0
  -5  -4   9  939.29   11.43   0
  -5   4   9  569.18   14.31   0
   4   4  -9  119.16    7.45   0
  -4  -4   9   80.67    7.81   0
  -4   4   9  104.69    9.08   0
  -4   4   9   83.00    7.69   0
  -4  -4   9   88.38    5.56   0
  -3  -4   9    1.41    4.65   0
  -3   4   9    1.27    7.82   0
   3   4  -9   -1.27    6.48   0
  -3   4   9    1.08    6.38   0
  -3  -4   9   -0.12    6.40   0
  -2   4   9    3.37    6.45   0
  -2  -4   9   -0.56    6.46   0
   2   4  -9    3.11    6.39   0
  -2   4   9    3.74    7.75   0
  -2  -4   9    2.01    6.47   0
   2  -4  -9    4.57    8.10   0
  -1   4   9 1018.54   13.75   0
  -1   4   9  677.22   14.91   0
   1   4  -9  962.64   13.03   0
   1  -4  -9  987.37   15.32   0
  -1  -4   9  650.32   13.23   0
  -1  -4   9  686.13   13.65   0
   0  -4  -9   34.79    6.83   0
   0  -4   9   23.86    6.95   0
   0   4  -9   29.99    6.72   0
   0   4   9   24.02    6.76   0
   0  -4   9   29.86    6.77   0
   0   4   9   21.26    6.81   0
  -1  -4  -9 1363.68   15.44   0
   1  -4   9 1423.49   15.03   0
   1   4   9 1444.58   15.20   0
   1  -4   9 1023.29   16.98   0
   1   4   9  991.26   15.35   0
   2  -4   9  176.71    8.96   0
   2  -4   9  211.39    8.97   0
   2   4   9  244.42    8.56   0
  -2  -4  -9  259.64    8.70   0
   3  -4   9  100.23    8.03   0
   3  -4   9  105.07    8.09   0
  -3   4  -9  142.97    7.98   0
  -3  -4  -9  142.37    6.14   0
   3   4   9  114.41    5.83   0
   4  -4   9   42.15    7.13   0
   4  -4   9   42.58    6.99   0
  -4  -4  -9   58.21    6.91   0
   4   4   9   60.55    7.09   0
  -4   4  -9   49.24    7.00   0
   5  -4   9  711.64   13.47   0
   5   4   9  880.84   12.33   0
  -5  -4  -9  833.35   12.34   0
   5  -4   9  537.99   13.69   0
  -5   4  -9  830.43   13.23   0
  -6  -4  -9    7.06    7.88   0
   6   4   9   -2.65    5.84   0
  -6   4  -9    2.08    7.78   0
   6  -4   9    6.07    7.98   0
   6  -4   9    4.40    7.77   0
  -7  -4  -9  268.73    9.46   0
   7  -4   9  147.82   10.04   0
   7   4   9  268.03   10.05   0
  -7   4  -9  236.70    9.63   0
   7  -4   9  198.15    9.45   0
   8  -4   9    3.72    7.74   0
  -8   4  -9    7.38    7.77   0
  -8  -4  -9   10.19    8.00   0
   8   4   9   -2.82    8.34   0
   8  -4   9   -0.29    7.96   0
  -9   4  -9  114.97    8.81   0
  -9  -4  -9  172.88    8.94   0
   9  -4   9   90.09    9.17   0
   9   4   9  135.96    9.02   0
   9  -4   9  131.84    9.19   0
 -10  -4  -9   42.79    6.14   0
  10   4   9   26.29    8.28   0
  10  -4   9   19.83    8.09   0
  10  -4   9   26.85    8.62   0
 -10   4  -9   30.24    8.18   0
 -11  -4  -9  125.33    8.89   0
  11   4   9   66.85    8.96   0
  11  -4   9   51.59    9.83   0
  11  -4   9   42.49    9.23   0
 -11   4  -9   77.85    9.19   0
 -11  -5   9    4.40    7.94   0
 -11   5   9   14.19   10.05   0
  11  -5  -9   -1.71    8.66   0
  11   5  -9    7.17    7.80   0
 -11   5   9    0.08    9.55   0
 -10  -5   9  114.76    8.71   0
 -10   5   9   87.20   10.68   0
  10  -5  -9   80.54    8.66   0
  10   5  -9   65.77    8.76   0
 -10   5   9   75.79   10.87   0
  -9  -5   9  105.34    8.39   0
  -9   5   9   93.36   10.62   0
   9   5  -9  107.97    8.56   0
   9  -5  -9   67.23    9.82   0
  -9   5   9   65.49    9.18   0
  -8  -5   9   95.67    8.75   0
  -8   5   9  111.28   10.38   0
  -8   5   9   89.06   10.99   0
   8  -5  -9   85.06    9.90   0
   8   5  -9  124.63    8.60   0
  -7   5   9    5.13    9.30   0
  -7  -5   9   -1.14    7.50   0
   7   5  -9    4.01    7.61   0
  -7   5   9   -0.19    9.28   0
   6   5  -9  286.83    9.53   0
  -6   5   9  294.37   12.15   0
  -6   5   9  282.92   11.93   0
  -6  -5   9  214.49    7.17   0
  -5   5   9  257.87   11.94   0
  -5  -5   9  210.62    9.93   0
   5   5  -9  253.10    9.57   0
  -5   5   9  281.11   11.99   0
  -5  -5   9  198.43    9.13   0
  -4   5   9  411.63   12.94   0
   4   5  -9  437.97   10.43   0
  -4   5   9  396.42   13.22   0
  -4  -5   9  379.33   11.03   0
  -4  -5   9  429.51   10.21   0
  -3   5   9  120.67   10.87   0
   3   5  -9  110.85    8.88   0
  -3  -5   9   70.35    9.06   0
  -3  -5   9   88.05    8.85   0
  -3   5   9  116.03   10.84   0
  -2  -5   9    3.61    8.19   0
   2   5  -9    7.38    8.02   0
  -2   5   9    5.81    7.88   0
  -2  -5   9    3.74    8.10   0
  -2   5   9    9.43    9.75   0
   1   5  -9  731.80   12.30   0
  -1   5   9  548.80   16.32   0
   1  -5  -9  724.40   15.79   0
  -1  -5   9  502.34   14.01   0
  -1  -5   9  698.62   12.91   0
  -1   5   9  536.45   12.55   0
   0   5   9  627.38   12.52   0
   0  -5   9  688.57   14.56   0
   0   5  -9  838.42   13.78   0
   0   5   9  709.59   14.72   0
   0  -5  -9  916.95   14.54   0
   0  -5   9  605.59   11.98   0
  -1  -5  -9  397.50   10.90   0
   1   5   9  294.79   10.85   0
   1   5   9  337.83   10.51   0
   1  -5   9  248.98   10.89   0
   1  -5   9  337.69   10.95   0
   2  -5   9   44.88    8.72   0
   2   5   9   69.06    8.74   0
   2  -5   9   64.19    8.69   0
  -2  -5  -9   80.70    8.55   0
   3  -5   9   12.18    8.09   0
   3  -5   9    5.54    8.02   0
  -3  -5  -9    7.70    8.01   0
   3   5   9   10.50    7.99   0
   4  -5   9  141.57    9.66   0
   4   5   9  195.51    9.51   0
  -4  -5  -9  212.18    9.17   0
   4  -5   9  123.88    9.67   0
  -4   5  -9  171.29   11.46   0
   5  -5   9   14.13    9.60   0
   5   5   9    9.75    8.60   0
  -5  -5  -9   28.85    7.89   0
   5  -5   9   16.68    8.22   0
  -5   5  -9   21.11    7.95   0
   6   5   9  245.98    9.80   0
  -6  -5  -9  297.53    9.64   0
   6  -5   9  162.72   10.15   0
  -6   5  -9  191.17   11.98   0
   6  -5   9  206.93   12.04   0
  -7   5  -9   34.26    8.35   0
  -7  -5  -9   55.98    8.05   0
   7   5   9   53.20    8.49   0
   7  -5   9   33.78    8.09   0
   7  -5   9   28.74    8.27   0
  -8  -5  -9    0.54    7.87   0
   8   5   9    5.60    7.78   0
   8  -5   9    3.78    9.24   0
  -8   5  -9    5.21    9.43   0
   8  -5   9   -5.66    9.51   0
  -9  -5  -9   46.41    8.56   0
   9   5   9   36.78    8.26   0
   9  -5   9   25.73    8.29   0
   9  -5   9   49.89   10.43   0
  -9   5  -9   23.06    8.25   0
 -10  -5  -9  321.18    9.40   0
  10   5   9  254.17   10.83   0
  10  -5   9  244.65   11.14   0
 -10   5  -9  249.36   11.29   0
  10  -5   9  313.93   11.00   0
 -10  -6   9   20.44    8.10   0
 -10   6   9   14.62   11.75   0
  10   6  -9    9.82    7.96   0
 -10   6   9   22.03   11.33   0
  -9  -6   9   49.79    8.87   0
  -9   6   9   80.45   13.22   0
  -9   6   9   73.51   12.26   0
   9   6  -9   53.22    8.88   0
  -8  -6   9   20.66    7.57   0
  -8   6   9    0.84   10.96   0
   8   6  -9    4.75    5.58   0
  -8   6   9    2.14   11.54   0
  -7  -6   9  168.33    8.96   0
  -7   6   9  129.83   14.53   0
  -7   6   9  148.18   13.20   0
   7   6  -9  131.49    9.25   0
  -6  -6   9   23.20    7.68   0
  -6   6   9   20.65   10.99   0
   6   6  -9   22.74    7.92   0
  -6   6   9   14.94   12.36   0
  -5  -6   9   19.29    8.06   0
   5   6  -9   17.11    8.00   0
  -5  -6   9   11.76    8.03   0
  -5   6   9   23.72   11.20   0
  -5   6   9   24.39   11.17   0
  -4  -6   9   40.31    8.29   0
   4   6  -9   50.05    8.32   0
  -4   6   9   48.74   10.11   0
  -4   6   9   54.52   11.54   0
  -4  -6   9   50.93    8.10   0
   3   6  -9  190.13    9.58   0
  -3  -6   9  152.01    9.76   0
  -3   6   9  172.06   11.54   0
  -3   6   9  230.64   12.23   0
  -3  -6   9  221.73    9.43   0
   2   6  -9  376.98   11.81   0
  -2   6   9  402.71   14.49   0
  -2   6   9  360.76   13.21   0
  -2  -6   9  331.03   11.32   0
  -2  -6   9  425.13   11.10   0
  -1  -6   9   12.23    8.09   0
   1  -6  -9   18.00    9.72   0
   1   6  -9   16.67    7.96   0
  -1   6   9   17.38    9.60   0
  -1   6   9   13.83    9.83   0
  -1  -6   9  -33.25    9.32   0
   0   6  -9   -0.36    9.45   0
   0   6   9   -8.05    9.44   0
   0  -6   9   -0.76    7.64   0
   0   6   9    0.10    7.84   0
   0  -6  -9   -2.03    9.63   0
   0  -6   9    5.38    7.64   0
  -1  -6  -9   53.50    8.41   0
   1   6   9   37.06    8.23   0
   1   6   9   41.87    8.36   0
   1  -6   9   42.31    8.31   0
   1  -6   9   35.77    8.36   0
   2   6   9   15.92    7.76   0
   2   6   9    1.80   10.20   0
   2  -6   9   10.11    9.42   0
   2  -6   9    7.86    9.46   0
  -2  -6  -9   19.87    7.87   0
   3  -6   9  530.96   13.33   0
   3   6   9  402.80   11.01   0
   3  -6   9  405.96   12.27   0
  -3  -6  -9  530.53   11.61   0
   4   6   9   16.49    8.45   0
  -4  -6  -9   21.95    7.89   0
   4  -6   9   11.63    8.04   0
   4  -6   9   14.65    9.69   0
   5   6   9  203.30    9.66   0
  -5  -6  -9  272.39    9.78   0
   5  -6   9  187.93    9.38   0
   5  -6   9  193.46    9.54   0
   6   6   9   86.91    8.38   0
  -6  -6  -9   67.24    8.24   0
   6  -6   9   44.11    8.25   0
   6  -6   9   45.05    9.92   0
  -7   6  -9    9.69    8.24   0
   7   6   9   44.37    8.11   0
   7  -6   9   20.72    9.52   0
   7  -6   9   20.66    7.34   0
  -7  -6  -9   31.18    8.04   0
   8   6   9    2.96    7.84   0
  -8   6  -9    6.59    9.40   0
   8  -6   9   -6.63    8.98   0
   8  -6   9   -5.42    9.27   0
  -8  -6  -9    3.62    7.90   0
   9   6   9   80.88    8.88   0
  -9  -6  -9   94.70    9.16   0
   9  -6   9   89.26   10.71   0
   9  -6   9   62.81    8.96   0
  -9   6  -9   18.59    9.72   0
  -8  -7   9  182.19   10.41   0
   8   7  -9  137.41    8.64   0
  -7  -7   9   24.70    8.09   0
   7   7  -9   16.73    8.06   0
  -6  -7   9  121.16    9.09   0
   6   7  -9   95.96    9.40   0
  -6  -7   9  128.52    9.01   0
  -5  -7   9   37.53    8.19   0
  -5  -7   9   29.52    8.21   0
   5   7  -9   32.03   10.08   0
  -4  -7   9  209.85    9.24   0
   4   7  -9  151.75    9.84   0
  -4  -7   9  203.96    9.36   0
  -3  -7   9    9.10    7.79   0
  -3  -7   9   12.80    7.68   0
  -3   7   9    8.99   12.89   0
   3   7  -9    4.72    7.81   0
  -3   7   9    5.30   12.36   0
  -2   7   9  137.27   13.88   0
  -2   7   9  129.15   13.22   0
  -2  -7   9  128.42    8.88   0
   2   7  -9   99.38    9.46   0
  -2  -7   9  130.25    8.83   0
  -1  -7   9   35.26    8.26   0
  -1   7   9   42.62   10.62   0
   1   7  -9   28.38    8.32   0
  -1   7   9   33.72   10.13   0
  -1  -7   9   48.35    8.16   0
   0   7   9   20.77   10.21   0
   0   7   9   20.01    9.58   0
   0  -7  -9   15.60    9.25   0
   0  -7   9   17.44    7.99   0
   0  -7   9   23.01    7.77   0
   1   7   9   15.30    9.74   0
  -1  -7  -9   16.07    9.64   0
   1  -7   9   16.58    9.25   0
   1   7   9   23.93    8.28   0
   1  -7   9   12.61    9.58   0
  -2  -7  -9  301.81   11.54   0
   2   7   9  335.22   12.56   0
   2  -7   9  251.68   12.29   0
   2   7   9  221.95   11.08   0
   2  -7   9  287.61   10.44   0
   3  -7   9   38.27    8.96   0
   3   7   9   33.44    8.30   0
   3  -7   9   35.80    9.45   0
  -3  -7  -9   44.96    9.88   0
   4   7   9  122.17    9.02   0
  -4  -7  -9  155.72    9.41   0
   4  -7   9  128.43   10.26   0
   4  -7   9  128.07   10.43   0
   5   7   9    0.30    7.75   0
  -5  -7  -9    1.90    7.81   0
   5  -7   9    3.58    8.59   0
   5  -7   9   -1.65    8.43   0
   6   7   9    7.89    7.85   0
  -6  -7  -9   -1.83    7.87   0
   6  -7   9    1.97    8.88   0
   6  -7   9    5.60    8.82   0
  -4  -8   9   -1.30    9.47   0
  -4  -8   9    3.63    7.83   0
   4   8  -9    0.87    7.67   0
  -3  -8   9  309.54   13.54   0
   3   8  -9  285.44   11.65   0
  -3  -8   9  354.22   11.37   0
  -2  -8   9    2.04    7.89   0
  -2  -8   9    2.89    7.21   0
   2   8  -9   -3.84    7.78   0
  -1  -8   9    0.43    7.73   0
  -1   8   9    1.37   12.54   0
   1   8  -9   -0.13    7.72   0
  -1  -8   9    0.59    8.68   0
  -1   8   9   -0.57   13.76   0
   0  -8   9   25.77    9.20   0
   0   8   9   24.37   10.11   0
   0  -8  -9   18.22   10.91   0
   0   8   9   13.16   11.46   0
   0  -8   9   24.68    9.15   0
   1  -8   9   19.66    9.30   0
   1   8   9   22.59   10.20   0
  -1  -8  -9   18.73    9.35   0
   1  -8   9   24.63    9.16   0
   1   8   9   12.57   10.12   0
   2  -8   9   32.07   10.87   0
   2   8   9   38.36   10.37   0
   2   8   9   33.84   10.07   0
  -2  -8  -9   33.87    9.52   0
   2  -8   9   37.04    9.56   0
   3   8   9   70.89   10.85   0
  -3  -8  -9   70.69    9.23   0
   3   8   9   72.91    9.01   0
   3  -8   9   83.71   11.72   0
   3  -8   9   87.23   10.24   0
 -13   0  10   -2.14    5.47   0
  13   0 -10    6.54    7.81   0
 -12   0  10   30.65    6.11   0
  12   0 -10   38.73    8.17   0
 -11   0  10    6.27    7.56   0
  11   0 -10   -8.89    7.71   0
 -10   0  10  817.88   13.31   0
  10   0 -10 1333.73   12.66   0
   9   0 -10   10.58    7.86   0
  -9   0  10   -2.04    7.76   0
   8   0 -10   15.13    4.57   0
  -8   0  10   -1.03    6.36   0
   7   0 -10   -0.59    4.62   0
  -7   0  10   -2.05    6.41   0
   6   0 -10    6.95    6.63   0
  -6   0  10   15.16    6.70   0
  -6   0  10    0.42    6.54   0
   5   0 -10   -2.38    6.71   0
  -5   0  10    0.85    4.69   0
  -5   0  10   -6.42    6.84   0
   4   0 -10 2644.08   18.10   0
  -4   0  10 2143.92   19.44   0
  -4   0  10 1844.60   18.70   0
   3   0 -10    4.88    6.80   0
  -3   0  10   -9.25    6.66   0
  -3   0  10   -5.60    6.80   0
   2   0 -10  139.08    6.10   0
  -2   0  10  114.16    6.29   0
  -2   0  10   96.05    7.71   0
  -1   0  10   -5.42    4.78   0
  -1   0  10    1.80    6.56   0
   1   0 -10   -5.99    6.70   0
   1   0 -10    6.01    4.66   0
   0   0 -10 1097.14   12.70   0
   0   0  10  866.86   12.98   0
   0   0  10  862.56   13.44   0
   1   0  10   -1.96    6.72   0
   1   0  10    3.87    6.76   0
  -1   0 -10   -1.33    6.68   0
   2   0  10 1707.82   17.73   0
  -2   0 -10 2201.88   16.59   0
   2   0  10 1658.33   17.12   0
  -3   0 -10    3.82    6.78   0
   3   0  10   -0.72    6.84   0
   3   0  10   -2.61    4.77   0
  -4   0 -10 1643.32   14.59   0
   4   0  10 1098.77   14.51   0
  -5   0 -10   -0.59    6.64   0
   5   0  10   -5.04    4.85   0
   6   0  10 1075.48   14.62   0
  -6   0 -10 1504.64   12.85   0
   7   0  10    1.56    4.44   0
  -7   0 -10    3.27    7.81   0
  -8   0 -10  290.81    9.43   0
   8   0  10  262.04    9.69   0
  -9   0 -10    4.78    7.84   0
   9   0  10   -7.29    7.78   0
  10   0  10   57.08    8.47   0
 -10   0 -10   42.93    8.35   0
 -11   0 -10    8.47    5.33   0
  11   0  10    3.43    8.35   0
 -12   0 -10  151.73    9.28   0
  12   0  10  100.70    9.66   0
 -13  -1  10   40.16    8.36   0
 -13   1  10   40.29    8.35   0
  13  -1 -10   43.60    8.49   0
  13   1 -10   56.13    6.41   0
 -12  -1  10  168.47    7.86   0
 -12   1  10  204.35    9.53   0
  12  -1 -10  242.32    9.81   0
  12   1 -10  267.25    9.70   0
 -11  -1  10  175.90    7.86   0
 -11   1  10  257.35    9.73   0
  11  -1 -10  291.23    9.55   0
  11   1 -10  297.93    7.71   0
 -10   1  10   36.81    7.96   0
 -10  -1  10   45.43    7.98   0
  10  -1 -10   30.75    5.90   0
  10   1 -10   45.94    8.09   0
   9   1 -10  662.49   11.17   0
   9  -1 -10  637.77   11.37   0
  -9   1  10  621.83   11.15   0
  -9  -1  10  473.27   11.55   0
   8  -1 -10  824.06   11.99   0
   8   1 -10  909.49   10.51   0
  -8   1  10  700.79   12.93   0
  -8  -1  10  660.24   12.68   0
   7  -1 -10  171.14    7.79   0
   7   1 -10  165.78    7.79   0
  -7   1  10  134.94    8.14   0
  -7   1  10  114.55    8.02   0
  -7  -1  10   94.39    7.70   0
  -6   1  10  562.10   11.83   0
   6  -1 -10  708.07   11.12   0
   6   1 -10  720.28    9.53   0
  -6  -1  10  527.72   10.24   0
  -6   1  10  611.68   10.92   0
  -6  -1  10  585.35   11.21   0
  -5  -1  10 1045.95   16.33   0
   5  -1 -10 1647.18   15.40   0
   5   1 -10 1631.66   14.35   0
  -5   1  10 1161.23   16.52   0
  -5   1  10 1330.21   15.64   0
  -5  -1  10 1423.99   15.12   0
   4  -1 -10   29.01    7.01   0
   4   1 -10   27.07    6.78   0
  -4   1  10   17.33    5.04   0
  -4  -1  10   16.78    6.87   0
  -4   1  10   27.94    7.02   0
  -4  -1  10   10.59    7.03   0
  -3  -1  10  250.89    7.74   0
   3  -1 -10  316.22    8.90   0
   3   1 -10  282.79    7.21   0
  -3   1  10  239.30    9.28   0
  -3   1  10  209.31    9.05   0
  -3  -1  10  240.18    8.92   0
   2  -1 -10    5.74    6.92   0
  -2   1  10    9.17    6.89   0
  -2   1  10    3.09    6.88   0
   2  -1 -10    2.76    6.87   0
  -2  -1  10    4.34    6.74   0
  -2  -1  10    9.33    6.88   0
   2   1 -10   11.88    6.75   0
  -1  -1  10  402.42    9.58   0
   1   1 -10  532.04    9.02   0
   1   1 -10  557.18   10.28   0
  -1  -1  10  404.96   10.60   0
  -1   1  10  514.08   10.65   0
  -1   1  10  390.92   10.69   0
   1  -1 -10  556.82   10.42   0
   0   1 -10   86.64    7.27   0
   0   1  10   54.40    7.37   0
   0   1  10   74.55    7.53   0
   0   1 -10   81.99    7.38   0
   0  -1  10   58.64    7.66   0
   0  -1  10   56.75    7.32   0
   0  -1 -10  100.93    7.39   0
  -1   1 -10 1346.96   13.71   0
   1   1  10 1021.57   13.84   0
   1  -1  10 1097.16   13.81   0
  -1  -1 -10 1301.66   13.65   0
   1  -1  10  884.29   14.67   0
   1   1  10 1210.05   13.78   0
  -2  -1 -10  559.11   10.14   0
   2   1  10  505.65   10.22   0
   2   1  10  475.08   10.06   0
   2  -1  10  400.18   10.33   0
   2  -1  10  437.61    9.44   0
  -2   1 -10  527.48    8.77   0
   3   1  10  633.31   11.18   0
   3  -1  10  506.16   11.98   0
   3   1  10  569.95   11.34   0
  -3   1 -10  779.53   11.04   0
   3  -1  10  631.91   11.31   0
  -3  -1 -10  705.37   10.91   0
   4  -1  10  291.54    8.61   0
  -4   1 -10  443.07    9.37   0
   4  -1  10  325.61    9.69   0
  -4  -1 -10  436.72    9.42   0
   4   1  10  350.89    9.59   0
  -5  -1 -10  899.46   10.38   0
   5   1  10  815.62   11.75   0
  -5   1 -10  926.51   11.68   0
   5  -1  10  722.28   12.32   0
  -6  -1 -10  368.56    7.41   0
   6   1  10  288.30    9.17   0
  -6   1 -10  346.50    7.60   0
   6  -1  10  284.78    9.30   0
  -7  -1 -10  270.79    9.25   0
   7   1  10  242.91    9.42   0
  -7   1 -10  249.42    9.34   0
   7  -1  10  188.52    7.98   0
  -8  -1 -10   25.57    8.26   0
   8  -1  10    7.97    8.52   0
  -8   1 -10   36.10    5.87   0
   8   1  10   29.63    6.09   0
   9   1  10   28.47    7.93   0
  -9   1 -10   37.64    7.73   0
  -9  -1 -10   34.98    7.95   0
   9  -1  10   22.50    5.98   0
 -10  -1 -10   22.92    7.86   0
  10   1  10   20.98    8.33   0
 -10   1 -10   23.31    5.67   0
  10  -1  10   11.60    8.10   0
  11   1  10  141.69    7.72   0
 -11   1 -10  203.84    9.09   0
 -11  -1 -10  200.42    9.21   0
  11  -1  10  122.86    9.89   0
  12   1  10   47.94    9.18   0
 -12  -1 -10  130.34    8.74   0
 -12   1 -10  111.95    8.61   0
  12  -1  10   58.72    9.29   0
 -13  -2  10   12.08    7.80   0
 -13   2  10    5.07    7.81   0
  13  -2 -10    5.50    7.82   0
  13   2 -10   -8.86    7.89   0
 -12  -2  10   62.77    8.24   0
 -12   2  10   59.93    8.70   0
  12  -2 -10   71.12    8.70   0
  12   2 -10   83.25    8.54   0
 -11  -2  10   11.62    5.54   0
 -11   2  10    6.39    7.78   0
  11  -2 -10    6.38    7.91   0
  11   2 -10    7.32    7.93   0
 -10   2  10  354.64   11.71   0
 -10  -2  10  381.56    9.49   0
  10   2 -10  596.81   10.48   0
  10  -2 -10  520.35   11.18   0
   9  -2 -10  921.07   13.07   0
   9   2 -10  958.56   10.67   0
  -9   2  10  684.15   14.36   0
  -9   2  10  906.19   13.12   0
  -9  -2  10  678.26   13.04   0
   8   2 -10  716.22    9.63   0
  -8   2  10  550.07   13.03   0
   8  -2 -10  697.81   12.14   0
  -8   2  10  582.37   12.38   0
  -8  -2  10  565.36   11.83   0
  -7   2  10   -8.53    6.44   0
   7  -2 -10   -2.89    6.43   0
   7   2 -10    5.24    6.46   0
  -7   2  10    5.93    6.18   0
  -7  -2  10    5.55    6.26   0
   6   2 -10  707.42   10.47   0
  -6   2  10  442.04   11.77   0
   6  -2 -10  633.53   11.38   0
  -6   2  10  681.92   10.92   0
  -6  -2  10  425.48   10.95   0
   5  -2 -10  272.16    8.98   0
   5   2 -10  277.24    8.37   0
  -5  -2  10  216.83    8.86   0
  -5   2  10  164.73    8.99   0
  -5  -2  10  178.42    8.75   0
  -5   2  10  193.99    9.16   0
  -4  -2  10   21.07    7.02   0
  -4   2  10   18.41    6.97   0
   4   2 -10   36.79    6.85   0
  -4   2  10   15.89    6.72   0
  -4  -2  10   22.24    4.88   0
   4  -2 -10   29.81    5.12   0
  -3   2  10   13.75    6.86   0
  -3  -2  10   16.17    5.06   0
  -3   2  10   16.42    6.66   0
  -3  -2  10    7.16    6.74   0
   3   2 -10   16.43    4.83   0
   3  -2 -10   14.68    6.88   0
   2  -2 -10  149.83    8.07   0
  -2   2  10   87.00    7.92   0
   2   2 -10  138.64    6.15   0
  -2  -2  10  104.43    7.71   0
  -2   2  10  107.82    6.46   0
  -2  -2  10   94.33    6.42   0
   1   2 -10  212.39    8.19   0
  -1  -2  10  161.91    8.67   0
  -1   2  10  128.35    7.07   0
  -1  -2  10  199.39    8.05   0
   1  -2 -10  202.14    8.36   0
  -1   2  10  144.07    7.01   0
   0  -2  10 1311.74   18.25   0
   0   2 -10 2001.23   16.29   0
   0   2  10 1481.54   16.95   0
   0   2  10 1379.00   17.90   0
   0  -2  10 1465.99   16.61   0
   0   2 -10 2144.63   16.96   0
   0  -2 -10 2129.22   17.16   0
   1   2  10   84.14    7.77   0
   1   2  10   79.69    7.65   0
  -1  -2 -10  109.87    7.51   0
   1  -2  10   73.70    7.68   0
   1  -2  10   78.46    7.99   0
  -1   2 -10  127.73    7.51   0
  -2  -2 -10  165.68    7.87   0
   2   2  10  136.74    6.34   0
  -2   2 -10  177.08    7.87   0
   2   2  10  114.61    8.02   0
   2  -2  10  119.38    7.95   0
   2  -2  10  109.82    8.31   0
   3  -2  10   85.39    6.27   0
   3  -2  10   92.62    7.63   0
  -3   2 -10  112.86    7.42   0
  -3  -2 -10  112.36    5.86   0
   3   2  10   98.92    5.97   0
   4  -2  10  287.69    8.84   0
  -4   2 -10  438.73    9.36   0
  -4  -2 -10  458.92    9.40   0
   4  -2  10  335.01    9.61   0
   4   2  10  387.97    9.44   0
   5  -2  10  231.57    9.45   0
  -5   2 -10  347.57    7.74   0
  -5  -2 -10  374.38    7.42   0
   5   2  10  290.78    9.08   0
   5  -2  10  211.85    9.35   0
   6  -2  10  147.61    8.24   0
  -6  -2 -10  214.61    6.35   0
   6   2  10  189.11    7.98   0
   6  -2  10  135.45    8.35   0
  -6   2 -10  211.31    7.98   0
  -7  -2 -10  777.27   11.64   0
   7   2  10  641.06   11.86   0
   7  -2  10  568.58   10.94   0
  -7   2 -10  756.86   11.99   0
  -8  -2 -10  950.74   10.68   0
   8   2  10  826.26   11.01   0
   8  -2  10  839.41   13.16   0
  -8   2 -10  980.58   12.87   0
   9   2  10    0.33    5.88   0
   9  -2  10   21.98    7.78   0
  -9   2 -10   10.46    7.66   0
  -9  -2 -10    9.13    7.80   0
  10  -2  10  348.56   11.75   0
 -10  -2 -10  533.44    9.08   0
  10   2  10  456.68   11.51   0
 -10   2 -10  508.21   10.88   0
 -11  -2 -10  -12.64    8.04   0
  11   2  10   -6.34    5.91   0
  11  -2  10   -0.66    8.33   0
 -11   2 -10    1.57    7.95   0
 -12  -2 -10    4.98    7.93   0
  12   2  10   -1.29    7.85   0
 -12   2 -10    9.00    7.87   0
  12  -2  10   -0.17    5.87   0
 -13  -3  10   90.70    9.32   0
 -13   3  10  110.62    9.32   0
  13  -3 -10   54.72   10.02   0
  13   3 -10  131.51    9.16   0
 -13   3  10   60.78    9.64   0
 -12  -3  10   31.40    8.06   0
 -12   3  10   21.79    8.19   0
  12  -3 -10   23.17    8.08   0
  12   3 -10   33.58    8.17   0
 -12   3  10   27.61    8.42   0
 -11  -3  10  221.21    9.31   0
 -11   3  10  173.52    9.80   0
  11  -3 -10  202.58   10.12   0
  11   3 -10  278.69    9.31   0
 -11   3  10  172.54   10.08   0
 -10  -3  10    1.77    5.51   0
 -10   3  10    3.85    7.61   0
  10  -3 -10   15.09    7.81   0
  10   3 -10  -10.10    7.86   0
 -10   3  10   -0.62    7.96   0
  -9  -3  10  188.03    8.18   0
   9  -3 -10  271.52   10.18   0
  -9   3  10  221.67   10.48   0
   9   3 -10  274.23    7.74   0
  -9   3  10  225.34    9.53   0
   8  -3 -10  430.78   11.34   0
   8   3 -10  503.10   10.42   0
  -8   3  10  347.86   11.75   0
  -8   3  10  321.74   11.27   0
  -8  -3  10  344.56    8.90   0
  -7   3  10  347.82   12.20   0
   7  -3 -10  447.48   12.76   0
   7   3 -10  532.61   10.42   0
  -7   3  10  501.98   12.64   0
  -7  -3  10  501.68   10.53   0
   6   3 -10  347.96    8.80   0
  -6   3  10  224.61    9.59   0
  -6   3  10  235.31    9.57   0
   6  -3 -10  304.46    9.71   0
  -6  -3  10  285.47    8.71   0
   5   3 -10   11.87    6.45   0
   5  -3 -10   13.52    6.66   0
  -5   3  10    7.78    6.68   0
  -5   3  10   16.69    6.33   0
  -5  -3  10    7.93    6.50   0
  -5  -3  10   13.70    6.72   0
  -4   3  10  122.00    7.64   0
   4  -3 -10  124.15    7.78   0
  -4  -3  10   88.91    7.76   0
   4   3 -10  124.66    5.72   0
  -4   3  10   82.52    7.77   0
  -4  -3  10  105.89    7.42   0
   3   3 -10   28.20    4.90   0
  -3  -3  10   20.62    4.99   0
  -3   3  10   15.88    6.54   0
  -3  -3  10   19.68    4.76   0
  -3   3  10   29.50    6.80   0
   2  -3 -10  152.45    8.20   0
   2   3 -10  140.71    7.73   0
  -2   3  10  128.28    7.91   0
  -2  -3  10   98.51    6.17   0
  -2   3  10   84.03    7.97   0
  -2  -3  10   95.93    8.00   0
  -1  -3  10 1532.11   18.32   0
   1   3 -10 2004.94   16.79   0
  -1   3  10 2173.02   17.55   0
  -1   3  10 1275.71   18.45   0
  -1  -3  10 1867.96   17.05   0
   1  -3 -10 2100.75   18.94   0
   0  -3  10  228.32    9.78   0
   0   3  10  279.67    9.50   0
   0   3 -10  346.16    9.19   0
   0   3  10  224.58    9.63   0
   0  -3  10  342.47    9.10   0
   0  -3 -10  338.75    9.50   0
   1   3  10   40.90    7.10   0
  -1  -3 -10   54.36    5.24   0
  -1   3 -10   64.29    7.03   0
   1  -3  10   40.07    7.05   0
   1  -3  10   44.02    7.33   0
   1   3  10   49.15    5.17   0
  -2   3 -10  157.71    7.81   0
   2   3  10  113.10    8.01   0
   2  -3  10  115.30    8.13   0
   2  -3  10  115.61    8.23   0
   2   3  10  161.01    7.99   0
  -2  -3 -10  172.82    7.83   0
   3  -3  10  190.74    8.40   0
  -3   3 -10  238.89    8.27   0
   3  -3  10  138.67    8.62   0
  -3  -3 -10  255.87    8.29   0
   3   3  10  167.12    6.39   0
   4  -3  10   86.27    7.71   0
  -4  -3 -10  150.25    7.68   0
   4   3  10  113.84    5.88   0
  -4   3 -10  128.06    7.65   0
   4  -3  10  104.37    7.73   0
  -5   3 -10   93.33    7.30   0
  -5  -3 -10  100.17    5.41   0
   5   3  10   83.29    7.35   0
   5  -3  10   53.35    7.15   0
   5  -3  10   62.36    7.39   0
  -6   3 -10  261.03    9.67   0
   6  -3  10  197.91    9.77   0
  -6  -3 -10  274.84    9.42   0
   6   3  10  248.62    9.67   0
   6  -3  10  230.40   10.02   0
  -7   3 -10  324.01   10.01   0
   7  -3  10  234.73   10.16   0
   7   3  10  297.33    7.92   0
   7  -3  10  219.45    8.18   0
  -7  -3 -10  343.05    7.85   0
  -8  -3 -10  126.94    8.43   0
   8   3  10  100.82    9.02   0
   8  -3  10   77.82    8.74   0
   8  -3  10   95.37    8.97   0
  -8   3 -10  135.33    8.67   0
   9   3  10  912.77   13.64   0
   9  -3  10  636.37   11.43   0
  -9  -3 -10  985.90   12.86   0
  -9   3 -10  937.50   13.40   0
 -10  -3 -10  118.91    8.72   0
  10  -3  10   68.98    6.75   0
  10   3  10   79.50    9.17   0
 -10   3 -10   99.92    8.69   0
 -11  -3 -10   17.48    8.10   0
  11   3  10    3.24    8.36   0
 -11   3 -10   23.23    7.99   0
  11  -3  10    5.48    8.43   0
 -12   4  10   62.71   10.56   0
 -12  -4  10   57.99    8.59   0
 -12   4  10   58.76   10.80   0
  12  -4 -10   41.97   10.70   0
  12   4 -10   79.10    8.78   0
 -11  -4  10   16.94    5.60   0
 -11   4  10   14.60    9.74   0
  11  -4 -10   14.71    7.82   0
  11   4 -10   -0.27    7.86   0
 -11   4  10    9.04    9.66   0
 -10  -4  10   15.66    7.94   0
 -10   4  10   29.79    7.98   0
 -10   4  10   30.76    8.07   0
  10  -4 -10   23.86    8.06   0
  10   4 -10   25.68    7.97   0
  -9  -4  10   -5.49    7.58   0
  -9   4  10    1.70    9.31   0
  -9   4  10    2.69    7.72   0
   9  -4 -10    4.40    9.24   0
   9   4 -10   20.52    7.77   0
   8  -4 -10  328.67   13.63   0
   8   4 -10  560.54   10.42   0
  -8   4  10  295.04   12.44   0
  -8   4  10  357.54   10.76   0
  -8  -4  10  320.36    9.51   0
   7  -4 -10   31.03    8.07   0
  -7   4  10   34.24    8.15   0
   7   4 -10   50.68    5.93   0
  -7   4  10   30.20    8.19   0
  -7  -4  10   29.17    7.84   0
  -6   4  10  314.65   12.71   0
   6  -4 -10  431.45   11.87   0
   6   4 -10  498.02   10.34   0
  -6   4  10  345.40   11.57   0
  -6  -4  10  350.97    8.46   0
   5   4 -10  160.27    8.97   0
  -5  -4  10  123.57    9.45   0
  -5   4  10  156.89   10.70   0
  -5   4  10  153.21    9.45   0
  -5  -4  10  128.87    9.01   0
  -4  -4  10  243.05    8.94   0
   4   4 -10  313.36    8.69   0
  -4   4  10  205.59    8.98   0
  -4   4  10  204.79   10.28   0
  -4  -4  10  304.53    8.62   0
  -3   4  10    2.27    6.45   0
   3   4 -10    6.17    6.39   0
  -3  -4  10    7.53    6.35   0
  -3  -4  10   11.63    6.36   0
  -3   4  10   10.20    6.30   0
  -2   4  10  350.45   10.19   0
   2  -4 -10  428.59   11.55   0
  -2   4  10  312.06   10.43   0
  -2  -4  10  323.73   10.25   0
   2   4 -10  445.58    9.06   0
  -2  -4  10  272.48    9.46   0
  -1   4  10    8.00    6.48   0
   1   4 -10    3.16    6.48   0
  -1   4  10   -2.42    6.51   0
  -1  -4  10    0.64    6.56   0
   1  -4 -10   -3.75    6.50   0
  -1  -4  10   -1.76    6.38   0
   0  -4  10   35.99    7.32   0
   0   4 -10   48.98    7.06   0
   0  -4  10   25.91    6.95   0
   0   4  10   34.42    7.08   0
   0  -4 -10   47.88    7.09   0
   0   4  10   47.50    7.06   0
  -1  -4 -10  340.32    8.44   0
   1   4  10  235.36    8.44   0
   1  -4  10  217.95   10.03   0
   1  -4  10  274.29    9.68   0
   1   4  10  381.10    9.47   0
   2   4  10   50.77    7.11   0
   2  -4  10   52.62    7.45   0
   2  -4  10   59.33    7.23   0
   2   4  10   73.51    7.28   0
  -2  -4 -10   89.05    7.26   0
   3  -4  10  473.26   11.51   0
   3  -4  10  452.87   11.32   0
  -3   4 -10  724.20   12.00   0
   3   4  10  474.84    9.90   0
  -3  -4 -10  737.03   11.58   0
   4  -4  10  179.55    9.34   0
   4  -4  10  102.78    9.49   0
   4   4  10  168.55    9.20   0
  -4  -4 -10  190.41    9.22   0
  -4   4 -10  179.98    9.05   0
  -5   4 -10    5.97    7.70   0
   5  -4  10   -5.59    7.64   0
  -5  -4 -10    1.73    5.58   0
   5   4  10  -12.89    8.19   0
   5  -4  10   -1.66    8.00   0
   6  -4  10    9.14    7.88   0
  -6  -4 -10   10.60    7.79   0
   6   4  10   18.09    5.73   0
  -6   4 -10   15.45    7.72   0
   6  -4  10   15.35    7.98   0
   7  -4  10   21.39    8.04   0
  -7  -4 -10   32.22    5.70   0
   7  -4  10   19.76    7.99   0
   7   4  10   60.17    8.44   0
  -7   4 -10   33.55    5.82   0
   8  -4  10  324.00   12.44   0
  -8   4 -10  453.19   13.38   0
   8   4  10  554.15   11.91   0
   8  -4  10  593.78   13.13   0
  -8  -4 -10  656.36   11.00   0
  -9   4 -10    1.58    7.87   0
  -9  -4 -10   -0.42    7.90   0
   9  -4  10    9.56    7.64   0
   9   4  10   15.08    5.82   0
   9  -4  10    7.46    7.97   0
 -10   4 -10  153.72    9.75   0
 -10  -4 -10  200.21    9.42   0
  10  -4  10  116.78    9.60   0
  10   4  10  145.62    7.38   0
  10  -4  10  123.05   10.27   0
 -11  -4 -10   33.68    6.17   0
  11   4  10   26.69    6.06   0
  11  -4  10    6.76    8.38   0
  11  -4  10   22.77    8.86   0
 -11   4 -10   21.88    8.39   0
 -11  -5  10   80.38    8.98   0
  11  -5 -10   78.36    8.93   0
 -11   5  10   75.88   10.99   0
  11   5 -10  109.41    9.15   0
 -11   5  10   61.77   11.04   0
 -10  -5  10    2.23    8.06   0
 -10   5  10   17.62   10.03   0
  10  -5 -10   14.20    7.38   0
 -10   5  10    9.64    9.79   0
  10   5 -10   16.36    7.98   0
  -9  -5  10   17.41    7.62   0
  -9   5  10    7.37    9.61   0
  -9   5  10    9.36    9.59   0
   9   5 -10   16.04    7.79   0
   9  -5 -10   10.11    6.78   0
  -8   5  10  254.25   11.85   0
  -8  -5  10  273.97    9.54   0
  -8   5  10  219.91   11.52   0
   8  -5 -10  260.71   11.25   0
   8   5 -10  237.53    7.91   0
  -7  -5  10  521.89   12.53   0
   7   5 -10  812.69   11.89   0
  -7   5  10  787.34   15.65   0
  -7   5  10  599.34   12.82   0
   6   5 -10  148.73    8.72   0
  -6  -5  10  117.05    9.09   0
  -6   5  10  150.00   10.99   0
  -6   5  10  112.56   10.74   0
  -6  -5  10  169.37    8.57   0
  -5  -5  10  385.90   12.24   0
  -5   5  10  640.12   14.43   0
   5   5 -10  621.81   11.48   0
  -5   5  10  670.06   14.32   0
  -5  -5  10  644.90   11.22   0
  -4  -5  10   28.43    6.02   0
  -4   5  10   30.19    9.99   0
   4   5 -10   25.67    8.27   0
  -4   5  10   22.24    9.78   0
  -4  -5  10   33.77    8.07   0
  -3   5  10  798.99   14.90   0
  -3  -5  10  543.47   12.75   0
   3   5 -10  797.83   12.78   0
  -3   5  10  575.46   15.78   0
  -3  -5  10  586.69    9.77   0
   2  -5 -10  202.69   10.37   0
   2   5 -10  191.03    9.58   0
  -2   5  10  188.08   10.16   0
  -2  -5  10  142.53    9.81   0
  -2  -5  10  143.24    9.40   0
  -2   5  10  213.45   11.23   0
   1   5 -10   71.71    8.72   0
  -1  -5  10   50.66    8.82   0
   1  -5 -10   63.78    8.91   0
  -1  -5  10   57.93    8.56   0
  -1   5  10   44.35   10.46   0
  -1   5  10   81.47    8.51   0
   0  -5  10   -6.71    8.00   0
   0   5 -10  -11.76    8.04   0
   0   5  10    1.25    7.96   0
   0  -5  10   -2.52    7.97   0
   0   5  10    4.62    9.59   0
   0  -5 -10   -2.83    8.11   0
  -1  -5 -10   25.63    8.14   0
   1   5  10    6.55    8.09   0
   1  -5  10   19.58    8.09   0
   1   5  10   10.69    8.14   0
   1  -5  10   11.75    8.28   0
   2   5  10  417.20   14.09   0
   2   5  10  505.09   11.38   0
   2  -5  10  664.33   12.33   0
   2  -5  10  660.15   12.55   0
  -2  -5 -10  696.05   13.67   0
   3  -5  10  793.06   16.66   0
   3  -5  10 2476.99   20.86   0
   3   5  10 1089.71   14.07   0
  -3  -5 -10 1264.21   14.75   0
   4  -5  10   71.63    8.45   0
  -4   5 -10   54.32    8.62   0
   4   5  10   95.30    8.57   0
   4  -5  10   43.35    8.83   0
  -4  -5 -10   81.93    8.40   0
   5   5  10  157.38    9.19   0
   5  -5  10  109.97    9.29   0
  -5  -5 -10  173.89    9.00   0
  -5   5 -10  131.52    9.40   0
   5  -5  10  111.56    9.45   0
   6  -5  10   -1.32    7.65   0
   6   5  10   12.67    8.25   0
  -6  -5 -10   -1.24    7.82   0
   6  -5  10   -4.85    7.76   0
  -6   5 -10    4.08    7.54   0
   7   5  10   86.89    8.92   0
  -7  -5 -10   91.24    6.35   0
  -7   5 -10   42.79    8.82   0
   7  -5  10   66.11    8.63   0
   7  -5  10   51.91    8.50   0
   8   5  10  145.41    9.22   0
  -8  -5 -10  144.86    8.91   0
   8  -5  10   86.37   10.60   0
   8  -5  10   77.87    9.33   0
  -8   5 -10   75.99    9.37   0
   9   5  10   52.22    8.88   0
  -9  -5 -10   72.30    9.05   0
   9  -5  10   55.38   10.56   0
   9  -5  10   91.04    9.00   0
  -9   5 -10   59.42   10.58   0
  -9   6  10    9.86   11.35   0
  -9  -6  10    0.68    7.86   0
   9   6 -10    4.57    7.84   0
  -9   6  10    4.87   11.18   0
  -8  -6  10    6.31    7.75   0
  -8   6  10    5.03   11.18   0
  -8   6  10   11.35   10.87   0
   8   6 -10   12.74    7.73   0
  -7  -6  10    7.56    7.85   0
  -7   6  10   18.97   11.23   0
  -7   6  10   14.42   11.15   0
   7   6 -10   25.87    7.92   0
  -6  -6  10  255.31   10.19   0
  -6   6  10  239.76   12.43   0
   6   6 -10  278.45   10.07   0
  -6  -6  10  256.86    9.73   0
  -6   6  10  241.36   12.60   0
  -5  -6  10   39.12    8.32   0
   5   6 -10   50.72    8.26   0
  -5   6  10   52.58   11.33   0
  -5   6  10   59.94    9.93   0
  -5  -6  10   48.61    8.12   0
   4   6 -10  356.90   11.67   0
  -4  -6  10  298.45   11.23   0
  -4   6  10  315.69   16.27   0
  -4   6  10  357.42   13.23   0
  -4  -6  10  490.04   10.89   0
  -3  -6  10    7.00    7.73   0
  -3   6  10   -5.51    9.36   0
   3   6 -10   -6.98    7.80   0
  -3   6  10   -0.46    9.42   0
  -3  -6  10    6.18    7.65   0
   2   6 -10  734.27   14.36   0
  -2   6  10  800.30   16.57   0
  -2  -6  10  695.85   12.92   0
  -2   6  10  650.97   15.08   0
  -2  -6  10  966.69   13.16   0
  -1  -6  10   13.17    7.99   0
   1   6 -10   24.09    8.02   0
  -1   6  10    9.09    9.73   0
  -1   6  10   16.82    9.84   0
  -1  -6  10   15.05    7.94   0
   1  -6 -10   22.00    9.85   0
   0  -6 -10   10.75    7.96   0
   0   6 -10    1.43    7.80   0
   0   6  10    8.05    7.81   0
   0   6  10   10.87    7.80   0
   0  -6  10   17.27    7.65   0
   0  -6  10   15.55    7.81   0
   1   6  10   58.07    9.97   0
   1   6  10   31.06    8.35   0
  -1  -6 -10   47.50   10.08   0
   1  -6  10   51.04    8.20   0
   1  -6  10   29.57    8.13   0
  -2  -6 -10  432.86   11.26   0
   2   6  10  239.47   11.17   0
   2  -6  10  308.69   10.60   0
   2   6  10  387.93   12.44   0
   2  -6  10  413.39   12.26   0
   3  -6  10    9.40    7.60   0
   3   6  10   17.58    8.14   0
   3  -6  10    4.70    9.50   0
  -3  -6 -10   20.20    7.84   0
   4   6  10  320.67   10.44   0
   4  -6  10  260.72   10.33   0
  -4  -6 -10  387.97   10.71   0
   4  -6  10  281.07   10.24   0
   5   6  10   46.81    8.76   0
   5  -6  10   30.32    8.06   0
  -5  -6 -10   51.04    8.20   0
   5  -6  10   29.33    8.09   0
   6   6  10   24.20    8.30   0
  -6  -6 -10   32.94    8.13   0
   6  -6  10   26.42    8.01   0
   6  -6  10   36.60    7.87   0
   7   6  10   69.86    9.26   0
   7  -6  10  100.95    8.69   0
  -7   6 -10   85.31   10.64   0
   7  -6  10   88.54    8.84   0
  -7  -6 -10  115.01    8.91   0
   8   6  10   -1.31    7.93   0
  -8   6 -10   -3.89    7.87   0
   8  -6  10    1.77    8.97   0
   8  -6  10   -3.97    9.55   0
  -8  -6 -10    9.75    5.72   0
  -7  -7  10   11.15    7.96   0
   7   7 -10   25.36    7.94   0
  -7  -7  10   20.15    7.94   0
   6   7 -10   14.29    8.02   0
  -6  -7  10   18.48    7.79   0
  -6  -7  10   10.99    7.90   0
  -5  -7  10  274.74   10.34   0
  -5   7  10  250.44   23.72   0
   5   7 -10  152.50   10.79   0
  -5  -7  10  205.22    9.82   0
  -4  -7  10    3.92    7.53   0
   4   7 -10   -1.74    7.67   0
  -4   7  10    3.40   13.72   0
  -4  -7  10    7.06    7.67   0
  -4   7  10   -0.43   12.59   0
   3   7 -10  162.23   10.48   0
  -3   7  10  238.05   14.89   0
  -3   7  10  219.67   14.26   0
  -3  -7  10  217.37    9.92   0
  -3  -7  10  224.17    9.72   0
   2   7 -10    5.56    7.70   0
  -2   7  10    2.00   10.40   0
  -2  -7  10   -7.17    9.40   0
  -2   7  10    7.75    9.40   0
  -2  -7  10   -3.31    7.60   0
  -1  -7  10   -0.89    7.66   0
  -1   7  10   -3.90   10.19   0
  -1   7  10    2.27    9.32   0
   1   7 -10   -8.56    7.74   0
  -1  -7  10    5.60    7.53   0
   0   7  10  107.24   11.35   0
   0   7  10   91.95   10.50   0
   0  -7 -10   66.64   11.03   0
   0  -7  10   90.70    9.17   0
   0  -7  10   86.19   10.59   0
   1   7  10  450.80   12.39   0
   1   7  10  354.34   14.15   0
   1  -7  10  479.01   11.71   0
  -1  -7 -10  381.91   14.09   0
   1  -7  10  443.81   11.21   0
   2   7  10    7.75    9.68   0
  -2  -7 -10   18.96    8.04   0
   2  -7  10   19.10    7.23   0
   2   7  10   20.00    8.31   0
   2  -7  10   19.15    7.82   0
  -3  -7 -10   -0.12    7.78   0
   3  -7  10    4.63    8.51   0
   3   7  10    3.34    9.76   0
   3   7  10    3.88    7.64   0
   3  -7  10   -0.47    9.45   0
   4   7  10    5.83    9.75   0
   4  -7  10    5.44    8.88   0
  -4  -7 -10    6.14    7.68   0
   4  -7  10   -3.03    8.71   0
   5   7  10   56.13   10.16   0
  -5  -7 -10   56.95    8.76   0
   5  -7  10   59.66    9.60   0
   5  -7  10   63.28    9.64   0
   6   7  10   -0.23    7.80   0
   6  -7  10    0.02    8.91   0
  -6  -7 -10    5.58    7.79   0
   6  -7  10   -0.26    8.85   0
  -2  -8  10   17.96    7.84   0
  -2  -8  10   -4.49    9.12   0
   2   8 -10    8.20    8.03   0
  -2   8  10   10.47   16.34   0
  -2   8  10   13.05   17.90   0
  -1  -8  10    8.13    7.69   0
  -1   8  10    9.70   11.10   0
  -1   8  10    3.76   10.91   0
  -1  -8  10    1.66    7.31   0
   0  -8 -10  139.47   12.77   0
   0   8  10  142.71   11.91   0
   0   8  10   85.89   12.16   0
   0  -8  10  102.90   10.91   0
   0  -8  10  157.72    9.23   0
   1   8  10   40.83   10.76   0
   1  -8  10   52.04    7.90   0
  -1  -8 -10   33.86    9.80   0
   1   8  10   42.20   10.24   0
   1  -8  10   40.60    9.45   0
 -13   0  11   57.53    8.74   0
  13   0 -11   92.52    8.82   0
 -12   0  11   -7.19    7.65   0
  12   0 -11   -0.95    7.65   0
 -11   0  11  309.43   10.60   0
  11   0 -11  504.55   10.62   0
  10   0 -11    3.12    7.68   0
 -10   0  11    6.71    5.26   0
  -9   0  11  346.29   11.31   0
   9   0 -11  588.89   10.78   0
  -8   0  11   -1.16    5.52   0
   8   0 -11   -0.49    5.60   0
  -8   0  11   -0.27    5.46   0
   7   0 -11  515.86    8.72   0
  -7   0  11  346.15   10.34   0
  -7   0  11  333.80    9.95   0
  -6   0  11   -0.59    6.73   0
   6   0 -11    0.57    6.62   0
  -6   0  11    3.82    6.44   0
   5   0 -11 6181.50   25.85   0
  -5   0  11 5075.43   27.25   0
  -5   0  11 3783.49   27.79   0
  -4   0  11    4.83    6.76   0
   4   0 -11    6.55    6.62   0
  -4   0  11    1.35    4.62   0
  -3   0  11 1260.25   16.71   0
  -3   0  11 1473.56   17.65   0
   3   0 -11 2041.18   16.19   0
  -2   0  11   -0.50    6.73   0
   2   0 -11   -1.29    6.74   0
  -2   0  11   -3.77    6.59   0
  -1   0  11  909.29   14.48   0
   1   0 -11 1273.48   12.54   0
   1   0 -11 1370.69   13.88   0
  -1   0  11 1038.34   14.62   0
   0   0  11    1.99    6.51   0
   0   0 -11   -2.17    6.65   0
   0   0  11   -1.61    6.72   0
   1   0  11   99.89    7.75   0
   1   0  11   89.33    6.26   0
  -1   0 -11  150.58    7.65   0
   2   0  11    6.20    6.71   0
   2   0  11    4.99    6.58   0
  -2   0 -11    6.08    6.50   0
   3   0  11  217.26    7.40   0
  -3   0 -11  294.60    8.53   0
   3   0  11  211.94    8.72   0
   4   0  11    1.47    6.54   0
   4   0  11    2.38    6.69   0
  -4   0 -11   -3.02    6.57   0
  -5   0 -11 2271.68   16.20   0
   5   0  11 1345.57   16.24   0
  -6   0 -11    1.13    6.42   0
   6   0  11   -0.40    6.52   0
  -7   0 -11   29.93    7.85   0
   7   0  11   10.11    8.13   0
   8   0  11   11.25    7.74   0
  -8   0 -11   18.46    7.67   0
  -9   0 -11  885.26   12.29   0
   9   0  11  634.97   13.32   0
  10   0  11   -2.24    5.66   0
 -10   0 -11  -10.55    5.55   0
  11   0  11   84.24    7.62   0
 -11   0 -11  157.52    9.13   0
 -12   0 -11  -18.62    8.18   0
  12   0  11   -3.06    5.95   0
 -13  -1  11  301.93    8.61   0
 -13   1  11  322.17   10.52   0
  13  -1 -11  264.06   11.37   0
  13   1 -11  289.98   11.11   0
 -12  -1  11  364.52    9.06   0
 -12   1  11  399.99   10.73   0
  12  -1 -11  422.99   10.14   0
  12   1 -11  476.74   11.32   0
 -11   1  11    9.36    7.60   0
 -11  -1  11   17.96    7.74   0
  11  -1 -11   12.40    7.65   0
  11   1 -11    7.96    7.77   0
  10  -1 -11  419.39   10.23   0
  10   1 -11  404.45    8.44   0
 -10   1  11  286.41   10.21   0
 -10  -1  11  267.07   10.12   0
  -9   1  11    4.72    7.97   0
   9  -1 -11    9.97    7.75   0
   9   1 -11    7.68    7.68   0
  -9   1  11    4.38    5.49   0
  -9  -1  11   -1.14    5.54   0
  -8   1  11  140.49    9.65   0
   8   1 -11  207.23    9.15   0
   8  -1 -11  208.76    9.10   0
  -8   1  11  151.46    9.44   0
  -8  -1  11  146.47    9.17   0
   7   1 -11  508.54    9.49   0
  -7   1  11  327.61   10.24   0
   7  -1 -11  485.65    9.86   0
  -7  -1  11  323.60   10.16   0
  -7   1  11  307.60    9.59   0
  -7  -1  11  306.67    8.20   0
  -6  -1  11 1657.92   18.77   0
   6  -1 -11 2512.59   18.12   0
   6   1 -11 2505.40   17.37   0
  -6   1  11 1706.27   18.78   0
  -6   1  11 1995.84   18.39   0
  -6  -1  11 1732.46   18.50   0
  -5  -1  11  278.28    9.74   0
  -5   1  11  284.43    9.78   0
   5  -1 -11  374.01    9.32   0
   5   1 -11  384.97    9.06   0
  -5   1  11  249.91    9.49   0
  -5  -1  11  255.17    8.32   0
  -4  -1  11  359.46   10.66   0
   4   1 -11  545.97   10.17   0
   4  -1 -11  553.32   10.41   0
  -4   1  11  346.47   10.83   0
  -4  -1  11  330.32   10.55   0
  -4   1  11  402.42   10.91   0
   3  -1 -11  380.36    9.53   0
  -3   1  11  316.38    9.83   0
  -3   1  11  250.09    9.76   0
  -3  -1  11  270.93    9.62   0
   3   1 -11  383.36    9.24   0
  -3  -1  11  325.49    9.69   0
  -2   1  11  692.49   11.23   0
   2  -1 -11  763.63   11.36   0
   2  -1 -11  719.36   11.05   0
  -2   1  11  411.80   11.66   0
  -2  -1  11  406.16   10.54   0
  -2  -1  11  481.78   10.73   0
   2   1 -11  710.83    9.74   0
   1  -1 -11  613.20   10.56   0
  -1  -1  11  448.52   10.78   0
   1   1 -11  552.69   10.29   0
  -1   1  11  388.53   10.81   0
  -1  -1  11  403.29   10.74   0
   1   1 -11  626.76   10.44   0
  -1   1  11  424.23   11.11   0
   0  -1 -11  133.31    7.63   0
   0   1 -11  125.70    5.94   0
   0   1  11   74.22    7.64   0
   0  -1  11   69.91    6.07   0
   0   1  11  113.31    7.81   0
   0  -1  11   99.67    7.89   0
   1   1  11   82.11    6.05   0
  -1   1 -11  123.50    5.87   0
   1   1  11   91.16    7.83   0
   1  -1  11   73.06    6.13   0
   1  -1  11   79.98    7.84   0
  -1  -1 -11  135.56    5.98   0
   2   1  11   26.12    5.25   0
   2   1  11   30.57    6.89   0
   2  -1  11   37.20    7.14   0
   2  -1  11   38.60    6.91   0
  -2  -1 -11   47.32    6.96   0
  -2   1 -11   34.72    6.89   0
  -3  -1 -11    6.26    6.55   0
   3   1  11    3.94    4.67   0
   3  -1  11   -1.87    4.74   0
   3  -1  11    3.29    4.74   0
  -3   1 -11    3.70    4.58   0
   3   1  11    0.96    6.60   0
   4  -1  11 1940.90   19.68   0
  -4   1 -11 2764.90   18.11   0
   4  -1  11 2244.08   18.75   0
  -4  -1 -11 2759.56   17.15   0
   4   1  11 2150.29   18.57   0
   5  -1  11  133.50    7.96   0
  -5  -1 -11  182.14    7.74   0
   5   1  11  109.30    8.05   0
   5  -1  11  125.32    8.12   0
  -5   1 -11  187.79    7.79   0
  -6  -1 -11    8.67    8.09   0
   6   1  11    1.75    8.18   0
   6  -1  11    0.39    8.06   0
  -6   1 -11   10.78    7.81   0
   7   1  11   -5.44    5.77   0
   7  -1  11    3.63    8.00   0
  -7   1 -11    4.14    7.92   0
  -7  -1 -11   -8.40    7.99   0
  -8  -1 -11  573.91   10.78   0
   8   1  11  511.67   11.06   0
   8  -1  11  439.25   11.32   0
  -8   1 -11  570.82   10.79   0
   9  -1  11   57.65    8.65   0
   9   1  11   58.29    8.39   0
  -9   1 -11   87.80    8.45   0
  -9  -1 -11   83.65    8.40   0
 -10  -1 -11  353.81   10.02   0
  10   1  11  231.72   10.49   0
  10  -1  11  196.59    8.42   0
 -10   1 -11  328.54   10.12   0
  11   1  11   87.33    9.15   0
  11  -1  11   28.72    9.32   0
 -11  -1 -11  102.32    6.56   0
 -11   1 -11  103.52    8.72   0
  12   1  11    8.54    8.44   0
 -12   1 -11    0.45    8.23   0
  12  -1  11    6.71    8.52   0
 -12  -1 -11    9.44    8.34   0
 -13  -2  11  112.53    9.12   0
 -13   2  11  122.71    9.01   0
  13   2 -11  155.30    9.25   0
  13  -2 -11   54.69    9.75   0
 -12  -2  11  217.30    8.17   0
 -12   2  11  245.06    8.17   0
  12   2 -11  258.95    8.66   0
  12  -2 -11  259.11   10.90   0
 -11   2  11    9.64    5.85   0
 -11  -2  11   12.69    5.60   0
 -11   2  11    2.95    7.78   0
  11  -2 -11   18.17    7.67   0
  11   2 -11   10.93    7.96   0
 -10   2  11   34.41    7.90   0
 -10  -2  11   24.06    5.77   0
  10  -2 -11   46.43    7.92   0
  10   2 -11   50.60    5.84   0
 -10   2  11   28.02    8.17   0
   9  -2 -11  334.80   10.36   0
   9   2 -11  378.88    9.76   0
  -9   2  11  238.96   10.97   0
  -9   2  11  239.00    8.60   0
  -9  -2  11  236.81    9.94   0
  -8   2  11   45.83    6.27   0
   8  -2 -11   47.82    8.22   0
   8   2 -11   60.68    8.33   0
  -8   2  11   42.49    8.27   0
  -8  -2  11   37.43    8.02   0
   7  -2 -11  567.16   11.26   0
   7   2 -11  528.39   10.73   0
  -7   2  11  498.91   11.68   0
  -7   2  11  354.85   10.16   0
  -7  -2  11  479.88   10.95   0
  -6   2  11    9.60    6.61   0
   6  -2 -11    9.77    6.53   0
   6   2 -11   13.73    6.44   0
  -6  -2  11    7.20    6.71   0
  -6   2  11   11.12    6.29   0
  -6  -2  11    1.99    6.46   0
   5  -2 -11   29.40    6.69   0
   5   2 -11   12.98    4.91   0
  -5  -2  11   16.59    5.13   0
  -5   2  11   18.81    6.80   0
  -5   2  11   14.43    6.70   0
  -5  -2  11    9.37    6.76   0
   4  -2 -11   66.58    7.11   0
  -4   2  11   42.90    7.17   0
   4   2 -11   73.04    6.95   0
  -4   2  11   37.73    7.09   0
  -4  -2  11   42.19    7.15   0
  -4  -2  11   41.64    6.90   0
  -3   2  11   26.40    6.98   0
  -3  -2  11   36.57    7.10   0
   3  -2 -11   45.71    6.86   0
   3   2 -11   42.31    6.86   0
  -3   2  11   23.51    6.73   0
  -3  -2  11   31.00    6.74   0
   2   2 -11   45.93    4.98   0
   2  -2 -11   44.32    7.05   0
  -2   2  11   20.07    6.79   0
  -2  -2  11   25.85    6.92   0
  -2  -2  11   25.51    5.30   0
  -2   2  11   29.60    7.03   0
  -1  -2  11  142.00    7.23   0
   1   2 -11  237.20    6.73   0
  -1   2  11  154.62    8.56   0
  -1  -2  11  149.75    8.43   0
  -1   2  11  163.20    8.66   0
   1  -2 -11  244.78    8.55   0
   0   2 -11 1178.59   13.39   0
   0   2 -11 1194.06   12.85   0
   0   2  11 1142.57   13.31   0
   0   2  11  773.79   14.16   0
   0  -2  11  762.64   13.86   0
   0  -2  11  786.75   14.43   0
   0  -2 -11 1180.80   13.63   0
  -1   2 -11  765.57   11.36   0
   1   2  11  785.21   11.40   0
   1   2  11  491.73   11.81   0
  -1  -2 -11  771.67   11.35   0
   1  -2  11  429.04   11.77   0
   1  -2  11  479.07   12.33   0
   2   2  11   17.14    6.58   0
  -2  -2 -11    0.81    6.43   0
  -2   2 -11    7.43    6.36   0
   2   2  11    0.89    6.41   0
   2  -2  11    3.50    6.49   0
   2  -2  11   -2.34    6.49   0
   3  -2  11  251.15    8.74   0
   3  -2  11  183.66    7.60   0
   3   2  11  168.57    8.71   0
  -3   2 -11  300.11    8.78   0
   3   2  11  237.91    7.54   0
  -3  -2 -11  303.09    8.70   0
   4  -2  11   21.35    6.64   0
   4  -2  11   10.53    6.65   0
  -4   2 -11   10.59    6.42   0
  -4  -2 -11    8.81    4.75   0
   4   2  11   11.97    6.62   0
  -5   2 -11   44.65    6.74   0
   5  -2  11   18.09    6.67   0
  -5  -2 -11   49.34    6.55   0
   5   2  11   29.10    6.65   0
   5  -2  11   25.25    5.01   0
  -6   2 -11   25.89    8.14   0
   6  -2  11   20.84    7.92   0
  -6  -2 -11   36.23    8.07   0
   6   2  11   21.32    5.90   0
   6  -2  11   16.95    6.04   0
   7  -2  11  232.03   10.12   0
  -7  -2 -11  367.40    9.73   0
   7   2  11  285.91    9.94   0
   7  -2  11  290.94    9.93   0
  -7   2 -11  320.52    9.62   0
  -8  -2 -11  508.75   10.31   0
   8   2  11  459.74   10.50   0
   8  -2  11  291.93    9.21   0
  -8   2 -11  479.49   10.75   0
   9   2  11  287.68   10.16   0
   9  -2  11  194.09    8.21   0
  -9   2 -11  338.25    9.87   0
  -9  -2 -11  322.22    9.60   0
  10  -2  11   65.54    8.86   0
 -10  -2 -11   83.88    8.86   0
  10   2  11   79.50    7.07   0
 -10   2 -11   92.59    8.51   0
 -11  -2 -11   67.66    8.49   0
  11   2  11   43.10    8.89   0
 -11   2 -11   56.63    8.71   0
  11  -2  11   43.42    8.86   0
 -12  -3  11   45.57    8.30   0
 -12   3  11   55.48    8.33   0
  12  -3 -11   27.53    8.76   0
  12   3 -11   63.27    6.32   0
 -12   3  11   48.81    8.58   0
 -11  -3  11   36.46    8.05   0
 -11   3  11   60.35    8.14   0
 -11   3  11   27.40    8.45   0
  11  -3 -11   47.47    8.22   0
  11   3 -11   50.74    8.10   0
 -10   3  11  109.53    9.33   0
 -10   3  11  124.37    9.00   0
 -10  -3  11  105.80    7.03   0
  10  -3 -11  131.32    9.35   0
  10   3 -11  156.31    6.99   0
  -9   3  11   11.14    7.59   0
   9   3 -11   -5.25    7.71   0
   9  -3 -11    6.95    7.72   0
  -9   3  11    3.40    7.56   0
  -9  -3  11    0.51    5.36   0
  -8   3  11  349.15   11.94   0
   8  -3 -11  453.02   11.37   0
   8   3 -11  548.46   10.46   0
  -8   3  11  487.53   10.96   0
  -8  -3  11  326.79    9.01   0
   7  -3 -11    9.74    7.89   0
   7   3 -11   10.71    5.52   0
  -7   3  11    8.52    7.85   0
  -7   3  11    2.87    7.72   0
  -7  -3  11   11.37    7.72   0
  -6  -3  11   27.14    5.83   0
   6  -3 -11   19.50    8.00   0
   6   3 -11   27.25    8.01   0
  -6   3  11   25.90    8.18   0
  -6   3  11   25.27    8.04   0
  -6  -3  11   30.06    7.84   0
  -5   3  11   -0.55    6.29   0
   5   3 -11    2.31    6.29   0
   5  -3 -11   -4.19    6.41   0
  -5  -3  11    1.25    6.39   0
  -5   3  11   -5.42    6.26   0
  -5  -3  11    3.68    4.41   0
   4  -3 -11  181.90    8.10   0
  -4   3  11  130.55    6.58   0
   4   3 -11  174.01    7.86   0
  -4  -3  11  148.80    7.85   0
  -4  -3  11  125.62    8.01   0
  -4   3  11  204.24    8.12   0
  -3  -3  11    0.12    6.64   0
   3   3 -11    3.76    6.42   0
  -3   3  11    0.31    4.55   0
  -3  -3  11    5.59    6.48   0
  -3   3  11    5.85    6.48   0
   2  -3 -11   27.00    6.81   0
  -2   3  11   30.12    6.77   0
  -2  -3  11   22.72    4.94   0
  -2  -3  11   23.51    6.79   0
  -2   3  11   22.29    6.75   0
   2   3 -11   22.51    6.76   0
  -1   3  11   19.02    6.87   0
  -1  -3  11    9.29    7.15   0
   1   3 -11   32.49    6.84   0
  -1   3  11   28.18    6.65   0
   1  -3 -11   32.59    6.96   0
  -1  -3  11   26.76    6.71   0
   0   3  11 1462.52   14.35   0
   0   3 -11 1301.42   14.43   0
   0   3  11  830.90   15.15   0
   0  -3  11  922.28   14.97   0
   0  -3 -11 1398.21   15.04   0
   0  -3  11  918.02   14.98   0
   1   3  11    8.30    6.74   0
   1   3  11   13.54    6.57   0
  -1   3 -11   17.74    6.56   0
  -1  -3 -11   20.76    6.60   0
   1  -3  11   15.11    6.57   0
   1  -3  11    4.68    6.78   0
  -2  -3 -11  510.00    9.07   0
   2   3  11  337.26    9.04   0
  -2   3 -11  493.24   10.21   0
   2  -3  11  309.78   10.36   0
   2  -3  11  292.60    9.37   0
   2   3  11  475.56   10.37   0
   3   3  11  243.08    9.54   0
   3  -3  11  239.32    9.55   0
  -3   3 -11  377.50    9.47   0
   3   3  11  288.08    9.40   0
  -3  -3 -11  404.17    9.22   0
   3  -3  11  248.94    8.64   0
   4  -3  11  174.64    9.64   0
   4  -3  11  182.60    9.92   0
   4   3  11  243.84    8.86   0
  -4  -3 -11  272.34    7.54   0
  -4   3 -11  249.19    9.73   0
  -5   3 -11   97.16    8.42   0
  -5  -3 -11   96.12    8.49   0
   5   3  11   92.45    6.45   0
   5  -3  11   63.49    6.59   0
   5  -3  11   72.50    8.78   0
   6  -3  11  348.01   11.66   0
  -6   3 -11  558.93   11.22   0
  -6  -3 -11  596.65   10.78   0
   6   3  11  567.87   10.73   0
   6  -3  11  554.42   11.00   0
  -7   3 -11   12.11    7.64   0
   7  -3  11    9.72    7.76   0
  -7  -3 -11    8.78    7.74   0
   7   3  11   -7.51    7.86   0
   7  -3  11    0.19    7.85   0
  -8   3 -11  209.13    9.25   0
   8  -3  11  153.74    9.41   0
  -8  -3 -11  222.62    9.05   0
   8   3  11  178.80    7.33   0
   8  -3  11  144.81    9.32   0
   9  -3  11    3.64    7.77   0
  -9  -3 -11   31.61    8.11   0
   9   3  11    7.31    8.44   0
   9  -3  11    0.54    8.00   0
  -9   3 -11    7.23    7.79   0
 -10  -3 -11   73.16    8.68   0
  10  -3  11   48.40    8.40   0
  10   3  11   36.79    6.74   0
  10  -3  11   43.84    8.42   0
 -10   3 -11   58.56    8.49   0
 -11  -3 -11   13.45    5.68   0
  11  -3  11    1.58    8.22   0
  11   3  11   -9.01    8.28   0
 -11   3 -11    7.81    7.72   0
 -11  -4  11    9.60    5.76   0
  11  -4 -11    9.58    8.06   0
 -11   4  11   19.53    9.67   0
 -11   4  11   13.29    8.05   0
  11   4 -11   11.92    8.01   0
 -10   4  11   16.82    9.78   0
 -10  -4  11   27.16    7.87   0
 -10   4  11   27.63    7.84   0
  10  -4 -11   11.13    8.01   0
  10   4 -11   21.77    7.93   0
  -9   4  11  264.14    9.84   0
  -9  -4  11  242.66    9.64   0
   9  -4 -11  241.23   11.22   0
   9   4 -11  294.34   10.07   0
  -9   4  11  207.16   12.02   0
   8  -4 -11   18.73    9.69   0
  -8   4  11   17.11    8.30   0
   8   4 -11   34.09    5.91   0
  -8   4  11   29.79    8.15   0
  -8  -4  11   16.31    7.93   0
  -7   4  11    2.04    9.42   0
   7  -4 -11    0.59    7.76   0
   7   4 -11    4.67    7.89   0
  -7   4  11   11.72    7.70   0
  -7  -4  11    5.86    5.43   0
  -6   4  11    2.66    7.97   0
   6  -4 -11    7.66    9.54   0
   6   4 -11   17.59    7.88   0
  -6  -4  11    2.99    7.98   0
  -6   4  11   13.76    9.47   0
  -6  -4  11   28.96    7.67   0
   5   4 -11  124.26    8.78   0
  -5  -4  11   87.82    9.06   0
  -5   4  11   85.86   10.76   0
  -5   4  11  152.50    9.11   0
  -5  -4  11  117.13    8.77   0
   4   4 -11   37.81    5.82   0
  -4   4  11   22.36    8.20   0
  -4   4  11   22.95    8.10   0
  -4  -4  11   26.02    5.91   0
  -4  -4  11   22.61    8.10   0
  -3  -4  11  231.48   10.28   0
   3   4 -11  348.23    9.85   0
  -3   4  11  262.43   10.45   0
  -3   4  11  185.28   10.90   0
  -3  -4  11  286.83   10.17   0
  -2   4  11    8.06    7.36   0
   2  -4 -11   20.62    7.43   0
  -2   4  11    8.86    8.11   0
  -2  -4  11   10.98    8.05   0
  -2  -4  11    7.12    6.63   0
   2   4 -11   12.78    6.46   0
  -1   4  11   13.39    6.51   0
  -1  -4  11   11.86    6.68   0
   1   4 -11   14.82    6.55   0
  -1   4  11   13.59    6.41   0
   1  -4 -11   16.99    6.60   0
  -1  -4  11   24.81    6.54   0
   0   4 -11  123.84    8.18   0
   0   4  11  106.30    7.96   0
   0  -4  11   91.05    8.68   0
   0  -4 -11  170.47    8.08   0
   0  -4  11  115.53    8.09   0
   0   4  11  122.15    7.93   0
   1   4  11 1616.00   16.84   0
  -1  -4 -11 1917.48   17.02   0
   1  -4  11 1177.82   15.12   0
   1  -4  11 1142.54   18.01   0
   1   4  11 1291.41   15.26   0
  -2  -4 -11  144.79    6.83   0
   2  -4  11   98.50    9.35   0
   2  -4  11  149.52    9.00   0
   2   4  11  110.91    9.16   0
   2   4  11  133.42    8.95   0
   3  -4  11  130.57    9.94   0
   3  -4  11  208.61    9.42   0
   3   4  11  162.28    7.64   0
   3   4  11  223.92    9.50   0
  -3   4 -11  218.54    9.43   0
  -3  -4 -11  223.66    7.43   0
   4  -4  11  106.95    9.33   0
   4  -4  11  112.84    9.29   0
   4   4  11  157.99    9.16   0
  -4  -4 -11  174.53    9.02   0
  -4   4 -11  166.87    9.26   0
  -5   4 -11   98.01    8.71   0
   5  -4  11   79.58    8.80   0
   5   4  11  118.04    8.76   0
  -5  -4 -11  128.56    8.42   0
   5  -4  11   92.53    8.76   0
   6  -4  11   -0.60    7.61   0
   6   4  11    1.48    7.75   0
  -6  -4 -11    5.33    7.59   0
   6  -4  11    0.01    7.65   0
  -6   4 -11    4.12    7.55   0
   7  -4  11  387.24   12.71   0
   7   4  11  592.96   12.16   0
  -7  -4 -11  704.56   11.48   0
  -7   4 -11  472.76   12.78   0
   7  -4  11  440.42   12.50   0
   8  -4  11   19.51    7.83   0
   8   4  11   15.42    6.03   0
  -8  -4 -11    8.96    7.94   0
  -8   4 -11   14.87    7.82   0
   8  -4  11   15.49    8.00   0
  -9   4 -11   10.60    7.75   0
   9  -4  11    3.29    7.68   0
   9   4  11   -2.62    8.24   0
  -9  -4 -11    2.53    7.83   0
   9  -4  11    3.59    7.75   0
 -10   4 -11   25.67    8.53   0
  10  -4  11   19.60   10.07   0
 -10  -4 -11   34.22    8.65   0
  10   4  11   34.91    8.65   0
  10  -4  11   31.10    8.80   0
 -10  -5  11  121.91    8.98   0
 -10   5  11  127.95   11.32   0
 -10   5  11  118.08   11.23   0
  10  -5 -11  103.55    9.72   0
  10   5 -11  133.65    7.39   0
  -9  -5  11   -9.17    7.66   0
  -9   5  11   -5.42    9.43   0
  -9   5  11   -2.65    7.74   0
   9  -5 -11    1.02    8.38   0
   9   5 -11   -1.02    7.75   0
  -8  -5  11   36.16    8.08   0
   8  -5 -11   35.08    8.99   0
   8   5 -11   29.68    8.03   0
  -8   5  11   30.59   10.01   0
  -8   5  11   36.41    9.74   0
   7   5 -11    8.93    8.03   0
  -7  -5  11   22.18    8.10   0
  -7   5  11   29.37    7.89   0
  -7   5  11   15.84    9.75   0
  -7  -5  11   26.46    7.95   0
  -6  -5  11  121.02    8.99   0
   6   5 -11  131.95    8.88   0
  -6   5  11  177.47   10.86   0
  -6   5  11  129.83    8.87   0
  -6  -5  11  121.46    8.94   0
  -5  -5  11   29.60    8.14   0
  -5   5  11   35.54   10.03   0
   5   5 -11   46.55    8.05   0
  -5   5  11   29.86    9.94   0
  -5  -5  11   36.84    8.05   0
  -4   5  11  813.49   13.78   0
   4   5 -11  917.51   14.10   0
  -4  -5  11  656.53   14.54   0
  -4   5  11 1029.33   16.59   0
  -4  -5  11  682.21   14.18   0
  -3  -5  11  221.15   10.20   0
  -3   5  11  338.88   10.61   0
   3   5 -11  299.02   10.25   0
  -3   5  11  219.53   10.80   0
  -3  -5  11  265.50    9.49   0
   2   5 -11  176.68    7.74   0
  -2   5  11  127.00    9.84   0
  -2  -5  11  124.89    7.76   0
  -2  -5  11  183.03    9.43   0
  -2   5  11  175.66    9.35   0
  -1  -5  11   35.16    8.50   0
   1   5 -11   41.12    8.50   0
  -1   5  11   39.80    8.37   0
  -1  -5  11   40.81    8.45   0
  -1   5  11   49.71    8.28   0
   1  -5 -11   61.50    8.45   0
   0   5 -11  311.98   11.38   0
   0   5  11  300.77   11.60   0
   0  -5  11  445.83   10.65   0
   0   5  11  437.54   10.84   0
   0  -5  11  295.09   11.32   0
   0  -5 -11 1927.30   18.76   0
   1   5  11    1.93    7.63   0
  -1  -5 -11   -0.34    7.92   0
   1  -5  11   -1.89    7.80   0
   1   5  11   -5.82    7.86   0
   1  -5  11    2.14    7.61   0
  -2  -5 -11  415.06   10.73   0
   2   5  11  279.42   10.79   0
   2  -5  11  298.38   10.81   0
   2  -5  11  280.60   10.43   0
   2   5  11  305.42   10.47   0
   3  -5  11   18.49    8.06   0
   3  -5  11   20.76    8.02   0
   3   5  11   18.84    8.15   0
   3   5  11   11.73    8.02   0
  -3  -5 -11   29.44    7.91   0
   4  -5  11  185.34   10.51   0
  -4   5 -11  266.14   10.09   0
   4   5  11  302.44    9.86   0
   4  -5  11  268.30   10.02   0
  -4  -5 -11  306.41    9.69   0
   5   5  11   15.74    7.83   0
   5  -5  11    8.93    7.59   0
  -5  -5 -11   17.59    7.65   0
  -5   5 -11    7.01    7.71   0
   5  -5  11   12.57    7.75   0
   6   5  11  264.33   10.39   0
   6  -5  11  159.74   10.28   0
  -6  -5 -11  313.86    9.77   0
   6  -5  11  227.67    9.59   0
  -6   5 -11  171.52   10.53   0
  -7   5 -11   -3.69    7.82   0
   7   5  11    2.14    8.29   0
   7  -5  11    5.15    7.65   0
  -7  -5 -11   -7.16    7.82   0
   7  -5  11    4.30    7.71   0
  -8   5 -11    3.99    7.71   0
  -8  -5 -11  -12.04    7.89   0
   8  -5  11    9.39    7.56   0
   8  -5  11    6.10    7.63   0
   8   5  11    0.14    8.22   0
   9   5  11   -5.27    8.00   0
   9  -5  11   -7.03    9.57   0
  -9  -5 -11    6.55    7.95   0
   9  -5  11    4.29    8.00   0
  -9   5 -11   -8.58    9.64   0
  -8  -6  11    0.87    7.81   0
  -8  -6  11   -6.54    7.95   0
  -8   6  11    6.32    9.53   0
  -8   6  11    1.84    9.48   0
   8   6 -11   -7.22    7.91   0
  -7   6  11  123.97   11.14   0
  -7  -6  11   80.01    8.96   0
  -7   6  11  106.49   11.08   0
   7   6 -11   78.93    9.00   0
  -7  -6  11  104.41    8.74   0
  -6   6  11   14.75    9.50   0
   6   6 -11    9.21    7.79   0
  -6  -6  11    7.38    7.82   0
  -6   6  11   16.01    9.60   0
  -6  -6  11   22.42    7.71   0
  -5  -6  11  200.81    9.92   0
  -5   6  11  216.01   12.42   0
   5   6 -11  202.47   10.35   0
  -5  -6  11  219.20    9.48   0
  -5   6  11  218.70   12.54   0
  -4  -6  11    1.13    7.82   0
   4   6 -11   -6.70    7.67   0
  -4   6  11    5.42    9.33   0
  -4   6  11    1.78    9.33   0
  -4  -6  11    2.18    7.54   0
   3   6 -11  256.97   11.19   0
  -3   6  11  355.02   13.18   0
  -3   6  11  290.39   12.38   0
  -3  -6  11  411.95   10.62   0
  -3  -6  11  300.76   10.52   0
  -2  -6  11   -7.67    7.82   0
  -2   6  11    2.50    9.48   0
   2   6 -11    5.57    7.82   0
  -2   6  11    4.64    9.49   0
  -2  -6  11   -1.60    7.66   0
  -1  -6  11  661.80   12.83   0
   1   6 -11  486.11   15.61   0
  -1   6  11  587.57   14.38   0
  -1   6  11  662.27   14.62   0
   1  -6 -11  535.20   17.68   0
  -1  -6  11  639.98   14.46   0
   0  -6 -11  283.82   11.53   0
   0   6  11  235.92   10.32   0
   0   6  11  337.01   12.01   0
   0  -6  11  245.71    9.99   0
   0  -6  11  280.60   10.22   0
   1   6  11    5.41    7.61   0
   1   6  11    6.34    7.78   0
   1  -6  11   -0.32    7.71   0
  -1  -6 -11   -4.65    7.59   0
   1  -6  11   10.88    9.34   0
  -2  -6 -11   90.15    8.65   0
   2   6  11   69.75    8.55   0
   2  -6  11   70.25    8.67   0
   2   6  11   79.18    8.52   0
   2  -6  11   64.50    8.62   0
  -3  -6 -11  149.25    9.31   0
   3  -6  11  129.31   10.86   0
   3   6  11  104.16    9.19   0
   3   6  11  136.62    9.37   0
   3  -6  11  141.31    9.03   0
   4  -6  11   10.02    7.99   0
  -4  -6 -11   18.98    8.02   0
   4   6  11   22.58    8.66   0
   4  -6  11   25.15    7.88   0
   5   6  11  431.30   11.59   0
   5  -6  11  291.33   11.16   0
  -5  -6 -11  403.84   11.18   0
   5  -6  11  282.42   12.44   0
   6   6  11   16.89    8.75   0
   6  -6  11   28.43    8.42   0
  -6  -6 -11   50.45    8.38   0
   6  -6  11   29.94    8.21   0
   7   6  11    8.08    8.15   0
   7  -6  11    2.37    9.48   0
  -7  -6 -11    6.98    7.85   0
   7  -6  11    9.60    7.43   0
  -7   6 -11    2.31    7.88   0
  -6  -7  11   34.60    7.96   0
  -6   7  11   27.24   12.31   0
   6   7 -11   16.78    8.05   0
  -6   7  11   24.75   13.64   0
  -6  -7  11   24.04    8.14   0
  -5  -7  11   28.32    7.93   0
  -5  -7  11   11.16    7.90   0
   5   7 -11    7.73    8.02   0
  -5   7  11   16.60   12.60   0
  -5   7  11   14.65   11.16   0
   4   7 -11   19.68    8.02   0
  -4   7  11   18.62   12.80   0
  -4   7  11   17.73   11.29   0
  -4  -7  11   14.39    8.06   0
  -4  -7  11   17.05    7.76   0
  -3   7  11    8.56    9.72   0
   3   7 -11   15.13    7.70   0
  -3  -7  11   -1.22    7.95   0
  -3   7  11    6.82   11.02   0
  -3  -7  11   15.18    9.45   0
  -2  -7  11  272.00   10.13   0
   2   7 -11  226.46   10.52   0
  -2   7  11  241.43   13.42   0
  -2  -7  11  239.88   10.95   0
  -2   7  11  262.52   12.92   0
   1   7 -11   42.92    8.51   0
  -1   7  11   61.92   10.62   0
  -1   7  11   46.35   10.41   0
  -1  -7  11   66.60    8.42   0
  -1  -7  11   80.99    8.34   0
   0   7  11   51.67   10.84   0
   0   7  11   48.16   10.09   0
   0  -7  11   53.21    9.89   0
   0  -7  11   57.50    8.33   0
   0  -7 -11   47.14    8.63   0
   1   7  11   36.50    8.64   0
   1   7  11   38.80    8.04   0
   1  -7  11   36.45    9.86   0
   1  -7  11   31.91    9.94   0
  -1  -7 -11   28.45    8.47   0
   2  -7  11   73.57    8.40   0
   2   7  11   64.04    9.10   0
   2   7  11   52.59    8.76   0
  -2  -7 -11   43.80   10.71   0
   2  -7  11   68.55    8.53   0
   3  -7  11  104.02    8.26   0
  -3  -7 -11   84.86    9.33   0
   3   7  11   79.28    9.36   0
   3   7  11   77.42    8.86   0
   3  -7  11   99.25    8.67   0
   4   7  11  155.29    9.62   0
   4   7  11  116.92    9.49   0
   4  -7  11  178.06    9.52   0
   4  -7  11  157.84   10.94   0
  -4  -7 -11  168.02   10.11   0
   5   7  11    6.50    7.91   0
   5  -7  11   -3.28    9.04   0
   5  -7  11    0.28    8.71   0
  -5  -7 -11   -5.08    9.55   0
 -13   0  12    2.09    5.46   0
  13   0 -12    3.17    5.51   0
 -12   0  12  178.52    9.11   0
  12   0 -12  174.96    9.84   0
 -11   0  12    0.34    7.60   0
  11   0 -12   -1.82    5.46   0
  10   0 -12  406.58   10.21   0
 -10   0  12  242.62    8.30   0
   9   0 -12    8.26    7.72   0
  -9   0  12   -2.95    7.85   0
  -9   0  12   -7.83    7.64   0
  -8   0  12 1063.43   15.68   0
   8   0 -12 1478.34   14.22   0
  -8   0  12  892.32   15.20   0
  -7   0  12    3.79    8.00   0
   7   0 -12   -4.65    8.01   0
  -7   0  12    6.74    7.80   0
   6   0 -12  132.87    6.15   0
  -6   0  12   89.13    6.21   0
  -6   0  12  102.26    7.44   0
  -5   0  12    1.81    6.61   0
   5   0 -12    1.13    4.66   0
  -5   0  12   -6.18    6.46   0
   4   0 -12 4114.93   21.27   0
  -4   0  12 2286.22   21.67   0
  -4   0  12 3516.11   21.49   0
   3   0 -12    0.90    6.54   0
  -3   0  12    2.48    6.66   0
  -3   0  12   -0.84    6.44   0
  -2   0  12  659.54   13.00   0
   2   0 -12  973.23   11.12   0
  -2   0  12  529.93   12.17   0
   1   0 -12    0.53    6.72   0
  -1   0  12    3.46    6.40   0
  -1   0  12   -4.68    6.56   0
   1   0 -12    1.31    4.70   0
   0   0  12   39.15    5.42   0
   0   0  12   48.61    7.30   0
   0   0 -12   71.83    5.33   0
  -1   0 -12   -3.19    6.51   0
   1   0  12    0.37    6.35   0
   1   0  12   -1.60    4.61   0
   2   0  12  414.40   10.34   0
   2   0  12  371.36   10.09   0
  -2   0 -12  683.24    9.86   0
   3   0  12    1.76    6.30   0
   3   0  12    5.94    4.56   0
  -3   0 -12    8.37    6.25   0
  -4   0 -12  103.81    7.07   0
   4   0  12   54.86    7.24   0
   4   0  12   54.65    7.31   0
   5   0  12    3.46    7.23   0
   5   0  12    2.64    6.51   0
  -5   0 -12   -2.06    7.41   0
   6   0  12  841.20   13.73   0
  -6   0 -12 1210.84   13.03   0
   7   0  12   -9.23    7.90   0
  -7   0 -12    9.49    5.39   0
   8   0  12    5.80    5.65   0
  -8   0 -12   16.17    5.48   0
   9   0  12   -5.07    7.80   0
  -9   0 -12    0.33    7.64   0
  10   0  12    3.29    7.98   0
 -10   0 -12    6.28    7.85   0
  11   0  12  -20.28    8.36   0
 -11   0 -12    4.56    7.96   0
 -13  -1  12  132.71    7.30   0
 -13   1  12  154.09    9.34   0
  13  -1 -12  168.95   10.01   0
  13   1 -12  182.65    9.75   0
 -12   1  12    3.11    7.78   0
 -12  -1  12    1.61    7.61   0
  12  -1 -12    0.21    7.63   0
  12   1 -12    6.74    7.79   0
 -11   1  12   62.23    8.27   0
 -11  -1  12   75.03    6.27   0
  11  -1 -12   84.77    8.65   0
 -11   1  12   56.37    8.78   0
  11   1 -12   89.61    8.51   0
  10  -1 -12  167.61    9.08   0
  10   1 -12  188.99    8.99   0
 -10   1  12  107.93    9.30   0
 -10   1  12  122.51    8.82   0
 -10  -1  12  131.92    8.92   0
   9  -1 -12  354.93   10.10   0
   9   1 -12  343.09    9.84   0
  -9   1  12  223.24   10.47   0
  -9   1  12  230.62    8.23   0
  -9  -1  12  205.40    9.97   0
  -8   1  12   40.10    6.25   0
   8  -1 -12   49.50    6.04   0
   8   1 -12   73.20    8.21   0
  -8  -1  12   59.13    8.29   0
  -8   1  12   47.10    8.22   0
  -8  -1  12   42.62    8.07   0
   7   1 -12    2.17    8.00   0
  -7   1  12    3.89    5.67   0
  -7   1  12    1.33    5.56   0
  -7  -1  12    0.15    7.84   0
   7  -1 -12    6.46    5.74   0
  -7  -1  12    1.07    5.79   0
  -6  -1  12    2.60    6.48   0
  -6   1  12    5.44    6.44   0
   6  -1 -12    0.62    6.43   0
   6   1 -12   -0.13    6.55   0
  -6   1  12   -3.57    4.47   0
  -6  -1  12   -2.31    6.33   0
   5  -1 -12  847.34   10.86   0
   5   1 -12  834.34   11.61   0
  -5  -1  12  565.56   11.47   0
  -5   1  12  572.49   11.42   0
  -5  -1  12  537.62   12.16   0
  -5   1  12  542.99   12.59   0
  -4  -1  12  315.42    9.34   0
   4  -1 -12  321.11    8.94   0
   4   1 -12  368.70    8.92   0
  -4   1  12  228.60    9.37   0
  -4   1  12  208.37    9.34   0
  -4  -1  12  191.22    9.22   0
  -3   1  12 1141.19   16.69   0
   3  -1 -12 1682.94   15.89   0
   3   1 -12 1859.41   15.27   0
  -3   1  12 1086.45   16.53   0
  -3  -1  12 1076.06   15.08   0
  -3  -1  12 1337.64   16.18   0
   2  -1 -12   20.81    6.85   0
   2  -1 -12   16.78    6.83   0
   2   1 -12   22.36    6.70   0
  -2   1  12   19.07    6.58   0
  -2  -1  12    4.92    4.83   0
  -2   1  12   15.44    6.77   0
  -2  -1  12    9.07    6.89   0
  -1  -1  12  554.73   11.35   0
   1   1 -12  704.00    9.60   0
   1  -1 -12  696.64   10.90   0
   1   1 -12  694.09   10.62   0
  -1   1  12  377.22   11.17   0
  -1  -1  12  403.50    9.74   0
  -1   1  12  526.41   11.51   0
   0  -1 -12    6.54    4.62   0
   0   1  12    3.11    4.64   0
   0  -1  12    2.59    4.59   0
   0   1 -12    9.32    4.52   0
   0   1  12   -5.25    6.69   0
   0  -1  12   -1.19    6.72   0
   1   1  12  394.53   10.73   0
   1  -1  12  356.17   10.79   0
  -1   1 -12  588.54   10.23   0
   1  -1  12  368.72   10.62   0
  -1  -1 -12  620.86   10.33   0
   1   1  12  383.65    9.41   0
   2   1  12   11.78    4.76   0
   2   1  12   16.74    4.67   0
   2  -1  12   13.94    4.91   0
   2  -1  12    9.88    6.58   0
  -2  -1 -12   21.05    4.66   0
  -2   1 -12   21.42    6.54   0
   3   1  12   87.87    7.77   0
  -3  -1 -12  146.00    7.70   0
   3  -1  12   93.03    6.29   0
   3   1  12   90.86    7.66   0
   3  -1  12  104.21    7.73   0
  -3   1 -12  142.18    7.44   0
   4  -1  12  202.23    7.78   0
   4  -1  12  170.37    8.94   0
  -4   1 -12  313.47    8.57   0
   4   1  12  215.29    8.94   0
   4   1  12  197.77    7.55   0
  -4  -1 -12  305.69    8.61   0
  -5   1 -12  218.29    8.97   0
   5  -1  12  166.23    9.14   0
   5   1  12  164.40    9.44   0
  -5  -1 -12  208.63    9.16   0
   5  -1  12  137.36    9.54   0
   6  -1  12  176.18    9.73   0
   6   1  12  212.41    9.68   0
  -6  -1 -12  284.63    9.29   0
   6  -1  12  189.29    9.95   0
  -6   1 -12  290.38    9.48   0
   7   1  12   13.46    8.08   0
  -7  -1 -12   31.78    7.93   0
   7  -1  12   15.37    8.00   0
  -7   1 -12   35.56    7.88   0
   8   1  12   11.92    7.86   0
  -8  -1 -12    4.50    7.77   0
   8  -1  12    4.06    7.83   0
  -8   1 -12   12.40    7.88   0
   9   1  12   -7.35    7.91   0
  -9  -1 -12   15.91    5.54   0
   9  -1  12   -4.90    7.88   0
  -9   1 -12    1.02    7.67   0
  10   1  12    7.72    8.31   0
  10  -1  12   16.90    8.29   0
 -10  -1 -12   32.57    5.84   0
 -10   1 -12   11.09    8.08   0
 -11  -1 -12   61.34    8.81   0
  11   1  12   38.63    8.92   0
  11  -1  12   37.79    8.86   0
 -11   1 -12   63.51    8.75   0
 -12  -2  12   79.11    6.59   0
 -12   2  12   88.10    8.52   0
 -12   2  12   54.55    7.03   0
  12  -2 -12   74.51    7.16   0
  12   2 -12   66.63    9.05   0
 -11   2  12   16.08    8.01   0
 -11  -2  12   24.28    7.80   0
  11  -2 -12   23.74    8.03   0
  11   2 -12   16.52    8.10   0
 -11   2  12   18.93    8.06   0
 -10   2  12   18.67    8.05   0
  10  -2 -12   28.32    7.94   0
  10   2 -12   35.49    7.87   0
 -10   2  12   16.97    7.97   0
 -10  -2  12   24.78    7.86   0
  -9   2  12   58.59    8.71   0
   9  -2 -12   93.49    8.46   0
   9   2 -12   91.30    8.43   0
  -9   2  12   74.26    8.43   0
  -9  -2  12   64.55    6.37   0
   8  -2 -12  206.96    9.05   0
   8   2 -12  203.08    8.99   0
  -8   2  12  127.85    9.57   0
  -8  -2  12  158.50    9.44   0
  -8   2  12  121.54    9.21   0
  -8  -2  12  140.99    9.02   0
  -7   2  12   60.35    8.61   0
   7   2 -12   88.04    8.24   0
   7  -2 -12   73.78    6.36   0
  -7   2  12   69.70    8.19   0
  -7  -2  12   60.13    8.58   0
  -7  -2  12   40.50    8.26   0
   6  -2 -12  265.20    9.82   0
   6   2 -12  302.06    9.56   0
  -6  -2  12  184.57    9.95   0
  -6   2  12  182.85   10.05   0
  -6  -2  12  181.84    9.63   0
  -6   2  12  189.60   10.25   0
   5  -2 -12   32.53    6.59   0
   5   2 -12   33.62    6.59   0
  -5   2  12   20.93    6.67   0
  -5   2  12   29.87    6.46   0
  -5  -2  12   20.16    6.64   0
  -5  -2  12   19.69    6.64   0
  -4   2  12  139.91    8.66   0
  -4  -2  12  156.12    8.46   0
   4  -2 -12  213.43    8.43   0
   4   2 -12  253.42    8.20   0
  -4   2  12  142.10    8.24   0
  -4  -2  12  156.89    8.22   0
   3  -2 -12   82.42    7.27   0
   3   2 -12   96.09    7.21   0
  -3   2  12   56.96    7.29   0
  -3  -2  12   63.20    7.29   0
  -3  -2  12   55.39    7.48   0
  -3   2  12   62.29    7.50   0
   2  -2 -12  573.41   10.82   0
   2   2 -12  574.17   10.04   0
  -2  -2  12  329.37   10.77   0
  -2  -2  12  328.27   10.47   0
  -2   2  12  444.44   11.04   0
  -2   2  12  312.55   10.57   0
  -1  -2  12    8.39    6.69   0
   1   2 -12   21.84    6.69   0
  -1   2  12    5.21    6.52   0
  -1   2  12   15.05    6.65   0
  -1  -2  12   18.47    6.58   0
   1  -2 -12   10.57    6.59   0
   0  -2 -12  480.18    9.12   0
   0   2 -12  553.56   10.17   0
   0   2  12  387.54   10.63   0
   0   2  12  315.26    8.98   0
   0  -2  12  335.02   10.20   0
   0  -2  12  310.06   10.62   0
   1   2  12   69.50    7.28   0
   1   2  12   46.11    5.48   0
   1  -2  12   42.92    7.17   0
   1  -2  12   51.14    7.35   0
  -1  -2 -12   88.33    7.23   0
  -1   2 -12   84.57    7.24   0
   2   2  12  276.37    8.56   0
  -2  -2 -12  459.58    9.89   0
   2   2  12  290.06    8.70   0
   2  -2  12  288.51    9.80   0
   2  -2  12  244.65    9.89   0
  -2   2 -12  429.02    9.68   0
  -3  -2 -12  430.71    9.43   0
   3  -2  12  282.01    9.68   0
   3   2  12  269.74    9.57   0
   3  -2  12  258.60    9.75   0
   3   2  12  421.58    9.33   0
  -3   2 -12  413.38    9.46   0
   4  -2  12  332.41   11.04   0
   4   2  12  474.63   11.35   0
   4  -2  12  368.16    9.94   0
  -4   2 -12  605.60    9.44   0
   4   2  12  548.18   10.31   0
  -4  -2 -12  584.09   11.00   0
   5  -2  12    5.19    7.82   0
  -5   2 -12   15.16    7.91   0
   5   2  12    5.07    8.14   0
  -5  -2 -12    0.64    7.98   0
   5  -2  12   16.88    7.98   0
  -6   2 -12  105.78    8.64   0
   6  -2  12   80.66    6.62   0
  -6  -2 -12  102.37    6.45   0
   6   2  12   91.89    8.77   0
   6  -2  12   65.94    8.83   0
  -7   2 -12   49.65    5.95   0
   7  -2  12   38.19    8.21   0
  -7  -2 -12   63.53    8.06   0
   7   2  12   37.98    6.09   0
   7  -2  12   29.32    8.25   0
   8  -2  12   90.83    8.84   0
  -8  -2 -12  157.78    6.83   0
   8   2  12  115.33    6.92   0
   8  -2  12   86.94    9.04   0
  -8   2 -12  154.51    8.81   0
   9   2  12    7.11    5.93   0
  -9  -2 -12   11.80    7.96   0
   9  -2  12   12.46    8.05   0
  -9   2 -12   11.00    7.86   0
  10   2  12   79.09    9.20   0
  10  -2  12   55.06    9.08   0
 -10  -2 -12  105.71    8.91   0
 -10   2 -12   80.70    8.96   0
  11   2  12   54.38    9.36   0
  11  -2  12   49.75    9.31   0
 -11  -2 -12  101.62    9.01   0
 -11   2 -12   91.71    9.11   0
 -12   3  12   67.09    9.04   0
 -12  -3  12   55.96    8.88   0
 -12   3  12   70.19    8.71   0
  12  -3 -12   52.62    9.42   0
  12   3 -12   71.10    8.91   0
 -11  -3  12  101.33    6.73   0
 -11   3  12  112.86    8.86   0
  11  -3 -12   87.69    9.33   0
  11   3 -12  103.90    7.12   0
 -11   3  12  106.86    8.85   0
 -10   3  12   33.56    8.13   0
 -10  -3  12   33.94    5.84   0
 -10   3  12   10.67    8.43   0
  10   3 -12   43.85    8.15   0
  10  -3 -12   19.48    8.13   0
   9  -3 -12  230.66    9.93   0
  -9   3  12  167.83   10.08   0
   9   3 -12  230.18    7.50   0
  -9   3  12  173.13    9.60   0
  -9  -3  12  177.99    9.04   0
   8  -3 -12   72.31    8.37   0
  -8  -3  12   56.28    6.39   0
   8   3 -12   70.72    6.10   0
  -8   3  12   52.13    8.23   0
  -8   3  12   32.74    8.68   0
  -8  -3  12   41.25    8.16   0
   7  -3 -12  638.44   12.54   0
   7   3 -12  711.74   11.26   0
  -7   3  12  586.41   12.18   0
  -7   3  12  654.41   12.09   0
  -7  -3  12  558.55   12.00   0
  -7  -3  12  533.57   11.54   0
   6  -3 -12   46.19    8.32   0
  -6   3  12   30.85    8.37   0
   6   3 -12   51.92    8.09   0
  -6  -3  12   29.21    8.31   0
  -6   3  12   32.46    8.19   0
  -6  -3  12   16.82    8.27   0
  -5   3  12  232.73    9.95   0
   5  -3 -12  268.05    9.71   0
   5   3 -12  289.32    7.52   0
  -5   3  12  207.36   10.17   0
  -5  -3  12  255.10    9.51   0
  -5  -3  12  177.95    8.17   0
  -4  -3  12   26.77    8.40   0
   4   3 -12   36.50    8.27   0
  -4   3  12   31.23    8.16   0
  -4  -3  12   30.09    8.22   0
  -4   3  12   38.17    8.50   0
   3   3 -12   32.57    6.75   0
  -3   3  12   20.49    6.67   0
  -3   3  12   32.89    6.69   0
  -3  -3  12   33.04    6.57   0
  -3  -3  12   20.41    6.76   0
   2  -3 -12   91.51    7.40   0
  -2   3  12   65.98    7.30   0
  -2   3  12   63.91    7.25   0
  -2  -3  12   74.40    7.24   0
   2   3 -12   78.28    7.21   0
  -2  -3  12   63.67    7.18   0
  -1  -3  12  449.16   10.81   0
   1   3 -12  529.88   10.84   0
  -1   3  12  403.74   11.01   0
  -1   3  12  420.14   10.59   0
  -1  -3  12  622.49   10.52   0
   1  -3 -12  668.38   11.61   0
   0  -3 -12    4.44    6.61   0
   0   3  12    5.15    6.51   0
   0   3 -12   11.02    6.56   0
   0   3  12   12.54    6.36   0
   0  -3  12   13.20    6.49   0
   0  -3  12    8.68    6.67   0
   1   3  12  185.89    8.77   0
   1   3  12  151.90    7.25   0
   1  -3  12  142.49    8.61   0
  -1  -3 -12  242.85    7.22   0
   1  -3  12  174.48    8.87   0
  -1   3 -12  234.62    8.56   0
  -2  -3 -12  500.97    9.96   0
   2   3  12  406.81   10.96   0
   2  -3  12  277.82    9.98   0
   2  -3  12  269.87   10.92   0
  -2   3 -12  420.26   10.70   0
   2   3  12  314.68   10.14   0
  -3  -3 -12  280.53    9.81   0
   3  -3  12  192.83   10.33   0
   3   3  12  195.57    9.98   0
   3  -3  12  195.33   10.24   0
  -3   3 -12  299.28    9.87   0
   3   3  12  253.89    9.89   0
   4  -3  12   12.90    8.18   0
  -4   3 -12   20.66    5.74   0
   4  -3  12   14.53    8.02   0
   4   3  12   11.37    8.18   0
  -4  -3 -12   26.56    8.07   0
   5  -3  12  485.84   13.67   0
   5   3  12  767.50   12.94   0
  -5  -3 -12  992.31   12.55   0
  -5   3 -12  856.65   12.97   0
   5  -3  12  653.74   13.27   0
   6  -3  12    7.74    7.51   0
  -6   3 -12   -8.79    7.77   0
   6   3  12   -8.32    7.97   0
  -6  -3 -12   -6.40    7.80   0
   6  -3  12   -3.95    7.84   0
   7  -3  12  131.82    9.17   0
  -7   3 -12  190.80    9.23   0
   7   3  12  142.24    9.16   0
  -7  -3 -12  226.75    7.28   0
   7  -3  12  132.00    9.27   0
  -8   3 -12   26.69    7.96   0
   8  -3  12   24.89    8.00   0
   8   3  12   30.46    8.27   0
  -8  -3 -12   31.66    8.08   0
   8  -3  12   29.82    8.05   0
  -9   3 -12  356.88   10.33   0
   9  -3  12  210.08   10.39   0
   9   3  12  377.50   11.74   0
  -9  -3 -12  556.32   11.08   0
   9  -3  12  463.56   11.50   0
 -10   3 -12   27.40    8.19   0
  10  -3  12   26.19    8.40   0
  10   3  12   23.93    8.80   0
 -10  -3 -12   55.20    8.56   0
  10  -3  12   24.46    8.32   0
 -11  -4  12   -0.05    7.74   0
 -11   4  12    3.45    7.83   0
  11  -4 -12    0.67    7.90   0
  11   4 -12    2.01    7.78   0
 -11   4  12   -1.12    7.93   0
 -10   4  12  154.72    9.26   0
 -10  -4  12  124.86    9.01   0
  10  -4 -12   97.99   10.26   0
  10   4 -12  122.98    9.25   0
 -10   4  12  145.67    9.45   0
  -9  -4  12    0.54    5.37   0
   9  -4 -12    2.89    7.68   0
   9   4 -12    4.16    7.65   0
  -9   4  12    5.28    9.49   0
  -9   4  12    6.23    9.38   0
   8  -4 -12   -1.77    7.51   0
  -8   4  12    5.03    7.62   0
   8   4 -12    2.90    7.60   0
  -8   4  12    7.32    7.54   0
  -8  -4  12    0.92    7.54   0
  -8  -4  12   -1.98    7.83   0
  -7   4  12    2.95    7.66   0
   7  -4 -12   -0.46    7.63   0
   7   4 -12  -10.14    7.68   0
  -7  -4  12   13.15    7.59   0
  -7   4  12   -4.23    9.40   0
  -7  -4  12   -5.40    7.48   0
   6  -4 -12 1141.35   15.66   0
   6   4 -12 1216.32   14.29   0
  -6  -4  12  804.93   14.51   0
  -6   4  12  920.03   14.43   0
  -6  -4  12  779.76   14.89   0
  -6   4  12 1094.33   16.59   0
   5   4 -12   72.68    8.25   0
  -5   4  12   58.65    8.44   0
  -5   4  12   51.29    8.39   0
  -5  -4  12   62.86    8.50   0
  -5  -4  12   55.21    8.38   0
  -4  -4  12   26.69    6.34   0
   4   4 -12   60.85    6.17   0
  -4   4  12   40.19   10.24   0
  -4   4  12   33.40    8.60   0
  -4  -4  12   42.77    8.20   0
  -3   4  12   16.26    7.93   0
   3   4 -12   15.55    7.97   0
  -3   4  12   15.12    7.79   0
  -3  -4  12    0.23    7.99   0
  -3  -4  12   17.11    8.03   0
   2  -4 -12   11.78    7.84   0
  -2   4  12   -0.83    7.87   0
   2   4 -12    9.11    7.77   0
  -2   4  12   -1.60    7.70   0
  -2  -4  12    5.36    7.89   0
  -2  -4  12    9.58    7.64   0
  -1   4  12   95.32    8.65   0
  -1  -4  12   63.30    9.04   0
   1   4 -12   87.19    8.70   0
  -1   4  12   63.62    8.80   0
  -1  -4  12   87.16    8.81   0
   1  -4 -12  110.91    8.98   0
   0  -4 -12 1203.31   15.51   0
   0   4 -12 1036.69   13.53   0
   0   4  12  757.94   15.63   0
   0  -4  12 1117.40   14.07   0
   0  -4  12  776.83   15.57   0
   0   4  12  915.87   13.11   0
   1   4  12  200.62    9.88   0
  -1  -4 -12  270.51    9.79   0
   1  -4  12  182.35    7.69   0
   1  -4  12  175.72   10.11   0
   1   4  12  204.32    9.65   0
  -2  -4 -12   17.28    8.08   0
   2   4  12   13.54    7.88   0
   2  -4  12    8.46    8.14   0
   2  -4  12   18.66    8.01   0
   2   4  12    8.26    8.23   0
  -3  -4 -12   -2.04    7.93   0
  -3   4 -12    4.25    7.71   0
   3  -4  12   -7.79    7.93   0
   3   4  12   -1.47    7.83   0
   3  -4  12    5.92    7.64   0
   3   4  12   -7.25    7.90   0
  -4   4 -12  666.96   11.94   0
   4  -4  12  624.40   12.83   0
   4  -4  12  498.35   12.47   0
   4   4  12  618.27    9.91   0
  -4  -4 -12  882.45   12.60   0
   5  -4  12   -4.26    7.65   0
  -5   4 -12    7.22    7.52   0
   5   4  12   -0.43    7.75   0
  -5  -4 -12   -7.63    7.66   0
   5  -4  12    4.36    7.89   0
  -6   4 -12   26.80    7.99   0
   6  -4  12   17.71    7.88   0
   6   4  12   28.69    8.12   0
  -6  -4 -12   45.80    7.88   0
   6  -4  12   21.68    8.05   0
   7  -4  12    9.56    7.90   0
   7   4  12    9.92    8.20   0
  -7  -4 -12   24.79    5.66   0
   7  -4  12   13.25    7.98   0
  -7   4 -12    9.33    7.88   0
   8  -4  12   33.16    8.12   0
   8   4  12   51.29    8.73   0
  -8  -4 -12   58.15    8.31   0
  -8   4 -12   52.24    8.32   0
   8  -4  12   43.10    8.58   0
   9  -4  12   15.98    8.25   0
   9   4  12   31.82    6.22   0
  -9  -4 -12   16.74    8.44   0
  -9   4 -12    8.20    7.97   0
   9  -4  12   31.40    8.03   0
 -10  -5  12   14.75    5.64   0
 -10   5  12    5.72    7.95   0
 -10   5  12    0.67    8.01   0
  10  -5 -12    4.76    8.85   0
  10   5 -12    0.08    5.49   0
  -9   5  12   45.70   10.28   0
  -9   5  12   43.92    8.48   0
  -9  -5  12   24.01    8.36   0
   9   5 -12   48.70    8.28   0
   9  -5 -12   38.07    8.05   0
  -8  -5  12    8.22    5.49   0
   8   5 -12    2.70    8.07   0
  -8  -5  12   14.61    7.93   0
  -8   5  12    9.82    9.66   0
  -8   5  12   14.58    9.53   0
   7   5 -12  262.22    9.03   0
  -7   5  12  242.00   12.82   0
  -7   5  12  324.93   10.58   0
  -7  -5  12  283.35   10.06   0
  -7  -5  12  206.56    8.84   0
  -6  -5  12    8.61    5.74   0
   6   5 -12    9.56    7.75   0
  -6   5  12    4.07    9.60   0
  -6   5  12    5.08    9.41   0
  -6  -5  12    8.96    7.80   0
  -5   5  12  181.10    9.44   0
   5   5 -12  181.45    9.51   0
  -5  -5  12  155.40    9.38   0
  -5   5  12  182.18    9.34   0
  -5  -5  12  242.95    9.35   0
  -4  -5  12   20.19    8.11   0
  -4   5  12   32.39    7.81   0
   4   5 -12   14.66    7.97   0
  -4   5  12   13.99    7.88   0
  -4  -5  12   12.87    7.81   0
  -3   5  12  107.77    8.83   0
   3   5 -12   93.33    8.81   0
  -3   5  12  126.67    9.03   0
  -3  -5  12  106.32    8.59   0
  -3  -5  12  102.51    8.81   0
  -2  -5  12    5.78    7.68   0
  -2   5  12    4.51    7.59   0
   2   5 -12   -1.63    7.66   0
  -2  -5  12    4.76    7.61   0
  -2   5  12   -4.63    7.69   0
   1  -5 -12   41.83    8.31   0
  -1  -5  12   29.12    8.07   0
   1   5 -12   26.79    8.16   0
  -1   5  12   24.95    8.00   0
  -1  -5  12   29.42    8.07   0
  -1   5  12   41.15    8.11   0
   0  -5 -12   42.11    8.26   0
   0   5  12   36.17    7.88   0
   0  -5  12   38.76    9.70   0
   0   5  12   27.11    7.98   0
   0  -5  12   33.15    8.27   0
   1   5  12  111.39    8.89   0
   1  -5  12  124.28    9.03   0
   1  -5  12  133.81    9.18   0
  -1  -5 -12  168.21    9.23   0
   1   5  12  178.95   10.78   0
  -2  -5 -12    1.88    7.58   0
   2   5  12  -12.99    7.79   0
   2  -5  12   -1.89    9.57   0
   2  -5  12    4.15    7.55   0
   2   5  12   -9.36    7.75   0
  -3  -5 -12  163.57    9.42   0
   3  -5  12  114.85    9.34   0
   3   5  12   91.89    9.28   0
   3  -5  12  105.62    9.53   0
   3   5  12  144.53    8.97   0
   4  -5  12    3.99    7.84   0
   4   5  12    8.77    5.66   0
   4  -5  12    6.80    7.71   0
   4   5  12   12.56    7.85   0
  -4  -5 -12   18.15    7.79   0
  -5   5 -12   45.58    8.54   0
   5   5  12   57.25    8.40   0
   5  -5  12   38.65    8.49   0
  -5  -5 -12   92.81    8.50   0
   5  -5  12   56.97    8.48   0
  -6   5 -12   19.68    8.05   0
   6   5  12   22.64    8.48   0
   6  -5  12   15.93    8.15   0
  -6  -5 -12   29.30    8.15   0
   6  -5  12   27.82    7.98   0
   7   5  12   58.86    9.06   0
   7  -5  12   40.18    8.54   0
  -7  -5 -12   77.56    8.59   0
  -7   5 -12   23.60    8.82   0
   7  -5  12   64.18    8.47   0
  -8   5 -12    9.95    8.11   0
   8   5  12   15.81    8.59   0
   8  -5  12   18.99    8.08   0
  -8  -5 -12    9.34    8.26   0
   8  -5  12   13.61    9.90   0
  -8  -6  12  339.65   10.22   0
  -8   6  12  217.37   13.98   0
  -8  -6  12  354.31   10.30   0
  -8   6  12  211.78   13.76   0
   8   6 -12  325.25   10.48   0
  -7  -6  12   39.30    6.16   0
  -7   6  12   63.34    8.50   0
  -7  -6  12   64.37    9.95   0
   7   6 -12   36.58    8.55   0
  -7   6  12   36.45    9.01   0
  -6   6  12   46.58   10.02   0
   6   6 -12   34.08    8.46   0
  -6   6  12   46.71   10.13   0
  -6  -6  12   46.43    6.04   0
  -6  -6  12   47.72    8.15   0
  -5   6  12  103.34    9.21   0
  -5  -6  12   89.12    9.05   0
   5   6 -12   99.11    9.17   0
  -5   6  12  107.32   11.04   0
  -5  -6  12  118.25    8.67   0
   4   6 -12   56.59    8.53   0
  -4   6  12   61.54   10.48   0
  -4  -6  12   59.62    8.41   0
  -4   6  12   67.77   10.31   0
  -4  -6  12   59.77    8.45   0
   3   6 -12   26.58    8.01   0
  -3   6  12   28.23    8.11   0
  -3  -6  12   23.15    7.99   0
  -3   6  12   29.47    8.14   0
  -3  -6  12   22.22    8.02   0
   2   6 -12  178.31    9.97   0
  -2  -6  12  207.21    9.59   0
  -2   6  12  188.40   11.45   0
  -2   6  12  200.79    9.90   0
  -2  -6  12  228.33    9.22   0
  -1  -6  12   44.72    8.29   0
   1   6 -12   42.82    8.27   0
  -1   6  12   48.98    8.18   0
  -1   6  12   34.50    9.97   0
  -1  -6  12   32.75    8.19   0
   1  -6 -12   47.52   10.41   0
   0   6  12   43.26    8.18   0
   0  -6 -12   36.13    8.39   0
   0   6  12   48.96    8.23   0
   0  -6  12   47.83    8.15   0
   0  -6  12   35.15    8.35   0
   1   6  12  125.64    9.36   0
   1  -6  12  157.49    9.14   0
   1   6  12  184.86    9.42   0
   1  -6  12  131.64    9.06   0
  -1  -6 -12  140.84    9.95   0
   2   6  12   60.64    8.44   0
   2  -6  12   74.84    8.28   0
  -2  -6 -12   55.19   10.32   0
   2   6  12   64.38    8.63   0
   2  -6  12   60.71    8.33   0
   3  -6  12   32.98    9.70   0
  -3  -6 -12   31.20    8.03   0
   3   6  12   21.68    7.96   0
   3   6  12   34.00    8.21   0
   3  -6  12   31.00    8.04   0
   4  -6  12   26.78    9.62   0
   4   6  12   33.37    7.98   0
   4   6  12   28.76    8.47   0
   4  -6  12   22.64    8.10   0
  -4  -6 -12   22.11    8.26   0
   5   6  12   81.30    9.57   0
   5  -6  12   67.61    9.04   0
  -5  -6 -12  114.09    8.94   0
   5  -6  12   78.62    9.01   0
   6   6  12   89.69    9.31   0
   6  -6  12   55.64   10.65   0
  -6  -6 -12   79.81    8.93   0
   6  -6  12   99.25    8.77   0
  -5  -7  12   24.74    7.91   0
  -5  -7  12   16.83    7.98   0
   5   7 -12   11.67    7.98   0
  -5   7  12   19.70   11.48   0
  -5   7  12   22.05   11.29   0
   4   7 -12   22.77    8.02   0
  -4   7  12   10.10   11.51   0
  -4  -7  12   12.38    8.04   0
  -4   7  12   15.39    9.64   0
  -4  -7  12    5.37    8.00   0
   3   7 -12  259.90   10.09   0
  -3  -7  12  287.19   10.01   0
  -3   7  12  265.14   12.80   0
  -3   7  12  212.28   13.42   0
  -3  -7  12  204.83   10.52   0
  -2  -7  12    2.34    8.07   0
   2   7 -12    9.89    7.74   0
  -2   7  12    8.02    9.86   0
  -2   7  12    4.87    9.82   0
  -2  -7  12    5.94    7.75   0
   1   7 -12   20.06    8.25   0
  -1   7  12   35.74   10.30   0
  -1   7  12   29.53    9.85   0
  -1  -7  12   39.66    8.05   0
  -1  -7  12   32.39    8.23   0
   0  -7 -12   13.59    9.95   0
   0   7  12   19.22   10.07   0
   0   7  12   16.95    8.19   0
   0  -7  12   36.54    8.14   0
   0  -7  12   19.55    8.06   0
  -1  -7 -12   82.81    9.45   0
   1   7  12   85.52    9.38   0
   1   7  12  100.86    8.97   0
   1  -7  12   99.08   10.56   0
   1  -7  12  105.47    8.88   0
   2  -7  12    5.88    9.11   0
   2   7  12   -4.70    7.78   0
   2   7  12    1.71    8.42   0
  -2  -7 -12   -3.23    8.00   0
   2  -7  12   -4.67    7.80   0
   3  -7  12   40.56    9.40   0
   3   7  12   29.96    8.63   0
   3   7  12   50.93    8.94   0
  -3  -7 -12   43.33    8.84   0
   3  -7  12   44.76   10.15   0
 -12   0  13   -0.68    7.79   0
  12   0 -13   -4.54    7.84   0
 -12   0  13    1.87    7.95   0
  11   0 -13  557.49   12.65   0
 -11   0  13  505.50   11.96   0
 -11   0  13  579.53   11.09   0
  10   0 -13   -5.81    7.68   0
 -10   0  13    9.60    7.80   0
 -10   0  13  -17.93    7.53   0
   9   0 -13  468.87   10.66   0
  -9   0  13  271.27   11.37   0
  -9   0  13  357.02   10.27   0
  -8   0  13   14.58    7.70   0
   8   0 -13   -9.00    7.80   0
  -8   0  13    3.39    7.71   0
   7   0 -13  213.33    7.44   0
  -7   0  13  111.16    8.07   0
  -7   0  13  127.57    9.50   0
  -6   0  13   -2.15    7.97   0
   6   0 -13    3.23    7.86   0
  -6   0  13   -5.34    5.49   0
   5   0 -13    5.91    4.68   0
  -5   0  13    7.57    7.24   0
  -5   0  13    4.76    4.70   0
   4   0 -13   -7.06    6.46   0
  -4   0  13    6.71    6.56   0
  -4   0  13   -2.71    6.47   0
  -3   0  13  232.16    8.68   0
   3   0 -13  417.44    8.14   0
  -3   0  13  296.39    9.45   0
  -2   0  13    1.62    4.54   0
   2   0 -13    0.53    6.50   0
  -2   0  13    3.40    6.36   0
   1   0 -13  952.17   11.23   0
  -1   0  13  559.51   11.25   0
  -1   0  13  813.45   12.52   0
   0   0  13    1.08    6.39   0
   0   0  13   -5.51    4.58   0
   0   0 -13   -2.22    6.45   0
  -1   0 -13  422.09    8.19   0
   1   0  13  263.43    8.49   0
   1   0  13  273.97    9.72   0
   2   0  13    0.20    6.56   0
   2   0  13   -1.12    6.47   0
  -2   0 -13   -6.77    6.41   0
   3   0  13    4.28    4.71   0
  -3   0 -13    9.67    6.41   0
   3   0  13    8.20    6.28   0
  -4   0 -13    0.25    5.51   0
   4   0  13   -0.26    5.61   0
   4   0  13    0.99    7.97   0
  -5   0 -13  654.72   11.07   0
   5   0  13  499.73   11.40   0
   5   0  13  411.12   11.66   0
   6   0  13   -4.44    7.81   0
   6   0  13   -5.82    7.90   0
  -6   0 -13    6.52    7.67   0
   7   0  13   27.29    8.14   0
  -7   0 -13   44.50    5.68   0
   8   0  13    2.51    5.43   0
  -8   0 -13   11.44    5.35   0
   9   0  13   17.14    7.80   0
  -9   0 -13    8.00    7.76   0
  10   0  13   15.97    7.71   0
 -10   0 -13   -6.79    7.88   0
  11   0  13   -4.62    8.13   0
 -11   0 -13   -4.29    7.96   0
 -12   1  13   52.66    8.20   0
 -12  -1  13   80.56    8.44   0
  12  -1 -13   20.50    8.91   0
  12   1 -13   53.49    8.63   0
 -12   1  13   10.38    8.87   0
 -11   1  13   -4.47    5.46   0
 -11  -1  13   11.98    7.65   0
  11  -1 -13    1.63    5.50   0
  11   1 -13    0.14    7.88   0
 -11   1  13   -3.02    5.55   0
  10  -1 -13  651.40   12.75   0
  10   1 -13  636.44   11.25   0
 -10   1  13  560.11   12.15   0
 -10   1  13  546.57   11.70   0
 -10  -1  13  546.83   11.43   0
 -10  -1  13  548.93   10.74   0
  -9   1  13    9.66    7.91   0
   9  -1 -13   19.34    7.82   0
   9   1 -13   23.14    7.70   0
  -9  -1  13   11.15    8.04   0
  -9   1  13    7.85    7.69   0
  -9  -1  13    8.85    7.78   0
   8  -1 -13  466.70   10.55   0
   8   1 -13  478.20   10.47   0
  -8   1  13  358.16   11.10   0
  -8   1  13  301.18   10.52   0
  -8  -1  13  306.44    8.76   0
  -8  -1  13  312.48   10.96   0
  -7   1  13  137.25    9.58   0
  -7  -1  13  148.04    9.43   0
   7  -1 -13  212.66    9.25   0
   7   1 -13  211.76    9.14   0
  -7   1  13  154.50    9.44   0
  -7  -1  13  137.47    7.43   0
   6  -1 -13  192.54    7.39   0
   6   1 -13  186.27    9.25   0
  -6  -1  13  101.32    9.16   0
  -6   1  13  108.45    9.22   0
  -6  -1  13  112.46    7.11   0
  -6   1  13  114.72    9.50   0
  -5  -1  13   58.15    8.81   0
   5  -1 -13   71.72    6.35   0
   5   1 -13   86.53    8.42   0
  -5   1  13   43.82    8.67   0
  -5   1  13   38.73    8.54   0
  -5  -1  13   55.84    8.40   0
   4  -1 -13  212.16    8.22   0
  -4   1  13  173.98    8.17   0
   4   1 -13  221.98    8.06   0
  -4   1  13  123.63    8.38   0
  -4  -1  13  111.32    8.07   0
  -4  -1  13  163.28    8.05   0
  -3   1  13  185.33    7.71   0
   3  -1 -13  254.43    8.96   0
   3   1 -13  281.40    7.28   0
  -3  -1  13  180.24    7.67   0
  -3   1  13  202.76    8.67   0
  -3  -1  13  276.87    8.53   0
  -2  -1  13    3.98    4.67   0
  -2   1  13    0.04    6.37   0
  -2  -1  13    1.00    4.56   0
   2   1 -13    3.68    4.57   0
  -2   1  13    0.39    6.55   0
   1   1 -13   13.06    6.54   0
  -1   1  13   -1.02    6.65   0
   1  -1 -13   10.15    6.67   0
  -1  -1  13   -1.09    6.50   0
  -1   1  13   12.31    6.61   0
  -1  -1  13    9.12    6.61   0
   0   1  13  780.99   12.50   0
   0   1  13  694.10   12.98   0
   0  -1 -13 1075.14   12.35   0
   0  -1  13  568.75   11.86   0
   0   1 -13 1008.80   11.66   0
   0  -1  13  561.05   12.07   0
   1   1  13  205.35    8.81   0
   1   1  13  165.99    8.73   0
   1  -1  13  180.40    7.41   0
   1  -1  13  188.32    9.04   0
  -1   1 -13  314.20    7.28   0
  -1  -1 -13  298.59    8.74   0
  -2   1 -13    6.08    4.72   0
   2   1  13    3.13    6.46   0
   2  -1  13   -3.57    6.51   0
   2  -1  13    5.27    4.55   0
  -2  -1 -13    4.79    6.54   0
   2   1  13    8.49    6.25   0
   3   1  13   29.75    6.70   0
   3  -1  13   21.15    6.63   0
  -3  -1 -13   31.37    4.70   0
   3   1  13   22.17    4.88   0
   3  -1  13   18.74    6.68   0
  -3   1 -13   35.83    6.44   0
   4  -1  13  160.83    8.01   0
  -4  -1 -13  288.67    7.39   0
   4   1  13  183.18    9.63   0
   4  -1  13  211.22    9.53   0
  -4   1 -13  277.63    9.54   0
   4   1  13  187.79    9.69   0
  -5   1 -13  203.16    6.94   0
   5   1  13  106.89    9.18   0
   5  -1  13  126.65    9.25   0
   5   1  13  100.23    9.26   0
   5  -1  13  122.95    9.27   0
  -5  -1 -13  198.88    8.91   0
  -6   1 -13  642.50    9.95   0
   6  -1  13  479.64   10.41   0
   6   1  13  572.18   11.92   0
   6  -1  13  407.27   11.69   0
  -6  -1 -13  687.38    9.71   0
   7  -1  13   80.69    8.74   0
   7   1  13   88.33    8.72   0
   7  -1  13  102.44    8.71   0
  -7  -1 -13  156.73    8.58   0
  -7   1 -13  142.51    8.58   0
   8  -1  13    4.32    7.60   0
   8   1  13   -5.47    7.81   0
   8  -1  13    1.14    7.84   0
  -8  -1 -13   17.06    7.79   0
  -8   1 -13    9.53    7.68   0
   9   1  13   -1.64    7.88   0
   9  -1  13    4.88    5.42   0
  -9  -1 -13   -3.25    7.75   0
  -9   1 -13   -0.05    7.72   0
  10   1  13   84.58    9.62   0
  10  -1  13  141.26    9.34   0
 -10  -1 -13  186.41    7.57   0
 -10   1 -13  137.76    9.45   0
  11   1  13   -3.44    8.54   0
  11  -1  13    8.75    8.31   0
 -11  -1 -13    9.65    8.32   0
 -11   1 -13    4.40    8.28   0
 -12   2  13   10.84    7.79   0
 -12  -2  13    2.65    7.82   0
 -12   2  13    2.74    7.91   0
  12  -2 -13   10.99    7.92   0
  12   2 -13  -10.99    7.96   0
 -11   2  13   71.88    8.24   0
 -11  -2  13   70.62    8.25   0
 -11   2  13   55.65    8.58   0
  11  -2 -13   44.62    8.60   0
  11   2 -13   87.24    8.61   0
  10  -2 -13  182.80    9.88   0
  10   2 -13  196.40    9.67   0
 -10   2  13  165.45    9.48   0
 -10   2  13  166.31    9.24   0
 -10  -2  13  203.96    9.01   0
   9  -2 -13  286.78   10.57   0
  -9   2  13  263.18    8.17   0
   9   2 -13  388.60    9.89   0
  -9  -2  13  290.88   10.35   0
  -9   2  13  255.52    8.52   0
  -9  -2  13  221.85    9.99   0
  -8   2  13  193.56   10.50   0
  -8  -2  13  201.48   10.10   0
   8  -2 -13  260.45   10.19   0
   8   2 -13  315.96    9.50   0
  -8   2  13  200.99    9.80   0
  -8  -2  13  202.60    7.91   0
   7  -2 -13  229.43    9.70   0
  -7  -2  13  138.22    9.72   0
   7   2 -13  219.62    9.17   0
  -7   2  13  166.49    9.61   0
  -7  -2  13  158.97    9.28   0
  -7   2  13  138.95    7.93   0
   6  -2 -13  144.43    9.08   0
   6   2 -13  161.41    8.79   0
  -6   2  13  100.55    9.33   0
  -6   2  13   91.02    8.91   0
  -6  -2  13  105.60    8.89   0
  -6  -2  13  129.45    9.03   0
   5  -2 -13  300.88    8.21   0
  -5   2  13  190.92   10.43   0
  -5  -2  13  191.36   10.08   0
   5   2 -13  316.83    9.53   0
  -5   2  13  182.37   10.02   0
  -5  -2  13  281.87    9.61   0
  -4   2  13  427.19   10.98   0
   4  -2 -13  463.80   10.79   0
   4   2 -13  482.16   10.46   0
  -4   2  13  267.09   11.05   0
  -4  -2  13  442.04   10.41   0
  -4  -2  13  311.90   11.17   0
   3   2 -13 1113.30   13.48   0
  -3   2  13  768.73   13.33   0
  -3  -2  13  787.89   13.50   0
  -3  -2  13  727.40   13.49   0
  -3   2  13 1312.27   13.48   0
  -2  -2  13   49.25    5.91   0
   2   2 -13   98.56    5.64   0
  -2   2  13   53.65    7.18   0
  -2  -2  13   72.00    5.71   0
  -2   2  13   66.68    7.34   0
   2  -2 -13  109.22    5.87   0
  -1  -2  13  252.04    9.00   0
   1  -2 -13  358.50    9.40   0
   1   2 -13  348.22    8.93   0
  -1   2  13  229.16    9.04   0
  -1   2  13  216.66    9.57   0
  -1  -2  13  313.94    8.96   0
   0  -2 -13   -1.46    6.37   0
   0   2  13   10.60    6.31   0
   0   2  13   -9.55    6.21   0
   0  -2  13    1.53    6.32   0
   0   2 -13    1.22    6.31   0
   0  -2  13    3.55    4.57   0
   1   2  13  314.40    9.96   0
   1   2  13  257.40    9.62   0
   1  -2  13  287.81    9.39   0
  -1   2 -13  433.34    9.56   0
   1  -2  13  299.51    9.49   0
  -1  -2 -13  458.14    9.59   0
   2   2  13   -5.44    6.33   0
   2   2  13   -2.19    7.17   0
   2  -2  13    4.89    6.45   0
   2  -2  13    4.44    7.22   0
  -2  -2 -13    2.04    7.19   0
  -2   2 -13    0.00    7.28   0
  -3   2 -13  628.11   11.43   0
  -3  -2 -13  665.51    9.77   0
   3  -2  13  427.10   11.81   0
   3   2  13  386.39   10.46   0
   3  -2  13  353.17   11.97   0
   3   2  13  475.46   11.85   0
  -4  -2 -13  668.42   11.16   0
   4  -2  13  378.43   12.17   0
   4  -2  13  349.11   12.07   0
   4   2  13  360.74   11.81   0
  -4   2 -13  606.85   11.27   0
   4   2  13  447.85   11.93   0
   5   2  13  337.02    9.66   0
   5  -2  13  418.70   11.12   0
  -5   2 -13  559.54   10.96   0
   5   2  13  524.49   10.50   0
  -5  -2 -13  575.81    9.16   0
   5  -2  13  316.62    9.48   0
   6  -2  13  520.63   12.38   0
  -6   2 -13  715.61   12.10   0
   6   2  13  524.27   12.19   0
  -6  -2 -13  762.87   11.58   0
   6  -2  13  526.94   12.55   0
  -7   2 -13  298.31    9.78   0
   7   2  13  180.71    8.22   0
  -7  -2 -13  322.16    7.77   0
   7  -2  13  209.01    9.94   0
   7  -2  13  193.40    9.89   0
  -8   2 -13    7.75    7.80   0
   8   2  13    2.93    5.64   0
  -8  -2 -13   -2.31    5.49   0
   8  -2  13    4.79    7.87   0
   8  -2  13   -5.89    7.70   0
   9  -2  13  123.45    9.48   0
   9   2  13  115.96    7.77   0
   9  -2  13  149.88    9.07   0
  -9  -2 -13  230.96    9.51   0
  -9   2 -13  192.28    9.37   0
  10  -2  13   16.37    7.92   0
  10   2  13    5.79    8.14   0
  10  -2  13    4.33    7.86   0
 -10  -2 -13    0.18    8.02   0
 -10   2 -13    8.32    5.45   0
 -11   3  13    1.02    7.66   0
 -11  -3  13    2.73    7.85   0
 -11   3  13  -13.69    7.96   0
  11  -3 -13    0.53    7.67   0
  11   3 -13   -2.36    7.84   0
 -10   3  13   10.60    8.05   0
  10  -3 -13    8.46    8.04   0
  10   3 -13   19.50    8.09   0
 -10   3  13   22.72    8.04   0
 -10  -3  13   18.43    8.02   0
   9  -3 -13   20.67    8.09   0
   9   3 -13   20.72    8.00   0
  -9  -3  13    9.07    8.21   0
  -9   3  13   20.29    8.08   0
  -9   3  13   29.40    7.83   0
  -9  -3  13   37.63    7.77   0
  -8  -3  13   69.26    9.08   0
   8  -3 -13   98.75    9.26   0
   8   3 -13  140.70    8.92   0
  -8   3  13  108.24    8.98   0
  -8   3  13  114.90    8.67   0
  -8  -3  13  145.52    8.55   0
   7  -3 -13   -6.07    7.59   0
  -7   3  13   -3.56    7.78   0
   7   3 -13    3.42    7.42   0
  -7  -3  13    1.92    7.78   0
  -7   3  13   -3.40    7.63   0
  -7  -3  13    2.16    7.59   0
  -6   3  13   52.85    6.32   0
   6  -3 -13   63.29    8.39   0
   6   3 -13   59.65    8.18   0
  -6   3  13   36.86    8.27   0
  -6  -3  13   53.19    6.12   0
  -6  -3  13   44.44    8.36   0
   5  -3 -13    7.42    7.86   0
   5   3 -13    3.52    5.52   0
  -5  -3  13   -5.63    5.66   0
  -5   3  13    5.32    7.81   0
  -5  -3  13   -1.74    7.64   0
  -5   3  13   -1.52    7.91   0
  -4  -3  13  431.89   10.39   0
   4   3 -13  649.72    9.86   0
  -4   3  13  425.65   11.79   0
  -4  -3  13  616.01   11.80   0
  -4   3  13  490.99   10.59   0
   3   3 -13   47.95    8.23   0
  -3   3  13   23.06    8.22   0
  -3   3  13   39.61    8.36   0
  -3  -3  13   24.33    8.50   0
  -3  -3  13   37.31    8.38   0
   2  -3 -13  840.87   12.78   0
  -2  -3  13  487.07   13.11   0
   2   3 -13  800.35   10.57   0
  -2   3  13  735.04   12.52   0
  -2   3  13  419.48   13.15   0
  -2  -3  13  842.52   11.87   0
   1  -3 -13  169.06    7.23   0
  -1  -3  13  110.88    9.47   0
   1   3 -13  161.08    9.21   0
  -1   3  13   90.24    9.13   0
  -1   3  13  180.12    9.09   0
  -1  -3  13  163.78    9.06   0
   0   3  13  615.65   11.42   0
   0  -3 -13  567.62    9.90   0
   0   3  13  325.89   10.48   0
   0  -3  13  565.74   11.11   0
   0  -3  13  359.40   10.38   0
   1   3  13   27.23    8.14   0
   1   3  13    8.69    8.02   0
   1  -3  13   13.02    5.88   0
   1  -3  13   14.95    8.23   0
  -1  -3 -13   23.65    8.09   0
  -1   3 -13   23.86    8.26   0
   2   3  13  576.87   13.17   0
  -2  -3 -13  870.66   12.32   0
   2  -3  13  535.19   12.66   0
   2  -3  13  478.15   13.27   0
  -2   3 -13  796.90   12.62   0
   2   3  13  898.38   12.22   0
  -3  -3 -13  185.03    9.10   0
   3  -3  13  115.29    9.22   0
   3   3  13  133.52    9.21   0
   3  -3  13  106.66    9.11   0
  -3   3 -13  192.84    9.15   0
   3   3  13  125.99    7.25   0
   4  -3  13  455.29   11.23   0
  -4   3 -13  519.82   11.39   0
   4   3  13  336.31   11.28   0
   4  -3  13  352.97   11.47   0
   4   3  13  581.85   10.86   0
  -4  -3 -13  570.05   10.89   0
   5  -3  13    9.28    7.53   0
   5   3  13    9.28    7.81   0
  -5  -3 -13    2.18    5.51   0
  -5   3 -13   -2.16    5.45   0
   5  -3  13    9.27    7.47   0
   6  -3  13   68.80    8.58   0
   6   3  13   71.93    8.87   0
  -6   3 -13   91.82    8.76   0
  -6  -3 -13  134.79    8.48   0
   6  -3  13   85.08    8.77   0
   7  -3  13   90.65    6.86   0
  -7   3 -13  109.89    9.03   0
   7   3  13   90.59    9.17   0
  -7  -3 -13  155.26    6.87   0
   7  -3  13   98.85    8.86   0
   8  -3  13  229.83   10.01   0
  -8   3 -13  247.23   10.14   0
   8   3  13  289.41   10.21   0
  -8  -3 -13  329.22   10.07   0
   8  -3  13  227.47   10.35   0
  -9   3 -13   57.48    8.43   0
   9  -3  13   36.38    8.46   0
   9   3  13   45.31    6.64   0
  -9  -3 -13   61.71    6.41   0
   9  -3  13   50.29    8.49   0
 -10   3 -13   12.57    8.56   0
  10   3  13   38.23    8.80   0
  10  -3  13   -3.67    8.37   0
  10  -3  13   30.55    8.43   0
 -10  -3 -13   35.93    8.57   0
 -10   4  13   15.33    8.02   0
 -10  -4  13   30.19    7.97   0
  10  -4 -13    8.51    8.06   0
  10   4 -13   15.85    5.82   0
 -10   4  13    2.64    9.71   0
 -10  -4  13   16.01    5.90   0
   9  -4 -13   64.67    8.74   0
  -9   4  13   71.28    8.59   0
   9   4 -13   76.38    8.44   0
  -9  -4  13   66.43    8.50   0
  -9   4  13   67.47    8.43   0
  -9  -4  13   53.43    8.49   0
  -8   4  13   -6.84    7.83   0
  -8  -4  13    8.67    7.76   0
   8  -4 -13    0.87    7.56   0
   8   4 -13    2.36    7.54   0
  -8   4  13   -1.59    7.66   0
  -8  -4  13   -6.05    7.55   0
  -7   4  13  147.96    9.02   0
   7  -4 -13  147.91   11.03   0
  -7  -4  13   93.15    9.20   0
   7   4 -13  173.48    7.56   0
  -7   4  13  126.13    9.19   0
  -7  -4  13  121.81    8.96   0
   6   4 -13    4.39    5.59   0
  -6   4  13    5.69    7.69   0
  -6  -4  13    3.24    7.73   0
  -6   4  13    6.11    7.73   0
  -6  -4  13   -2.76    5.48   0
  -5  -4  13  347.09   11.40   0
   5   4 -13  521.90   11.50   0
  -5   4  13  520.31   12.60   0
  -5   4  13  397.69   12.56   0
  -5  -4  13  542.82   11.38   0
  -4  -4  13    4.69    5.29   0
   4   4 -13    4.46    5.43   0
  -4   4  13    5.26    7.73   0
  -4   4  13    1.88    7.59   0
  -4  -4  13    4.49    7.58   0
   3   4 -13  866.43   12.61   0
  -3   4  13  644.96   12.10   0
  -3   4  13  458.13   12.42   0
  -3  -4  13  619.66   12.38   0
  -3  -4  13  958.00   12.14   0
   2  -4 -13   14.38    7.74   0
  -2   4  13    7.51    7.71   0
  -2  -4  13    7.75    7.76   0
   2   4 -13   -2.14    5.59   0
  -2   4  13    0.94    7.59   0
  -2  -4  13   10.18    7.63   0
  -1  -4  13   -3.24    8.04   0
   1  -4 -13    0.27    7.80   0
  -1   4  13    2.22    7.99   0
   1   4 -13    4.07    7.85   0
  -1   4  13    3.08    7.70   0
  -1  -4  13   12.52    7.58   0
   0  -4 -13   45.78    8.24   0
   0   4  13   25.02    8.23   0
   0  -4  13   27.99    8.21   0
   0  -4  13   34.37    8.26   0
   0   4  13   52.99    8.32   0
   1   4  13  289.45   10.57   0
   1  -4  13  252.68   10.86   0
   1  -4  13  301.14   10.59   0
  -1  -4 -13  438.03   10.82   0
   1   4  13  473.55   10.50   0
   2   4  13   -9.45    7.78   0
  -2  -4 -13   18.27    7.81   0
   2  -4  13    3.89    7.91   0
   2  -4  13    7.30    7.74   0
   2   4  13    4.54    7.87   0
  -3  -4 -13  393.99   10.61   0
   3  -4  13  258.98   10.53   0
   3   4  13  272.78   10.65   0
   3  -4  13  225.83   10.78   0
  -3   4 -13  313.92   10.97   0
   3   4  13  275.89   10.35   0
   4  -4  13   58.17    8.46   0
   4   4  13   46.08    8.46   0
  -4   4 -13   62.12    8.45   0
   4  -4  13   71.66    8.40   0
   4   4  13   52.97    8.55   0
  -4  -4 -13   75.40    8.35   0
   5  -4  13    6.11    7.67   0
   5   4  13    7.59    8.01   0
  -5   4 -13   19.27    7.65   0
  -5  -4 -13   16.61    5.64   0
   5  -4  13   31.50    7.65   0
  -6   4 -13   34.12    8.08   0
   6  -4  13   23.99    7.90   0
   6   4  13    7.51    8.25   0
  -6  -4 -13   33.90    8.05   0
   6  -4  13   32.36    7.83   0
   7  -4  13   76.16    8.73   0
   7   4  13   72.57    6.81   0
  -7  -4 -13   95.91    6.71   0
   7  -4  13   83.11    8.58   0
  -7   4 -13   66.47    9.01   0
   8  -4  13   11.62    7.62   0
   8   4  13    6.13    8.10   0
  -8  -4 -13   -8.00    7.85   0
   8  -4  13    4.09    7.78   0
  -8   4 -13    1.37    7.84   0
   9  -4  13   44.84    9.03   0
   9   4  13   20.26    9.62   0
   9  -4  13   58.12    8.82   0
  -9  -4 -13   68.91    6.89   0
  -9   4 -13   65.24    8.91   0
  -9   5  13   42.60    8.43   0
  -9  -5  13   23.24    6.07   0
   9  -5 -13   32.76    7.75   0
   9   5 -13   29.03    8.19   0
  -9  -5  13   42.78    8.37   0
  -9   5  13   37.73    8.34   0
   8   5 -13   92.28    9.14   0
  -8   5  13  117.51   10.96   0
  -8  -5  13  109.04    8.59   0
  -8   5  13   99.62    9.10   0
  -8  -5  13  131.84    8.90   0
  -7  -5  13    9.41    7.95   0
   7   5 -13   11.51    7.73   0
  -7   5  13    4.76    7.78   0
  -7   5  13    2.63    7.63   0
  -7  -5  13   -0.69    5.34   0
   6   5 -13  244.35    8.90   0
  -6   5  13  263.71   13.00   0
  -6  -5  13  296.28    8.30   0
  -6   5  13  244.33   13.41   0
  -6  -5  13  282.74    9.87   0
  -5  -5  13    3.28    7.62   0
  -5   5  13   -3.06    7.59   0
   5   5 -13   -0.64    7.67   0
  -5   5  13    7.80    7.59   0
  -5  -5  13    0.03    7.57   0
  -4   5  13  145.67   11.51   0
   4   5 -13  146.19    7.91   0
  -4   5  13  154.77    9.28   0
  -4  -5  13  159.50    8.94   0
  -4  -5  13  171.09    7.15   0
  -3   5  13   30.09    8.07   0
   3   5 -13   26.12    8.00   0
  -3  -5  13   25.43    8.03   0
  -3   5  13   13.86    8.15   0
  -3  -5  13   29.90    7.93   0
  -2   5  13  428.82   12.10   0
  -2  -5  13  290.13    9.89   0
   2   5 -13  259.89    9.28   0
  -2   5  13  273.97   10.45   0
  -2  -5  13  291.65    7.95   0
  -1  -5  13   25.96    7.84   0
   1   5 -13   26.69    7.86   0
   1  -5 -13   23.02    9.69   0
  -1   5  13   13.48    7.86   0
  -1  -5  13   18.81    7.86   0
  -1   5  13   29.48    7.95   0
   0  -5 -13    3.48    7.64   0
   0   5  13    1.88    7.52   0
   0  -5  13   10.09    7.61   0
   0  -5  13   -0.46    7.83   0
   0   5  13    7.35    7.66   0
   1   5  13  161.78    9.58   0
   1  -5  13  180.73    9.40   0
   1  -5  13  156.63    9.09   0
   1   5  13  181.70    9.19   0
  -1  -5 -13  238.51    9.84   0
   2   5  13  339.63   11.50   0
   2  -5  13  405.51   11.11   0
  -2  -5 -13  544.38   11.78   0
   2  -5  13  544.57   11.28   0
   2   5  13  424.62   11.14   0
  -3  -5 -13  187.89    7.66   0
   3  -5  13  163.03    7.30   0
   3   5  13  145.94    7.61   0
   3  -5  13  210.13    9.38   0
   3   5  13  222.39    9.66   0
  -4  -5 -13   14.54    7.90   0
   4  -5  13   10.78    7.94   0
   4   5  13   16.22    7.84   0
   4  -5  13   18.49    7.75   0
   4   5  13   25.52    5.66   0
  -5   5 -13  158.42   11.39   0
   5   5  13  205.55    9.86   0
   5  -5  13  168.72    9.21   0
  -5  -5 -13  218.88    9.88   0
   5  -5  13  186.40    9.49   0
  -6   5 -13   -7.08    7.85   0
   6   5  13   -3.59    8.10   0
   6  -5  13    1.97    7.60   0
  -6  -5 -13   15.02    5.40   0
   6  -5  13    5.34    7.87   0
   7   5  13   25.79    8.74   0
   7  -5  13   27.04    8.38   0
  -7  -5 -13   40.13    8.44   0
   7  -5  13   53.27    8.35   0
  -7   5 -13   37.15    8.44   0
  -7   6  13   97.55   10.88   0
   7   6 -13   61.38    6.96   0
  -7  -6  13   78.58    6.68   0
  -7   6  13   95.22   11.15   0
  -7  -6  13   82.31    8.98   0
  -6   6  13    0.16    9.48   0
   6   6 -13    2.38    7.67   0
  -6  -6  13    1.56    7.73   0
  -6   6  13   -1.17    9.46   0
  -6  -6  13    6.48    7.69   0
  -5   6  13   25.30    9.84   0
  -5  -6  13   27.99    7.96   0
   5   6 -13   27.22    8.10   0
  -5   6  13   32.35    9.74   0
  -5  -6  13    6.58    8.23   0
   4   6 -13    8.02    7.81   0
  -4   6  13   10.54    7.65   0
  -4  -6  13    8.57    7.85   0
  -4  -6  13   -1.46    7.70   0
  -4   6  13   11.39    9.62   0
   3   6 -13    9.35    7.93   0
  -3  -6  13   27.25    7.91   0
  -3   6  13   16.85    9.78   0
  -3  -6  13   17.33    7.98   0
  -3   6  13   20.41    9.76   0
  -2  -6  13   60.04    8.12   0
   2   6 -13   51.76    8.32   0
  -2   6  13   37.61    8.54   0
  -2   6  13   52.86    8.14   0
  -2  -6  13   55.05    8.16   0
   1   6 -13   83.69    8.90   0
   1  -6 -13   84.37   10.81   0
  -1   6  13   87.69    8.84   0
  -1   6  13   96.45    8.80   0
  -1  -6  13   89.85    8.67   0
  -1  -6  13  101.16    8.73   0
   0   6  13   36.51    7.85   0
   0   6  13   26.84    9.82   0
   0  -6  13   23.69    8.00   0
   0  -6  13   37.12    7.95   0
   0  -6 -13   17.81    8.14   0
  -1  -6 -13   36.88   10.15   0
   1   6  13   45.05    8.27   0
   1  -6  13   42.84    8.25   0
   1   6  13   42.21    8.16   0
   1  -6  13   35.02    8.16   0
   2  -6  13   35.57    9.74   0
   2   6  13   27.72    8.12   0
   2   6  13   40.75    8.05   0
  -2  -6 -13   16.94    8.30   0
   2  -6  13   26.48    9.72   0
   3  -6  13   16.40    7.79   0
  -3  -6 -13   13.65    7.94   0
   3   6  13    6.59    7.86   0
   3   6  13    6.29    8.06   0
   3  -6  13    9.53    7.88   0
   4  -6  13    5.41    7.71   0
  -4  -6 -13  -10.37    7.72   0
   4   6  13   -4.08    7.67   0
   4   6  13   -0.33    8.10   0
   4  -6  13   11.96    7.81   0
   5   6  13   -7.34    7.81   0
   5   6  13   -3.70    8.21   0
   5  -6  13   -2.63    9.46   0
   5  -6  13    5.99    7.84   0
  -5  -6 -13    1.94    7.86   0
   3   7 -13    6.63    7.86   0
  -3  -7  13   -1.93    8.04   0
  -3   7  13    6.84    9.85   0
  -3   7  13    3.78    9.67   0
  -3  -7  13   11.70    7.79   0
  -2  -7  13   14.85    8.04   0
  -2   7  13   20.12   10.02   0
  -2   7  13   20.00    9.94   0
   2   7 -13    5.56    8.11   0
  -2  -7  13   12.26    8.20   0
  -1   7  13    0.28    7.99   0
  -1   7  13    0.72    7.74   0
  -1  -7  13    5.20    7.68   0
  -1  -7  13   -2.60    7.81   0
   0   7  13   28.71   10.31   0
   0   7  13   22.67    9.85   0
   0  -7 -13   24.25    8.30   0
   0  -7  13   30.88    8.29   0
   0  -7  13   32.81    8.22   0
  -1  -7 -13   68.42    9.25   0
   1  -7  13   72.45   10.46   0
   1   7  13   89.85    8.80   0
   1   7  13   56.39    9.20   0
   1  -7  13   81.24    9.03   0
 -12   0  14    1.20    7.67   0
 -12   0  14   -4.88    7.89   0
  12   0 -14   -1.84    7.82   0
  11   0 -14  -19.05    7.88   0
 -11   0  14   -7.14    7.91   0
 -11   0  14   -0.39    7.70   0
 -10   0  14   10.15    7.83   0
  10   0 -14   -5.64    7.86   0
 -10   0  14   18.41    5.44   0
  -9   0  14    8.30    5.31   0
   9   0 -14    5.58    7.58   0
  -9   0  14    4.12    7.50   0
   8   0 -14 1476.00   15.45   0
  -8   0  14 1293.68   15.52   0
  -8   0  14 1130.75   14.52   0
  -7   0  14   -0.53    7.88   0
   7   0 -14  -10.48    7.94   0
  -7   0  14   -4.27    7.79   0
   6   0 -14 1680.50   15.54   0
  -6   0  14  988.57   15.35   0
  -6   0  14 1503.85   15.60   0
   5   0 -14   -4.90    5.62   0
  -5   0  14    1.36    7.83   0
  -5   0  14    3.20    5.62   0
   4   0 -14  134.48    6.63   0
  -4   0  14   81.20    7.06   0
  -4   0  14   81.61    8.84   0
  -3   0  14    4.95    7.34   0
   3   0 -14   -4.46    7.32   0
  -3   0  14    9.90    7.90   0
   2   0 -14  220.66    8.58   0
  -2   0  14  180.70    8.15   0
  -2   0  14  162.98    8.56   0
   1   0 -14   -2.88    4.53   0
  -1   0  14    2.76    4.33   0
  -1   0  14    3.27    6.30   0
   0   0 -14  351.98    8.93   0
   0   0  14  221.55    8.38   0
   0   0  14  239.19    8.68   0
  -1   0 -14    0.17    7.11   0
   1   0  14    0.39    6.32   0
   1   0  14   -5.28    7.24   0
   2   0  14   34.59    6.43   0
   2   0  14   41.82    8.30   0
  -2   0 -14   86.94    8.37   0
   3   0  14   -3.27    7.80   0
   3   0  14    1.36    5.33   0
  -3   0 -14    0.32    5.55   0
  -4   0 -14  179.42    8.87   0
   4   0  14  119.66    9.26   0
   4   0  14  102.34    9.27   0
  -5   0 -14    3.61    7.70   0
   5   0  14    6.01    7.78   0
   5   0  14    2.29    7.73   0
  -6   0 -14   -1.37    7.54   0
   6   0  14   -3.91    7.54   0
   6   0  14    3.52    7.65   0
   7   0  14   -8.43    5.42   0
   7   0  14   16.60    7.89   0
  -7   0 -14   -0.61    5.40   0
   8   0  14  217.02    9.10   0
   8   0  14  225.06   10.68   0
  -8   0 -14  358.29    8.71   0
   9   0  14   -8.10    7.89   0
  -9   0 -14  -12.03    7.83   0
  10   0  14  169.44   10.26   0
 -10   0 -14  195.61    8.75   0
 -11   1  14   11.66    7.89   0
  11  -1 -14   17.12    7.95   0
  11   1 -14   15.77    7.87   0
 -11  -1  14   -7.27    8.05   0
 -11   1  14   17.17    7.71   0
 -11  -1  14   13.95    5.73   0
  10  -1 -14   -1.71    5.54   0
  10   1 -14    7.00    5.46   0
 -10   1  14    3.04    5.58   0
 -10   1  14    6.10    7.63   0
 -10  -1  14   -4.47    7.58   0
 -10  -1  14   11.10    5.58   0
   9  -1 -14  179.16   10.16   0
   9   1 -14  239.54    8.27   0
  -9   1  14  175.98    8.27   0
  -9  -1  14  189.56    9.81   0
  -9   1  14  214.66    7.52   0
  -9  -1  14  198.59    9.22   0
  -8   1  14   19.22    7.98   0
   8  -1 -14   15.27    7.83   0
   8   1 -14   24.16    7.91   0
  -8   1  14   14.13    7.74   0
  -8  -1  14   12.85    7.72   0
  -8  -1  14   21.23    7.80   0
   7  -1 -14  872.48   12.85   0
   7   1 -14  819.21   12.45   0
  -7  -1  14  571.97   13.15   0
  -7   1  14  587.36   12.67   0
  -7  -1  14  569.26   10.76   0
  -7   1  14  683.36   13.41   0
  -6  -1  14  672.73   12.97   0
   6  -1 -14 1045.12   12.33   0
   6   1 -14 1096.70   11.87   0
  -6   1  14  740.40   11.58   0
  -6   1  14  690.25   14.67   0
  -6  -1  14  758.99   11.76   0
   5  -1 -14  170.68    9.10   0
   5   1 -14  198.28    9.02   0
  -5   1  14  128.39    9.43   0
  -5   1  14  123.95    8.92   0
  -5  -1  14  119.06    6.89   0
  -5  -1  14  122.47    9.29   0
  -4   1  14  365.64   11.57   0
   4  -1 -14  578.20   11.22   0
   4   1 -14  601.11   10.92   0
  -4  -1  14  440.09   11.56   0
  -4   1  14  375.85   11.53   0
  -4  -1  14  343.80   11.60   0
   3  -1 -14  294.06    9.77   0
   3   1 -14  288.23    9.67   0
  -3   1  14  183.88    9.88   0
  -3  -1  14  244.64    9.73   0
  -3  -1  14  172.31    9.90   0
  -3   1  14  234.45    9.93   0
  -2  -1  14   12.04    7.55   0
   2   1 -14   25.78    7.63   0
  -2   1  14   23.20    8.07   0
  -2  -1  14   20.90    8.16   0
  -2   1  14   24.11    4.84   0
  -1   1  14   57.72    7.39   0
  -1  -1  14   40.56    7.63   0
  -1   1  14   31.07    5.38   0
   1  -1 -14   64.70    7.81   0
  -1  -1  14   40.69    6.96   0
   0   1  14  371.26    9.95   0
   0   1  14  320.07    9.99   0
   0  -1  14  379.45    9.89   0
   0  -1  14  348.02    9.71   0
   0  -1 -14  444.56   10.48   0
   0   1 -14  585.11    9.33   0
  -1  -1 -14  109.39    8.79   0
   1   1  14  105.94    8.80   0
   1   1  14   64.68    8.84   0
   1  -1  14   80.53    8.71   0
   1  -1  14   70.82    7.08   0
  -1   1 -14  117.89    8.86   0
   2   1  14   31.77    8.12   0
  -2   1 -14   24.89    8.12   0
   2  -1  14   27.17    8.17   0
   2   1  14   30.75    8.02   0
   2  -1  14    6.07    8.25   0
  -2  -1 -14   35.93    7.95   0
   3   1  14  266.95   10.33   0
   3  -1  14  258.78   10.19   0
   3   1  14  318.71   10.12   0
   3  -1  14  338.42   10.26   0
  -3  -1 -14  416.52    9.92   0
  -3   1 -14  417.99   10.10   0
   4  -1  14   -1.59    5.56   0
  -4  -1 -14    3.05    7.85   0
   4   1  14    0.19    7.75   0
   4  -1  14    5.91    7.79   0
  -4   1 -14    2.34    7.63   0
   4   1  14   -1.42    7.95   0
  -5  -1 -14  101.37    8.44   0
   5   1  14   73.95    8.59   0
   5  -1  14   70.77    8.57   0
  -5   1 -14  102.34    8.38   0
   5   1  14   67.48    8.59   0
   5  -1  14   39.79    8.72   0
  -6   1 -14  539.34   10.73   0
   6   1  14  255.69    9.34   0
   6  -1  14  363.35   10.76   0
   6   1  14  327.79   11.02   0
   6  -1  14  306.69   11.04   0
  -6  -1 -14  487.18    8.98   0
  -7   1 -14   89.31    8.38   0
   7  -1  14   43.34    8.53   0
   7   1  14   60.28    8.60   0
   7  -1  14   52.26    6.69   0
  -7  -1 -14  110.78    8.31   0
  -8   1 -14   41.95    5.98   0
   8  -1  14   24.20    8.13   0
   8   1  14   17.55    8.31   0
   8  -1  14   38.85    8.11   0
  -8  -1 -14   51.87    8.02   0
   9  -1  14  118.47    9.97   0
   9   1  14  169.79    9.64   0
   9  -1  14  142.24    9.64   0
  -9  -1 -14  208.37    8.00   0
  -9   1 -14  224.73    9.74   0
  10  -1  14   10.17    6.42   0
  10   1  14   13.91    8.39   0
  10  -1  14   26.27    8.34   0
 -10  -1 -14   26.99    6.20   0
 -10   1 -14   38.92    6.27   0
 -11  -2  14    9.38    7.88   0
  11  -2 -14    2.42    7.60   0
  11   2 -14    9.24    7.68   0
 -11   2  14    5.24    7.75   0
 -11  -2  14    2.08    7.81   0
 -11   2  14    1.78    7.63   0
 -10  -2  14   25.23    5.92   0
 -10   2  14   11.51    8.20   0
  10  -2 -14   20.89    6.06   0
  10   2 -14   25.87    6.05   0
 -10   2  14   28.96    8.04   0
 -10  -2  14   23.59    7.80   0
  -9   2  14  -14.92    7.80   0
   9  -2 -14   -9.65    7.72   0
   9   2 -14    0.33    7.79   0
  -9  -2  14    0.71    7.74   0
  -9   2  14  -12.67    7.69   0
  -9  -2  14    2.11    5.20   0
  -8  -2  14  194.04    7.68   0
   8  -2 -14  224.46    8.34   0
   8   2 -14  240.21    7.91   0
  -8   2  14  221.04    9.50   0
  -8  -2  14  214.50    9.17   0
  -8   2  14  192.71    9.55   0
   7  -2 -14  248.06    9.91   0
   7   2 -14  286.09    9.40   0
  -7   2  14  181.04    7.99   0
  -7   2  14  188.12    9.37   0
  -7  -2  14  186.55    9.76   0
  -7  -2  14  189.63    9.19   0
   6  -2 -14   44.55    8.14   0
  -6   2  14   51.56    8.24   0
  -6  -2  14   25.52    8.20   0
   6   2 -14   24.21    8.07   0
  -6   2  14   35.32    8.06   0
  -6  -2  14   25.56    7.77   0
  -5  -2  14   42.72    8.59   0
  -5   2  14   44.53    8.36   0
   5  -2 -14   67.45    8.39   0
   5   2 -14   83.91    8.30   0
  -5   2  14   45.27    8.39   0
  -5  -2  14   33.05    6.13   0
   4  -2 -14  452.71   10.99   0
   4   2 -14  527.00   10.67   0
  -4   2  14  334.55   11.04   0
  -4  -2  14  316.16    8.93   0
  -4  -2  14  341.16   11.29   0
  -4   2  14  343.31   11.46   0
   3   2 -14  -11.96    7.97   0
  -3  -2  14    3.25    8.00   0
  -3   2  14   -1.50    7.70   0
  -3  -2  14    2.48    5.62   0
  -3   2  14  -10.60    8.05   0
   2  -2 -14  500.01   10.85   0
  -2  -2  14  279.12   10.75   0
   2   2 -14  460.53   10.40   0
  -2   2  14  268.41   10.51   0
  -2  -2  14  268.09    9.33   0
  -2   2  14  278.35    9.20   0
   1   2 -14 1131.76   13.55   0
  -1   2  14  768.53   13.09   0
   1  -2 -14 1161.57   12.38   0
  -1   2  14  668.59   12.22   0
  -1  -2  14  597.80   12.91   0
  -1  -2  14  871.95   14.32   0
   0   2  14    2.40    5.93   0
   0   2  14    5.30    7.88   0
   0  -2 -14   20.06    8.02   0
   0  -2  14   10.26    8.09   0
   0  -2  14    4.53    8.28   0
   1   2  14  129.33    7.65   0
   1   2  14  132.61    9.54   0
   1  -2  14  215.22    9.29   0
   1  -2  14  126.10    7.85   0
  -1   2 -14  219.04    9.33   0
  -1  -2 -14  220.89    9.40   0
   2   2  14  306.15   11.34   0
   2   2  14  296.37   11.35   0
   2  -2  14  314.82   11.02   0
   2  -2  14  300.81   11.16   0
  -2  -2 -14  506.06   10.68   0
  -2   2 -14  480.47    9.11   0
   3  -2  14   33.89    5.88   0
   3   2  14   27.80    8.11   0
  -3  -2 -14   44.50    8.19   0
  -3   2 -14   29.10    5.80   0
   3  -2  14   16.94    5.84   0
   3   2  14    7.23    8.05   0
   4  -2  14   39.49    8.36   0
  -4  -2 -14   64.10    6.14   0
   4   2  14   33.05    6.14   0
   4  -2  14   22.37    8.12   0
   4   2  14   42.70    8.27   0
  -4   2 -14   66.12    8.12   0
  -5  -2 -14  132.83    6.86   0
   5   2  14   74.27    7.03   0
   5  -2  14   88.68    8.66   0
  -5   2 -14  117.64    8.76   0
   5   2  14   95.52    8.65   0
   5  -2  14   87.73    6.84   0
   6  -2  14  153.51    9.46   0
  -6   2 -14  192.28    9.67   0
   6   2  14  139.34    9.52   0
   6   2  14  165.77    7.81   0
   6  -2  14  156.55    9.56   0
  -6  -2 -14  249.78    9.24   0
   7  -2  14   11.29    7.59   0
  -7   2 -14   18.14    7.58   0
   7   2  14    1.01    5.65   0
   7  -2  14    1.47    7.77   0
  -7  -2 -14    3.93    5.50   0
  -8   2 -14  119.34    7.43   0
   8  -2  14   76.04    9.33   0
   8   2  14   90.94    7.38   0
   8  -2  14  125.85    6.96   0
  -8  -2 -14  152.18    7.28   0
  -9   2 -14    5.17    7.81   0
   9  -2  14   -1.34    7.96   0
   9   2  14   15.30    5.61   0
   9  -2  14   13.10    8.00   0
  -9  -2 -14    4.02    7.96   0
  10  -3 -14    3.43    7.86   0
  10   3 -14    0.52    7.87   0
 -10   3  14    8.18    7.89   0
 -10  -3  14    4.08    8.05   0
 -10   3  14   -0.48    7.87   0
 -10  -3  14    3.84    7.77   0
   9  -3 -14  129.59    9.93   0
   9   3 -14  137.58    9.83   0
  -9   3  14  190.82    9.21   0
  -9  -3  14  142.43    9.26   0
  -9   3  14  168.63    9.26   0
  -9  -3  14  180.00    9.05   0
   8  -3 -14   23.92    8.06   0
  -8  -3  14    9.40    8.03   0
   8   3 -14   30.35    7.90   0
  -8   3  14   29.08    7.92   0
  -8   3  14   25.68    7.75   0
  -8  -3  14   22.33    7.79   0
  -7   3  14   12.19    7.70   0
   7  -3 -14    3.27    7.67   0
   7   3 -14   15.14    5.43   0
  -7   3  14   14.75    7.61   0
  -7  -3  14   10.59    5.25   0
  -7  -3  14    1.01    5.67   0
  -6   3  14   20.02    7.94   0
   6  -3 -14   16.61    7.97   0
   6   3 -14   21.91    7.89   0
  -6  -3  14    9.32    8.01   0
  -6   3  14   19.37    7.74   0
  -6  -3  14   25.62    7.82   0
  -5  -3  14  397.63    9.46   0
   5  -3 -14  459.43   11.80   0
   5   3 -14  424.27    9.61   0
  -5   3  14  409.54   10.77   0
  -5  -3  14  401.18   10.77   0
  -5   3  14  453.27   12.27   0
   4   3 -14   20.43    7.93   0
  -4   3  14   21.59    7.77   0
  -4  -3  14   19.53    7.81   0
  -4   3  14   12.24    7.82   0
  -4  -3  14    8.42    7.92   0
  -3  -3  14  432.31   10.65   0
  -3   3  14  711.82   12.25   0
  -3   3  14  465.21   12.29   0
  -3  -3  14  428.13   11.75   0
   3   3 -14  645.07   10.25   0
   2  -3 -14   57.28    8.50   0
  -2  -3  14   41.21    8.34   0
   2   3 -14   45.50    8.40   0
  -2   3  14   40.79    8.39   0
  -2   3  14   56.21    8.04   0
  -2  -3  14   57.56    8.19   0
   1  -3 -14  261.46   10.00   0
   1   3 -14  256.68    9.66   0
  -1   3  14  174.65    9.84   0
  -1   3  14  171.89    9.34   0
  -1  -3  14  236.74    9.50   0
  -1  -3  14  190.40    9.84   0
   0   3  14  111.21    9.43   0
   0  -3 -14  181.19    9.11   0
   0   3  14  106.11    9.18   0
   0  -3  14  112.78    9.29   0
   0  -3  14  119.67    9.31   0
   1   3  14 1328.74   13.96   0
   1   3  14  898.14   15.18   0
   1  -3  14 1262.84   13.97   0
   1  -3  14  841.37   14.25   0
  -1  -3 -14 1489.87   14.62   0
  -2   3 -14  107.23    8.61   0
   2   3  14   69.19    8.66   0
   2  -3  14   79.03    8.66   0
   2  -3  14   72.12    8.67   0
  -2  -3 -14  107.79    6.46   0
   2   3  14   74.73    6.46   0
  -3   3 -14   19.20    7.61   0
   3  -3  14    9.50    7.79   0
  -3  -3 -14   -4.28    7.65   0
   3   3  14   -5.14    7.76   0
   3  -3  14    1.05    7.64   0
   3   3  14   -3.92    7.79   0
   4  -3  14    4.03    7.74   0
  -4  -3 -14   18.59    7.63   0
   4   3  14   -7.67    7.70   0
   4  -3  14    3.36    7.64   0
  -4   3 -14   11.81    7.54   0
   4   3  14    8.12    7.67   0
  -5   3 -14  264.52    8.78   0
   5   3  14  208.76    8.07   0
   5  -3  14  194.07    8.46   0
   5   3  14  231.31    8.42   0
  -5  -3 -14  321.54    8.13   0
   5  -3  14  243.26    9.80   0
   6  -3  14   -0.99    5.41   0
   6   3  14    5.47    5.55   0
  -6   3 -14    7.32    7.59   0
  -6  -3 -14    3.32    7.77   0
   6  -3  14   -8.34    7.74   0
   7  -3  14  167.49    9.91   0
   7   3  14  171.92   10.00   0
  -7   3 -14  210.23   10.49   0
   7  -3  14  200.06    7.76   0
  -7  -3 -14  223.97   10.20   0
   8  -3  14    6.03    5.26   0
  -8   3 -14    5.37    7.63   0
   8   3  14    5.86    8.01   0
   8  -3  14   -3.10    5.62   0
  -8  -3 -14   -1.07    7.84   0
   9  -3  14    6.96    5.85   0
  -9   3 -14    6.96    5.94   0
   9   3  14   16.89    6.08   0
   9  -3  14    2.69    8.08   0
  -9  -3 -14   20.79    6.00   0
  -9   4  14   59.89    8.46   0
   9  -4 -14   61.93    8.53   0
   9   4 -14   32.56    8.36   0
  -9  -4  14   38.66    8.42   0
  -9   4  14   51.16    8.39   0
  -9  -4  14   34.94    8.37   0
  -8   4  14    9.70    7.84   0
   8  -4 -14    5.50    7.66   0
  -8  -4  14  -10.26    7.78   0
   8   4 -14   -2.67    7.68   0
  -8   4  14   17.70    7.64   0
  -8  -4  14    5.47    7.77   0
   7  -4 -14   11.79    7.81   0
   7   4 -14    8.05    7.81   0
  -7   4  14    1.63    7.83   0
  -7  -4  14   -1.74    7.93   0
  -7  -4  14    7.17    7.76   0
  -7   4  14    4.22    9.67   0
   6   4 -14  108.79    6.95   0
  -6  -4  14  117.22    6.56   0
  -6   4  14  102.39    8.57   0
  -6   4  14  115.07    8.68   0
  -6  -4  14  104.63    8.57   0
  -5  -4  14   15.88    7.66   0
   5   4 -14   10.84    7.67   0
  -5   4  14   -3.44    7.70   0
  -5   4  14   -1.01    7.75   0
  -5  -4  14   10.03    7.61   0
   4   4 -14  276.87    8.48   0
  -4   4  14  248.31   10.97   0
  -4   4  14  272.52    9.68   0
  -4  -4  14  209.63    9.84   0
  -4  -4  14  262.45    9.87   0
   3   4 -14   75.13    6.73   0
  -3   4  14   96.90    8.59   0
  -3  -4  14   98.44    6.82   0
  -3   4  14   87.23    8.55   0
  -3  -4  14   87.04    6.41   0
  -2   4  14   34.26    8.17   0
  -2  -4  14   27.88    7.96   0
   2  -4 -14   42.37    8.00   0
   2   4 -14   28.60    8.06   0
  -2   4  14   25.49    7.81   0
  -2  -4  14   28.65    8.03   0
  -1   4  14  127.57    8.71   0
   1   4 -14  129.78    8.98   0
  -1   4  14  104.55    8.88   0
   1  -4 -14  124.41    9.43   0
  -1  -4  14   97.94    8.76   0
  -1  -4  14  101.84    8.84   0
   0   4  14  401.14   11.61   0
   0  -4 -14  459.86   12.35   0
   0  -4  14  617.91   11.08   0
   0  -4  14  466.61   11.25   0
   0   4  14  605.20   11.80   0
   1   4  14   60.70    8.28   0
   1  -4  14   50.71    8.22   0
   1  -4  14   59.18    8.10   0
  -1  -4 -14   75.61    8.48   0
   1   4  14   50.57    8.44   0
   2   4  14  168.43    9.97   0
   2  -4  14  228.61    9.60   0
   2  -4  14  180.69    9.36   0
  -2  -4 -14  235.70    8.45   0
   2   4  14  194.79    7.40   0
   3  -4  14    6.89    7.84   0
  -3  -4 -14   -0.74    7.79   0
   3   4  14  -10.12    7.79   0
  -3   4 -14    6.75    7.60   0
   3  -4  14   -0.91    7.65   0
   3   4  14   10.08    5.51   0
   4  -4  14  234.41    9.63   0
  -4  -4 -14  284.20   10.16   0
   4   4  14  177.26    9.95   0
   4  -4  14  216.84    9.99   0
  -4   4 -14  267.34   10.31   0
   4   4  14  224.23    7.72   0
   5   4  14    1.54    5.45   0
   5  -4  14   -4.97    7.65   0
   5   4  14    3.25    7.77   0
  -5   4 -14   -0.39    5.44   0
  -5  -4 -14   -3.47    5.51   0
   5  -4  14   -4.79    7.78   0
  -6   4 -14  207.00   11.71   0
   6  -4  14  338.46   10.28   0
   6   4  14  426.02   11.09   0
   6  -4  14  378.53   10.56   0
  -6  -4 -14  448.83   11.18   0
  -7   4 -14   -3.96    7.84   0
   7  -4  14    6.87    7.68   0
   7   4  14    3.80    5.58   0
   7  -4  14   -0.51    7.86   0
  -7  -4 -14    7.15    5.60   0
   8  -4  14    2.49    7.70   0
   8   4  14  -19.05    8.12   0
   8  -4  14   -4.27    7.86   0
  -8  -4 -14    3.51    7.90   0
  -8   4 -14   -1.11    7.68   0
  -8  -5  14   -1.90    7.92   0
   8   5 -14   16.08    7.82   0
  -8   5  14    5.80    7.88   0
  -8   5  14    9.13    9.55   0
  -8  -5  14    2.71    7.86   0
   7   5 -14   21.58    5.83   0
  -7   5  14   21.85    8.24   0
  -7  -5  14   25.12    6.02   0
  -7   5  14   28.84    8.03   0
  -7  -5  14   19.86    8.19   0
  -6  -5  14  107.47    6.53   0
   6   5 -14   89.91    8.95   0
  -6   5  14  101.87    9.05   0
  -6   5  14  117.30    8.94   0
  -6  -5  14  117.98    8.67   0
   5   5 -14  130.36    9.69   0
  -5   5  14  149.84    9.76   0
  -5   5  14  185.16    9.31   0
  -5  -5  14  159.16    7.03   0
  -5  -5  14  168.45    9.13   0
  -4   5  14   25.68    7.93   0
   4   5 -14   21.44    7.99   0
  -4   5  14   28.02    7.89   0
  -4  -5  14   22.30    7.92   0
  -4  -5  14   17.42    7.80   0
  -3   5  14   13.33    7.82   0
   3   5 -14    6.63    7.85   0
  -3  -5  14   14.02    7.80   0
  -3   5  14    7.71    7.90   0
  -3  -5  14    6.37    7.72   0
  -2   5  14   27.20    7.88   0
  -2  -5  14   24.67    7.94   0
   2   5 -14   15.55    7.92   0
  -2   5  14   30.14    7.75   0
  -2  -5  14   22.23    7.84   0
   1   5 -14   25.25    8.17   0
  -1   5  14   27.46    7.99   0
  -1  -5  14   28.58    7.96   0
   1  -5 -14   33.44    8.20   0
  -1   5  14   36.52    9.96   0
  -1  -5  14   31.34    8.16   0
   0   5  14  218.14    9.56   0
   0  -5 -14  198.91   10.59   0
   0  -5  14  241.80    9.27   0
   0  -5  14  212.16    9.76   0
   0   5  14  269.62   10.28   0
   1   5  14   49.73    8.36   0
   1  -5  14   65.85    6.23   0
   1  -5  14   48.06    8.19   0
   1   5  14   52.54    6.11   0
  -1  -5 -14   59.25    8.67   0
   2   5  14    0.83    8.14   0
   2  -5  14   20.84    7.82   0
  -2  -5 -14   14.76    7.90   0
   2  -5  14    8.92    7.90   0
   2   5  14   14.56    7.85   0
   3  -5  14   70.99    8.43   0
   3   5  14   68.14    8.38   0
  -3  -5 -14   42.80    8.50   0
   3  -5  14   38.72    8.49   0
   3   5  14   44.64    8.66   0
   4  -5  14    7.95    7.75   0
  -4  -5 -14    4.76    5.69   0
   4   5  14    2.62    5.46   0
   4  -5  14   18.56    7.74   0
   4   5  14    2.66    7.90   0
   5   5  14  206.85    9.56   0
   5  -5  14  175.59    9.68   0
   5   5  14  236.91   10.39   0
  -5   5 -14  170.54   10.02   0
   5  -5  14  220.58    9.66   0
  -5  -5 -14  201.80   10.65   0
   6   5  14    5.92    5.62   0
   6   5  14    7.73    8.03   0
   6  -5  14   -1.67    7.98   0
  -6   5 -14    2.67    5.58   0
   6  -5  14    6.00    7.90   0
  -6  -5 -14    5.40    5.79   0
  -6   6  14   18.12    9.86   0
  -6  -6  14   13.85    8.13   0
   6   6 -14   27.87    8.04   0
  -6   6  14   27.59    9.82   0
  -6  -6  14   28.86    8.01   0
  -5   6  14   -1.16    7.64   0
   5   6 -14    0.49    7.70   0
  -5   6  14    6.77    9.35   0
  -5  -6  14   -2.41    7.85   0
  -5  -6  14   -4.40    7.72   0
   4   6 -14   42.99    8.01   0
  -4  -6  14   45.45    8.02   0
  -4   6  14   31.76    8.22   0
  -4  -6  14   26.64    8.02   0
  -4   6  14   23.38    8.15   0
   3   6 -14    8.01    7.96   0
  -3  -6  14   37.81    7.87   0
  -3   6  14   16.89    9.77   0
  -3  -6  14   17.41    7.83   0
  -3   6  14   13.79    9.77   0
  -2  -6  14   54.32    8.44   0
   2   6 -14   51.89    8.45   0
  -2   6  14   64.94    8.52   0
  -2   6  14   49.80   10.51   0
[truncated: 73,288 more chars]
