# Supplementary material for: Crystal structure of bis­(4-benzoyl­pyridine-κN)bis­(methanol-κO)bis­(thio­cyanato-κN)cobalt(II)
Source: Acta Crystallogr E Crystallogr Commun. 2017 Mar 31;73(Pt 4):616–9. doi: 10.1107/S2056989017004765 (PMC5382634; doi:10.1107/S2056989017004765)
Supplement: Supplementary file 2 [file e-73-00616-Isup2.hkl]

data_I                                                                          
_shelx_title ' Co(NCS)2(4-Benzoylpyridine)2(methanole)2  in P2(1)/n'            
_shelx_refln_list_code          4                                               
_shelx_F_calc_maximum      122.11                                               
_exptl_crystal_F_000       626.00                                               
_reflns_d_resolution_high  0.7826                                               
                                                                                
loop_                                                                           
 _space_group_symop_operation_xyz                                               
 'x, y, z'                                                                      
 '-x+1/2, y+1/2, -z+1/2'                                                        
 '-x, -y, -z'                                                                   
 'x-1/2, -y-1/2, z-1/2'                                                         
                                                                                
_cell_length_a    12.0367                                                       
_cell_length_b     7.2497                                                       
_cell_length_c    16.1396                                                       
_cell_angle_alpha  90.000                                                       
_cell_angle_beta   94.404                                                       
_cell_angle_gamma  90.000                                                       
                                                                                
_shelx_F_squared_multiplier     1.000                                           
                                                                                
loop_                                                                           
 _refln_index_h                                                                 
 _refln_index_k                                                                 
 _refln_index_l                                                                 
 _refln_F_squared_calc                                                          
 _refln_F_squared_meas                                                          
 _refln_F_squared_sigma                                                         
 _refln_observed_status                                                         
   2   0   0       2708.26       2442.37        32.75 o                         
   4   0   0        627.01        567.77        10.65 o                         
   6   0   0       3133.18       3133.67        30.42 o                         
   8   0   0        195.23        178.30         8.67 o                         
  10   0   0       3698.16       3904.22        45.19 o                         
  12   0   0        441.84        497.93         8.81 o                         
  14   0   0       1115.31       1121.43        24.39 o                         
   2   1   0         96.95         63.21         6.80 o                         
   3   1   0        220.23        182.64         9.84 o                         
   4   1   0        432.49        342.22         7.31 o                         
   5   1   0       2193.20       2049.52        11.16 o                         
   6   1   0        164.08        152.90         5.00 o                         
   7   1   0       1127.89       1061.90        23.65 o                         
   8   1   0        923.80       1057.35         8.34 o                         
   9   1   0       1269.43       1343.18         8.02 o                         
  10   1   0          0.01         -2.37         3.69 o                         
  11   1   0        332.98        388.37         7.39 o                         
  12   1   0          5.51          7.22         5.01 o                         
  13   1   0         75.52         85.80         9.79 o                         
  14   1   0          5.01          3.85         4.91 o                         
  15   1   0        331.38        276.19        13.89 o                         
   0   2   0       2801.48       1894.16        29.80 o                         
   1   2   0       3317.16       2619.42       381.13 o                         
   2   2   0         57.19         35.18         6.53 o                         
   3   2   0         98.45         80.01         7.98 o                         
   4   2   0       2328.54       2287.99        71.19 o                         
   5   2   0       1680.13       1832.19        87.90 o                         
   6   2   0         94.69         48.59         4.42 o                         
   7   2   0       3938.62       4308.50        44.21 o                         
   8   2   0        119.97        112.62         4.83 o                         
   9   2   0        441.14        415.15        12.82 o                         
  10   2   0         97.56         96.37         4.60 o                         
  11   2   0        105.73        115.30         4.94 o                         
  12   2   0        366.75        427.53         6.26 o                         
  13   2   0        105.91        105.54         4.84 o                         
  14   2   0        269.71        267.29        12.56 o                         
   1   3   0        261.16        212.14        11.91 o                         
   2   3   0        942.32        763.99        91.10 o                         
   3   3   0       4440.59       4222.52       335.62 o                         
   4   3   0        461.15        390.72        31.45 o                         
   5   3   0        442.02        375.58        29.40 o                         
   6   3   0       1600.43       1744.18        49.05 o                         
   7   3   0        154.75        152.18         5.89 o                         
   8   3   0        321.85        330.16        17.31 o                         
   9   3   0         97.65         98.94         3.90 o                         
  10   3   0         66.51         67.08         5.37 o                         
  11   3   0        110.09        113.88         5.57 o                         
  12   3   0         29.28         40.47         5.01 o                         
  13   3   0        829.95        919.65        17.16 o                         
  14   3   0         63.70         44.89         7.02 o                         
   0   4   0       2409.87       2595.99       300.02 o                         
   1   4   0         53.63         47.68         7.32 o                         
   2   4   0       1327.58       1202.81       130.18 o                         
   3   4   0         31.51         23.13         6.47 o                         
   4   4   0       1420.78       1461.16        62.22 o                         
   5   4   0         10.68          7.45         5.01 o                         
   6   4   0        579.53        608.73        44.11 o                         
   7   4   0        767.05        837.85        46.68 o                         
   8   4   0       1755.16       1752.58       103.76 o                         
   9   4   0         41.15         38.17         4.68 o                         
  10   4   0        171.44        188.45         6.27 o                         
  11   4   0         11.03         14.06         4.75 o                         
  12   4   0        892.71        947.24        40.58 o                         
  13   4   0         11.35         11.62         4.49 o                         
   1   5   0        654.70        523.47        11.88 o                         
   2   5   0         95.09        104.16         8.41 o                         
   3   5   0        665.88        584.54        56.11 o                         
   4   5   0        214.07        238.02        16.70 o                         
   5   5   0        360.60        304.11         6.97 o                         
   6   5   0          5.38          7.98         6.70 o                         
   7   5   0        428.55        440.38        31.23 o                         
   8   5   0        336.05        393.49        31.30 o                         
   9   5   0        608.91        703.20        55.46 o                         
  10   5   0         11.56         14.87         4.71 o                         
  11   5   0        177.25        186.24         6.78 o                         
  12   5   0        124.25        121.87         6.59 o                         
   0   6   0       1869.30       1868.16       133.94 o                         
   1   6   0        506.17        402.03        19.87 o                         
   2   6   0        951.79        864.05        71.46 o                         
   3   6   0          5.54         11.58         6.63 o                         
   4   6   0        118.88        117.22         8.98 o                         
   5   6   0          4.59          8.72         7.13 o                         
   6   6   0        499.56        661.50        10.02 o                         
   7   6   0         57.14         61.06         7.45 o                         
   8   6   0        543.88        684.67        10.15 o                         
   9   6   0        219.45        279.98        13.87 o                         
  10   6   0        144.16        168.91         9.88 o                         
  11   6   0         31.40         37.30         6.73 o                         
   1   7   0        512.49        571.63        80.60 o                         
   2   7   0          2.59          2.68         7.58 o                         
   3   7   0         68.75         68.88        11.59 o                         
   4   7   0          0.26          2.93         7.01 o                         
   5   7   0       1009.44       1017.46        20.96 o                         
   6   7   0         11.34         11.96         7.10 o                         
   7   7   0        233.24        284.22         8.59 o                         
   8   7   0         75.78        100.54         7.67 o                         
   9   7   0        114.79        138.40        14.04 o                         
  10   7   0         24.18         26.38         7.42 o                         
   1   8   0         51.29         35.92         9.15 o                         
   2   8   0         17.66         11.72         8.66 o                         
   3   8   0          0.48          1.80         7.31 o                         
   4   8   0        154.95        162.75        27.46 o                         
   5   8   0          0.64          8.55         7.72 o                         
   6   8   0        218.87        239.08         8.96 o                         
   7   8   0         16.13         15.52         7.30 o                         
   2   9   0         45.78         42.26         9.53 o                         
   3   9   0         28.92         15.29         9.87 o                         
 -15   0   1         12.41          3.32         7.06 o                         
 -13   0   1        553.18        578.54         8.46 o                         
 -11   0   1        158.22        155.47        13.34 o                         
  -9   0   1       2064.24       2124.86        53.93 o                         
  -7   0   1      12206.41      14105.30       215.49 o                         
  -5   0   1        169.06        132.32         7.73 o                         
  -3   0   1         42.42         47.13         7.21 o                         
   3   0   1          5.81          5.58         8.51 o                         
   5   0   1         13.67         12.95        12.29 o                         
   7   0   1        887.84        935.24         9.96 o                         
   9   0   1       2761.63       2758.59        46.56 o                         
  11   0   1         27.68         47.94         8.32 o                         
  13   0   1          2.73         -2.87         6.97 o                         
  15   0   1         68.23         47.54        10.78 o                         
 -15   1   1        306.96        256.58        17.07 o                         
 -14   1   1        264.42        253.05         9.98 o                         
 -13   1   1         43.82         50.47         4.82 o                         
 -12   1   1       1207.71       1421.29        16.20 o                         
 -11   1   1          1.53          0.27         5.09 o                         
 -10   1   1        135.08        151.80         8.42 o                         
  -9   1   1        372.02        376.65         6.19 o                         
  -8   1   1       3239.30       3474.56        28.51 o                         
  -7   1   1          9.76          3.75         4.12 o                         
  -6   1   1       2493.73       2490.91        43.34 o                         
  -5   1   1         61.71         67.91         5.51 o                         
  -4   1   1        218.13        238.47         6.22 o                         
  -3   1   1       7654.34       6897.96       558.36 o                         
  -2   1   1       1721.01       1340.39        66.02 o                         
  -1   1   1        918.37        652.48        36.27 o                         
   0   1   1       2637.37       1832.31       150.24 o                         
   1   1   1         11.58         14.13         8.29 o                         
   2   1   1       9348.46       9326.10       618.77 o                         
   3   1   1       2268.13       2219.12        22.26 o                         
   4   1   1       9633.45      10147.51        78.88 o                         
   5   1   1        214.22        210.03         5.43 o                         
   6   1   1        250.01        228.64         5.21 o                         
   7   1   1         32.04         28.98         4.50 o                         
   8   1   1       2202.31       2277.56        20.81 o                         
   9   1   1       1523.09       1617.14        11.68 o                         
  10   1   1        218.23        235.22         5.69 o                         
  11   1   1          6.71          2.14         4.57 o                         
  12   1   1          9.80         19.32         4.97 o                         
  13   1   1        678.04        734.25        10.58 o                         
  14   1   1        240.23        271.92         5.74 o                         
  15   1   1         22.42         18.65         5.04 o                         
 -15   2   1        180.29        119.06         9.04 o                         
 -14   2   1        514.72        484.64        17.85 o                         
 -13   2   1        947.01       1084.39        20.33 o                         
 -12   2   1         48.33         62.10         4.63 o                         
 -11   2   1        788.75        922.96        11.76 o                         
 -10   2   1         83.76         85.08         4.88 o                         
  -9   2   1        727.11        803.42        14.76 o                         
  -8   2   1        821.94        883.10        12.12 o                         
  -7   2   1          7.75          4.56         3.99 o                         
  -6   2   1        791.13        814.41         9.38 o                         
  -5   2   1       3851.79       3947.16        76.82 o                         
  -4   2   1        632.56        504.20        36.69 o                         
  -3   2   1       3434.80       2751.81       230.86 o                         
  -2   2   1        767.16        543.56        42.67 o                         
  -1   2   1         39.59         34.30         8.74 o                         
   0   2   1       6078.96       5288.53       311.85 o                         
   1   2   1       2482.33       1966.45       118.65 o                         
   2   2   1       4453.68       3943.24       414.07 o                         
   3   2   1       4801.47       4723.53       184.31 o                         
   4   2   1        315.48        296.33        12.29 o                         
   5   2   1       5662.07       5968.01       101.72 o                         
   6   2   1        567.83        554.87         6.85 o                         
   7   2   1        900.04        850.78        15.69 o                         
   8   2   1         40.11         43.06         4.47 o                         
   9   2   1        712.18        742.12         6.51 o                         
  10   2   1        781.06        882.76        20.42 o                         
  11   2   1        521.38        600.10        10.26 o                         
  12   2   1        434.76        503.40        15.20 o                         
  13   2   1        365.08        397.68         7.97 o                         
  14   2   1         63.66         58.67         4.39 o                         
 -14   3   1        192.32        179.16        10.59 o                         
 -13   3   1         29.00         32.35         4.64 o                         
 -12   3   1         36.08         47.35         7.62 o                         
 -11   3   1          0.84         -4.58         4.58 o                         
 -10   3   1        861.56        989.42        18.58 o                         
  -9   3   1         46.74         44.64         4.53 o                         
  -8   3   1         32.27         23.84         4.75 o                         
  -7   3   1        361.70        372.64        15.73 o                         
  -6   3   1        366.40        316.38        15.17 o                         
  -5   3   1        394.88        334.82        20.95 o                         
  -4   3   1       5548.70       5246.75       402.09 o                         
  -3   3   1        116.84         99.97         7.12 o                         
  -2   3   1          5.41          7.18         6.58 o                         
  -1   3   1        626.27        635.11        75.58 o                         
   0   3   1        616.35        423.29        37.12 o                         
   1   3   1         51.62         58.96         5.64 o                         
   2   3   1        198.71        212.13        14.75 o                         
   3   3   1        490.59        469.68        33.42 o                         
   4   3   1         85.00         70.17         5.34 o                         
   5   3   1        134.87        117.53         6.02 o                         
   6   3   1       1722.32       1608.66        97.24 o                         
   7   3   1          5.09         10.83         3.66 o                         
   8   3   1         77.23         80.05         4.15 o                         
   9   3   1         82.68         87.72         4.23 o                         
  10   3   1        920.68       1034.49        32.03 o                         
  11   3   1        190.93        201.79        10.67 o                         
  12   3   1        562.76        601.24        14.15 o                         
  13   3   1        197.30        181.30         5.80 o                         
  14   3   1        115.79         82.07         5.80 o                         
 -13   4   1          5.46          5.31         4.55 o                         
 -12   4   1          0.09         -0.46         4.67 o                         
 -11   4   1        767.91        833.71        34.25 o                         
 -10   4   1          3.37         -0.12         5.16 o                         
  -9   4   1        402.26        459.43        21.89 o                         
  -8   4   1        314.90        342.12        22.14 o                         
  -7   4   1        649.62        635.07        59.84 o                         
  -6   4   1        558.51        549.19        53.01 o                         
  -5   4   1       1641.65       1710.64        73.02 o                         
  -4   4   1         19.66         11.40         6.24 o                         
  -3   4   1        275.69        281.94        17.13 o                         
  -2   4   1        127.18         88.17         7.14 o                         
  -1   4   1       2277.05       2091.38       328.60 o                         
   0   4   1       1342.13       1202.20        90.57 o                         
   1   4   1       1255.96        872.44        57.95 o                         
   2   4   1          0.97          6.06         6.97 o                         
   3   4   1         12.55          3.72         6.36 o                         
   4   4   1         11.12         16.62         4.94 o                         
   5   4   1       3055.79       3185.69       166.31 o                         
   6   4   1         27.33         26.90         4.29 o                         
   7   4   1         24.84         25.80         4.16 o                         
   8   4   1         54.89         52.63         4.21 o                         
   9   4   1          2.57         -0.18         5.12 o                         
  10   4   1         32.02         29.98         5.30 o                         
  11   4   1        421.15        479.65        21.79 o                         
  12   4   1         29.81         28.98         5.12 o                         
  13   4   1         91.22         75.03         4.55 o                         
 -12   5   1          6.27          5.57         4.74 o                         
 -11   5   1         61.91         61.55         5.27 o                         
 -10   5   1        537.49        637.68        10.40 o                         
  -9   5   1         46.04         56.05         6.67 o                         
  -8   5   1        951.21       1166.39        40.40 o                         
  -7   5   1        188.82        227.31         7.20 o                         
  -6   5   1         43.25         44.16         6.25 o                         
  -5   5   1        525.78        535.22        18.49 o                         
  -4   5   1       1796.54       1493.34       131.36 o                         
  -3   5   1       1297.54       1211.63        46.03 o                         
  -2   5   1       1183.59       1164.18        75.39 o                         
  -1   5   1         32.18         16.05         7.16 o                         
   0   5   1       2519.57       2357.80       152.08 o                         
   1   5   1          1.39          5.40         6.16 o                         
   2   5   1       1096.82        868.15        11.98 o                         
   3   5   1         57.33         67.43         7.11 o                         
   4   5   1         52.27         53.29         6.29 o                         
   5   5   1        472.29        512.64         8.74 o                         
   6   5   1       1605.40       1769.58       143.48 o                         
   7   5   1        490.31        503.23        22.29 o                         
   8   5   1         33.15         32.80         5.72 o                         
   9   5   1        235.13        260.68        10.32 o                         
  10   5   1        323.02        359.55        21.42 o                         
  11   5   1         15.76         16.67         4.58 o                         
  12   5   1        344.99        347.74        10.89 o                         
 -11   6   1          8.57         10.09         5.90 o                         
 -10   6   1         21.14         24.51         5.91 o                         
  -9   6   1        255.02        258.73        39.57 o                         
  -8   6   1        190.80        212.71         8.04 o                         
  -7   6   1       1757.02       2259.02        28.72 o                         
  -6   6   1        760.89        991.25        21.65 o                         
  -5   6   1         22.77         19.37         7.32 o                         
  -4   6   1        182.62        223.26        10.01 o                         
  -3   6   1       1011.47       1012.52       112.82 o                         
  -2   6   1          5.62          6.48         6.83 o                         
  -1   6   1       1031.77       1094.87       117.97 o                         
   0   6   1          8.04          9.10         5.24 o                         
   1   6   1        752.16        596.93        12.48 o                         
   2   6   1        242.84        233.69        21.31 o                         
   3   6   1        473.25        422.94        30.81 o                         
   4   6   1        205.51        194.12         8.43 o                         
   5   6   1         66.60         62.81         7.62 o                         
   6   6   1        676.57        829.16        10.66 o                         
   7   6   1        609.76        711.57        56.40 o                         
   8   6   1          1.83         -4.47         7.26 o                         
   9   6   1        258.13        310.63        41.75 o                         
  10   6   1         82.15         76.46         6.57 o                         
  11   6   1         68.26         57.59         7.31 o                         
 -10   7   1          6.95          9.23         7.10 o                         
  -9   7   1          2.25          0.84         7.12 o                         
  -8   7   1         88.67        112.27         7.59 o                         
  -7   7   1        109.85        120.00        17.09 o                         
  -6   7   1        305.88        340.22        56.66 o                         
  -5   7   1         19.57         27.06         7.90 o                         
  -4   7   1          6.65          9.35         7.96 o                         
  -3   7   1         39.55         39.58         9.06 o                         
  -2   7   1        420.39        516.74        74.97 o                         
  -1   7   1        138.28        115.87         8.72 o                         
   0   7   1        150.30        131.00        11.14 o                         
   1   7   1         94.70        100.20        10.85 o                         
   2   7   1         99.69        132.40        27.96 o                         
   3   7   1         22.15         14.53         7.03 o                         
   4   7   1        322.51        332.67        24.44 o                         
   5   7   1          0.40          0.85         7.83 o                         
   6   7   1          1.16         -1.08         9.79 o                         
   7   7   1          8.94         16.68         7.07 o                         
   8   7   1        199.07        235.51        19.32 o                         
   9   7   1         41.64         41.63         7.42 o                         
  -7   8   1        329.61        289.81        32.18 o                         
  -6   8   1         21.70         19.75         7.38 o                         
  -5   8   1         48.27         51.04         7.73 o                         
  -4   8   1         22.65         26.16         7.84 o                         
  -3   8   1        202.36        232.79        25.71 o                         
  -2   8   1          4.62          2.38         6.58 o                         
  -1   8   1        188.21        162.17        10.42 o                         
   1   8   1         55.00         39.32         9.62 o                         
   2   8   1          0.15         -0.37         7.75 o                         
   3   8   1        488.41        556.07        82.71 o                         
   4   8   1          0.35          7.33         8.36 o                         
   5   8   1         31.21         28.57         7.23 o                         
   6   8   1          0.58          0.41         7.20 o                         
   7   8   1        189.16        164.08        14.46 o                         
  -3   9   1         48.44         32.35         7.37 o                         
  -2   9   1        205.34        183.22        10.84 o                         
   2   9   1        139.23        117.37        10.76 o                         
   3   9   1         13.76          7.26         9.66 o                         
 -14   0   2        373.55        347.47        18.61 o                         
 -12   0   2         23.06         36.82         7.22 o                         
 -10   0   2       1180.14       1278.64        10.56 o                         
  -8   0   2       2243.76       2337.33        72.11 o                         
  -6   0   2       1777.31       1786.31        78.88 o                         
  -4   0   2       7992.28       8127.66        59.10 o                         
  -2   0   2        188.41        144.17         9.51 o                         
   0   0   2       3303.98       2914.80        23.80 o                         
   2   0   2        256.91        202.61        14.86 o                         
   4   0   2         34.83         14.05         7.38 o                         
   6   0   2       3366.18       3279.06        32.72 o                         
   8   0   2        169.94        168.12         6.96 o                         
  10   0   2        220.17        240.39         8.39 o                         
  12   0   2        301.53        335.01         8.13 o                         
  14   0   2         40.15         37.37         7.07 o                         
 -15   1   2         84.80         60.73         4.56 o                         
 -14   1   2         77.74         68.10         7.30 o                         
 -13   1   2         86.26         90.93         5.14 o                         
 -12   1   2        747.50        878.97        11.87 o                         
 -11   1   2          9.91          2.43         6.78 o                         
 -10   1   2       1696.49       1835.02        16.35 o                         
  -9   1   2       1146.49       1202.34        12.03 o                         
  -8   1   2        262.37        252.19         5.25 o                         
  -7   1   2        287.03        293.40        10.59 o                         
  -6   1   2         67.74         54.49         4.34 o                         
  -5   1   2       5241.22       5329.51        17.28 o                         
  -4   1   2         61.15         45.75         5.07 o                         
  -3   1   2      11518.96      11768.83       276.50 o                         
  -2   1   2       8789.05       8790.53       169.87 o                         
  -1   1   2        688.04        519.82         8.65 o                         
   0   1   2        900.88        794.82         9.99 o                         
   1   1   2       1312.11       1099.78        23.64 o                         
   3   1   2       1360.62       1345.47        11.11 o                         
   4   1   2       1249.76       1134.57         9.05 o                         
   5   1   2        236.64        189.78         5.28 o                         
   6   1   2        499.82        463.69         6.36 o                         
   7   1   2        678.24        550.27         6.04 o                         
   8   1   2         85.02         68.72         4.62 o                         
   9   1   2         22.61         31.15         4.22 o                         
  10   1   2        789.14        810.94        10.65 o                         
  11   1   2        865.50       1009.49        10.53 o                         
  12   1   2        309.70        343.78         5.50 o                         
  13   1   2        402.94        414.99        10.15 o                         
  14   1   2          9.41         -0.49         4.11 o                         
  15   1   2        117.35         81.62        11.73 o                         
 -15   2   2         27.42         24.12         5.08 o                         
 -14   2   2        268.80        276.52         5.78 o                         
 -13   2   2         79.19         76.70         5.23 o                         
 -12   2   2        285.07        323.51         7.40 o                         
 -11   2   2        375.36        446.29        11.29 o                         
 -10   2   2        108.44        112.70         4.22 o                         
  -9   2   2         64.67         74.41         6.42 o                         
  -8   2   2       1067.58       1144.84        19.20 o                         
  -7   2   2        210.40        201.23         4.78 o                         
  -6   2   2          4.51         15.54         4.66 o                         
  -5   2   2          0.66         -0.23         4.56 o                         
  -4   2   2       5795.24       5779.08       327.61 o                         
  -3   2   2       1626.09       1353.16       125.31 o                         
  -2   2   2        361.90        288.90         9.16 o                         
  -1   2   2        242.68        194.66         9.97 o                         
   0   2   2       1155.82        972.64        40.31 o                         
   1   2   2        721.11        574.86        39.94 o                         
   2   2   2       3408.58       3043.54        91.25 o                         
   3   2   2       1986.54       1812.69        81.31 o                         
   4   2   2        217.97        165.83        10.79 o                         
   5   2   2        660.85        616.01         7.33 o                         
   6   2   2       2033.27       2092.05        26.03 o                         
   7   2   2         13.95          7.72         4.38 o                         
   8   2   2        140.22        124.53         4.97 o                         
   9   2   2         10.50          3.57         4.23 o                         
  10   2   2       1045.56       1199.87        21.57 o                         
  11   2   2          1.03          2.22         6.61 o                         
  12   2   2        513.85        580.87         6.19 o                         
  13   2   2         61.03         53.67         4.72 o                         
  14   2   2        191.46        195.05         6.92 o                         
 -14   3   2          2.96          3.09         4.09 o                         
 -13   3   2        661.22        675.20        19.74 o                         
 -12   3   2         57.81         55.65         6.48 o                         
 -11   3   2       1100.67       1204.10        29.64 o                         
 -10   3   2        906.60       1040.16         7.38 o                         
  -9   3   2        292.59        299.03         6.87 o                         
  -8   3   2         35.23         42.59         4.14 o                         
  -7   3   2       2084.53       2161.44        32.78 o                         
  -6   3   2        336.51        273.15        20.72 o                         
  -5   3   2        216.76        193.50         6.08 o                         
  -4   3   2         42.29         29.80         4.67 o                         
  -3   3   2          5.30          1.93         4.65 o                         
  -2   3   2        138.92        130.59         7.58 o                         
  -1   3   2       2434.51       1989.62       155.14 o                         
   0   3   2       1197.87       1014.13        58.86 o                         
   1   3   2       1705.11       1677.23        32.89 o                         
   2   3   2       3552.13       3729.35       129.26 o                         
   3   3   2       6278.62       5942.15       310.99 o                         
   4   3   2        510.48        489.80        33.04 o                         
   5   3   2       4568.21       4715.19       208.18 o                         
   6   3   2        773.78        651.42        37.80 o                         
   7   3   2        801.53        840.47        58.65 o                         
   8   3   2        109.09        113.41         4.84 o                         
   9   3   2       3710.68       3984.96       113.06 o                         
  10   3   2         98.55        105.02         4.91 o                         
  11   3   2        301.83        335.46         9.04 o                         
  12   3   2        239.43        224.20         8.18 o                         
  13   3   2        110.74        129.02         4.90 o                         
  14   3   2         65.63         50.91         4.35 o                         
 -13   4   2         18.99         11.53         4.57 o                         
 -12   4   2        657.03        717.68        36.96 o                         
 -11   4   2         59.56         67.17         5.45 o                         
 -10   4   2        346.06        389.02         6.67 o                         
  -9   4   2        112.06        144.83         5.47 o                         
  -8   4   2        500.37        505.92        28.50 o                         
  -7   4   2        101.75         93.07         4.65 o                         
  -6   4   2       1151.49       1235.88        73.31 o                         
  -5   4   2         62.09         57.89         4.94 o                         
  -4   4   2         71.55         66.39         6.43 o                         
  -3   4   2         71.82         66.79         6.61 o                         
  -2   4   2       3555.47       2994.11       244.74 o                         
  -1   4   2          1.52          1.26         4.96 o                         
   0   4   2       1660.67       1464.21       102.92 o                         
   1   4   2          0.33          1.67         4.66 o                         
   2   4   2        133.09        123.58         7.50 o                         
   3   4   2         37.20         20.39         5.28 o                         
   4   4   2       3889.57       4155.56       169.98 o                         
   5   4   2          0.77          2.01         3.90 o                         
   6   4   2        396.25        436.19        19.51 o                         
   7   4   2        297.36        347.70        14.29 o                         
   8   4   2        794.31        744.24        31.06 o                         
   9   4   2          2.43          7.31         4.96 o                         
  10   4   2        993.37       1080.19        70.53 o                         
  11   4   2         99.68        109.32         5.82 o                         
  12   4   2         28.75         24.23         5.02 o                         
  13   4   2         11.07         11.93         5.25 o                         
 -12   5   2         15.16         12.11         5.15 o                         
 -11   5   2        411.97        447.30        27.46 o                         
 -10   5   2        128.28        135.13         5.50 o                         
  -9   5   2        137.46        150.90         5.07 o                         
  -8   5   2          3.58          5.86         5.86 o                         
  -7   5   2        386.19        446.53        22.72 o                         
  -6   5   2        155.39        166.41        13.55 o                         
  -5   5   2          6.58         18.29         6.10 o                         
  -4   5   2         58.23         54.65         7.02 o                         
  -3   5   2        223.74        209.10        30.95 o                         
  -2   5   2          0.41         -0.56         6.61 o                         
  -1   5   2       1342.64       1302.08       194.80 o                         
   0   5   2        133.65        107.31         5.78 o                         
   1   5   2         62.74         53.50         5.12 o                         
   2   5   2       1677.26       1459.02        29.79 o                         
   3   5   2       1040.76        873.66        53.60 o                         
   4   5   2        234.01        230.56        34.72 o                         
   5   5   2        316.28        359.36        21.86 o                         
   6   5   2        179.44        152.68        11.72 o                         
   7   5   2        112.61        144.77         9.96 o                         
   8   5   2          0.10         -2.37         4.88 o                         
   9   5   2         64.65         84.62         5.44 o                         
  10   5   2        133.09        134.15         8.00 o                         
  11   5   2         42.74         34.87         4.92 o                         
  12   5   2          7.55          4.51         5.42 o                         
 -11   6   2          3.26          3.53         5.45 o                         
 -10   6   2        127.01        121.28        14.35 o                         
  -9   6   2          8.68          6.71         7.17 o                         
  -8   6   2        218.32        272.00         8.42 o                         
  -7   6   2          0.12          4.05         8.20 o                         
  -6   6   2        788.14        889.93        68.44 o                         
  -5   6   2          0.32         -4.51         7.41 o                         
  -4   6   2          6.55          7.21         7.38 o                         
  -3   6   2         16.79         20.63         6.10 o                         
  -2   6   2         81.07         86.22        13.49 o                         
  -1   6   2        131.70        123.64        20.47 o                         
   0   6   2        266.48        245.68         9.88 o                         
   1   6   2          2.16         -0.72         5.88 o                         
   2   6   2        757.30        678.76        11.18 o                         
   3   6   2        588.59        472.11         9.05 o                         
   4   6   2         55.43         66.58         8.24 o                         
   5   6   2         57.73         61.41         7.55 o                         
   6   6   2          1.82          1.78         7.28 o                         
   7   6   2          6.40          8.83         7.14 o                         
   8   6   2        516.84        567.01       101.24 o                         
   9   6   2         88.29         90.38         7.40 o                         
  10   6   2         13.82         13.25         5.08 o                         
  11   6   2         29.56         20.25         5.18 o                         
 -10   7   2         24.82         11.49         7.27 o                         
  -9   7   2        222.52        214.26        38.32 o                         
  -8   7   2          2.98         -0.91         6.95 o                         
  -7   7   2         44.05         37.05         7.19 o                         
  -6   7   2         14.52         19.73         7.11 o                         
  -5   7   2        628.96        830.59        12.18 o                         
  -4   7   2         13.49          4.09         8.65 o                         
  -3   7   2        359.69        420.66        63.22 o                         
  -2   7   2         30.80         31.22         8.10 o                         
  -1   7   2         29.05         37.19         7.61 o                         
   0   7   2         15.27         22.27         8.44 o                         
   1   7   2       1502.87       1507.46        20.04 o                         
   2   7   2          7.38          1.38         7.55 o                         
   3   7   2         46.72         54.29         7.26 o                         
   4   7   2         40.27         49.75         7.90 o                         
   5   7   2         30.49         25.08         7.20 o                         
   6   7   2        134.17        175.33         8.35 o                         
   7   7   2        307.34        340.45        10.33 o                         
   8   7   2         36.14         33.74         7.41 o                         
   9   7   2          1.36         -2.05         7.08 o                         
  -7   8   2         80.49         80.65         8.44 o                         
  -6   8   2         77.17         64.04         8.59 o                         
  -5   8   2         34.36         38.37         9.67 o                         
  -4   8   2        148.20        151.38        10.09 o                         
  -3   8   2         87.71         97.00         9.42 o                         
  -2   8   2        107.57         94.98         8.00 o                         
  -1   8   2          0.00          1.24         7.60 o                         
   1   8   2          4.27          3.44        11.08 o                         
   2   8   2        392.24        456.31        12.64 o                         
   3   8   2        132.74        151.46        14.60 o                         
   4   8   2        137.88        116.10         8.42 o                         
   5   8   2         17.19         24.47         7.17 o                         
   6   8   2        120.50        122.42        18.90 o                         
   7   8   2         40.84         36.68         7.83 o                         
  -3   9   2        128.94         94.57        13.10 o                         
  -2   9   2         12.77          7.08         7.99 o                         
   2   9   2         38.73         25.32        10.28 o                         
   3   9   2         34.94         31.87         9.32 o                         
 -15   0   3        400.15        302.17        34.96 o                         
 -13   0   3        924.38       1015.26        11.39 o                         
 -11   0   3       1455.09       1724.13        16.55 o                         
  -9   0   3        189.09        190.18         6.90 o                         
  -7   0   3        236.58        164.09         7.09 o                         
  -5   0   3        768.82        713.68        11.56 o                         
  -3   0   3        928.42        883.92        13.08 o                         
  -1   0   3      14911.83      16893.24        96.28 o                         
   1   0   3       8008.19       7938.74        59.53 o                         
   3   0   3        594.92        567.84        11.09 o                         
   5   0   3       2415.59       2202.15        15.49 o                         
   7   0   3        448.33        538.61        13.83 o                         
   9   0   3       1059.45       1104.68        15.81 o                         
  11   0   3          3.65          9.14         7.09 o                         
  13   0   3        186.63        198.32         6.63 o                         
  15   0   3       1629.71       1134.99        12.75 o                         
 -15   1   3          2.42          4.24         4.92 o                         
 -14   1   3         60.88         59.79         6.00 o                         
 -13   1   3         85.43         94.38         5.28 o                         
 -12   1   3       1058.44       1268.87         8.14 o                         
 -11   1   3        267.14        320.36         6.03 o                         
 -10   1   3       1262.34       1384.24        35.39 o                         
  -9   1   3        177.82        162.94         4.98 o                         
  -8   1   3        569.14        584.21         7.44 o                         
  -7   1   3        215.84        224.81         4.83 o                         
  -6   1   3       1812.98       1795.46        18.81 o                         
  -5   1   3       4732.62       4799.65       101.74 o                         
  -4   1   3        245.09        181.26         5.65 o                         
  -3   1   3       2039.11       1915.85        14.74 o                         
  -2   1   3       4158.55       3710.25        46.84 o                         
  -1   1   3          3.66          6.46         4.37 o                         
   0   1   3       6171.36       6027.68        67.64 o                         
   1   1   3       5140.59       4903.03        46.41 o                         
   2   1   3         86.49         72.95         5.10 o                         
   3   1   3        482.23        454.09         6.66 o                         
   4   1   3       3405.44       3176.42       102.01 o                         
   5   1   3       2856.04       2978.54        12.57 o                         
   6   1   3       1001.32        936.47         7.57 o                         
   7   1   3         91.75        111.82         4.47 o                         
   8   1   3        611.98        606.64        15.17 o                         
   9   1   3        509.94        491.09         8.40 o                         
  10   1   3        784.44        829.63        36.80 o                         
  11   1   3         38.26         43.60         5.17 o                         
  12   1   3         54.65         55.48         5.03 o                         
  13   1   3         48.74         54.20         5.04 o                         
  14   1   3        589.18        530.68        18.46 o                         
 -14   2   3         78.37         63.85         8.84 o                         
 -13   2   3        199.68        240.20         5.37 o                         
 -12   2   3         27.21         24.37         4.17 o                         
 -11   2   3          4.13          8.62         4.97 o                         
 -10   2   3       1176.95       1380.06        20.42 o                         
  -9   2   3        742.62        792.63        40.92 o                         
  -8   2   3        162.60        166.98         4.56 o                         
  -7   2   3       1334.21       1394.85         8.54 o                         
  -6   2   3         40.03         41.70         4.50 o                         
  -5   2   3        332.93        256.65        15.15 o                         
  -4   2   3       3562.66       3580.74       225.83 o                         
  -3   2   3       4153.60       3848.07       230.36 o                         
  -2   2   3        650.60        646.27         7.98 o                         
  -1   2   3        164.43        130.45         5.74 o                         
   0   2   3        628.93        496.64        19.42 o                         
   1   2   3       8511.20       7964.83       353.58 o                         
   2   2   3        402.70        389.44         6.69 o                         
   3   2   3       1951.96       1893.84        11.90 o                         
   4   2   3       2403.68       2858.37        29.11 o                         
   5   2   3        724.10        707.02        11.12 o                         
   6   2   3       4576.62       5167.42        73.18 o                         
   7   2   3       2161.39       2197.59       107.14 o                         
   8   2   3        947.51        996.55        18.78 o                         
   9   2   3        132.16        134.81         6.11 o                         
  10   2   3          1.88         -0.15         5.07 o                         
  11   2   3        831.93        959.09        14.10 o                         
  12   2   3         14.28         11.27         5.00 o                         
  13   2   3        538.73        597.50         7.38 o                         
  14   2   3        110.36        102.00         6.66 o                         
 -14   3   3        360.67        313.90        21.73 o                         
 -13   3   3         52.12         51.55         4.78 o                         
 -12   3   3          1.44          3.14         4.58 o                         
 -11   3   3        525.77        560.70         7.74 o                         
 -10   3   3         42.85         45.22         4.71 o                         
  -9   3   3         64.31         76.52         4.39 o                         
  -8   3   3        684.26        707.03        32.63 o                         
  -7   3   3         13.15         15.47         4.54 o                         
  -6   3   3        160.78        143.81         5.18 o                         
  -5   3   3        367.33        360.38        19.39 o                         
  -4   3   3       1849.42       1725.66        88.65 o                         
  -3   3   3        167.96        182.87        11.25 o                         
  -2   3   3        160.64        134.12         7.79 o                         
  -1   3   3         72.38         61.66         5.07 o                         
   0   3   3       1007.12        815.77        53.67 o                         
   1   3   3          6.16          2.44         4.36 o                         
   2   3   3      10553.84      10451.14       551.83 o                         
   3   3   3          0.04          3.34         4.32 o                         
   4   3   3        399.63        377.95        18.59 o                         
   5   3   3        577.16        647.52        14.20 o                         
   6   3   3        429.04        453.19        26.82 o                         
   7   3   3         34.72         40.94         4.60 o                         
   8   3   3        191.13        187.57         5.14 o                         
   9   3   3          2.38          7.70         5.42 o                         
  10   3   3        173.06        179.99         5.59 o                         
  11   3   3        209.16        216.41         7.83 o                         
  12   3   3       1147.07       1275.67        75.65 o                         
  13   3   3         78.52         73.61         5.23 o                         
  14   3   3         58.95         40.06         4.75 o                         
 -13   4   3        123.23        121.74         5.59 o                         
 -12   4   3          1.60          1.44         6.96 o                         
 -11   4   3        161.71        174.57         5.90 o                         
 -10   4   3         61.80         76.13         4.90 o                         
  -9   4   3        668.23        769.17        43.51 o                         
  -8   4   3         20.17         18.93         4.35 o                         
  -7   4   3        579.48        605.23        27.40 o                         
  -6   4   3        938.18       1011.00        52.93 o                         
  -5   4   3        229.62        241.81        14.72 o                         
  -4   4   3        667.91        645.70        43.76 o                         
  -3   4   3       2994.54       2830.63       205.00 o                         
  -2   4   3        123.56        127.15         9.79 o                         
  -1   4   3         30.58         34.12         4.78 o                         
   0   4   3        204.70        203.17         7.00 o                         
   1   4   3        101.59         63.07         5.12 o                         
   2   4   3          5.47          6.77         4.99 o                         
   3   4   3       1574.70       1678.55        58.03 o                         
   4   4   3        621.20        609.58        35.40 o                         
   5   4   3        270.32        282.88        13.98 o                         
   6   4   3        258.60        252.64        15.11 o                         
   7   4   3       1519.94       1703.80        90.55 o                         
   8   4   3         56.04         52.72         5.27 o                         
   9   4   3         68.62         67.55         6.04 o                         
  10   4   3          0.88          0.40         4.57 o                         
  11   4   3        339.22        394.42         6.66 o                         
  12   4   3         26.73         22.27         5.03 o                         
  13   4   3        443.45        408.45        16.44 o                         
 -12   5   3        101.15         89.79         5.92 o                         
 -11   5   3         55.06         46.98         5.72 o                         
 -10   5   3        478.44        589.97        37.99 o                         
  -9   5   3         24.22         24.37         5.54 o                         
  -8   5   3        824.81        962.31        54.43 o                         
  -7   5   3        203.76        204.06         9.87 o                         
  -6   5   3         44.21         43.06         5.04 o                         
  -5   5   3       4424.21       5043.89       144.28 o                         
  -4   5   3       3547.72       3920.08       228.84 o                         
  -3   5   3          2.52         -0.81         5.96 o                         
  -2   5   3       1145.05       1048.82       138.22 o                         
  -1   5   3          5.50          2.78         4.82 o                         
   0   5   3        184.20        153.65        12.49 o                         
   1   5   3        114.73         86.74         4.99 o                         
   2   5   3        231.02        206.02         6.67 o                         
   3   5   3        117.80        120.90         8.26 o                         
   4   5   3          2.33          5.82         4.94 o                         
   5   5   3        994.71       1015.00        41.18 o                         
   6   5   3       1216.51       1165.24        82.15 o                         
   7   5   3        289.88        333.16        22.11 o                         
   8   5   3        146.64        180.89        12.53 o                         
   9   5   3         14.36          8.83         4.71 o                         
  10   5   3        265.11        301.07        10.45 o                         
  11   5   3        359.33        342.95        11.91 o                         
  12   5   3        422.27        326.10        25.51 o                         
 -11   6   3        299.02        300.37        21.70 o                         
 -10   6   3         15.03         17.23        12.90 o                         
  -9   6   3        241.56        257.98        36.37 o                         
  -8   6   3         64.24         66.37         7.49 o                         
  -7   6   3        187.93        219.83        18.06 o                         
  -6   6   3        158.59        196.07         8.18 o                         
  -5   6   3       1066.18       1005.53        29.26 o                         
  -4   6   3        147.51        146.30        14.39 o                         
  -3   6   3         67.46         67.95         7.91 o                         
  -2   6   3        686.96        708.87        89.86 o                         
  -1   6   3        426.11        422.19        28.78 o                         
   0   6   3         15.68         11.22         4.88 o                         
   1   6   3        395.49        327.92        23.36 o                         
   2   6   3          0.16         -2.34         5.60 o                         
   3   6   3        145.34        157.47        17.84 o                         
   4   6   3        136.41        112.75        11.59 o                         
   5   6   3        555.36        676.83        10.37 o                         
   6   6   3          5.61         13.11         7.30 o                         
   7   6   3         74.59         67.71         6.91 o                         
   8   6   3        271.02        259.01        15.62 o                         
   9   6   3        405.98        405.59        32.38 o                         
  10   6   3         57.62         47.02         5.32 o                         
  11   6   3         90.13         79.80         8.64 o                         
  -9   7   3        139.89        112.08        10.78 o                         
  -8   7   3        110.39        143.70         7.97 o                         
  -7   7   3         11.93         11.81         7.16 o                         
  -6   7   3        885.19       1033.78       120.80 o                         
  -5   7   3        125.07        153.29        17.95 o                         
  -4   7   3         14.43         14.86         7.20 o                         
  -3   7   3        162.00        187.25        14.31 o                         
  -2   7   3         60.98         79.19         7.15 o                         
  -1   7   3         73.05         72.93         7.46 o                         
   0   7   3        110.83        124.02         7.45 o                         
   1   7   3          3.72          4.81         7.76 o                         
   2   7   3         72.38         57.16         8.86 o                         
   3   7   3        288.06        248.29         9.29 o                         
   4   7   3        708.68        774.53       105.03 o                         
   5   7   3          7.51         -0.87         7.00 o                         
   6   7   3         67.53         81.14         7.50 o                         
   7   7   3         12.50         10.06         7.60 o                         
   8   7   3        191.92        192.39        35.60 o                         
   9   7   3         41.86         23.19         7.37 o                         
  -7   8   3        209.42        194.08         9.56 o                         
  -6   8   3         59.30         51.79         7.76 o                         
  -5   8   3        299.39        305.09         9.49 o                         
  -4   8   3          0.26         -0.96         7.07 o                         
  -3   8   3         33.72         35.58         6.63 o                         
  -2   8   3          1.77         -2.18         6.67 o                         
  -1   8   3        488.69        446.33        24.94 o                         
   0   8   3         24.14         11.42        13.77 o                         
   1   8   3          1.08          3.48         8.38 o                         
   2   8   3         52.83         50.42         9.08 o                         
   3   8   3        249.72        251.76        31.39 o                         
   4   8   3         13.71         16.53         6.98 o                         
   5   8   3        250.29        261.22        10.65 o                         
   6   8   3          9.48          6.13         7.15 o                         
   7   8   3          0.55          4.54         7.20 o                         
  -3   9   3         24.47         12.95         6.95 o                         
  -2   9   3         37.71         33.06         8.06 o                         
   2   9   3        215.11        205.46        12.61 o                         
 -14   0   4        125.41        116.64        19.77 o                         
 -12   0   4       2774.80       3473.08        16.51 o                         
 -10   0   4         29.14         24.30         5.90 o                         
  -8   0   4       8592.02       9680.22       142.39 o                         
  -6   0   4        758.41        836.65        30.38 o                         
  -4   0   4       1820.35       1552.80        44.77 o                         
  -2   0   4       6717.49       6895.92       134.41 o                         
   0   0   4       8208.92       8220.08        50.53 o                         
   4   0   4       2031.46       2261.40        21.54 o                         
   6   0   4         11.62          4.72         6.45 o                         
   8   0   4       6675.49       7593.48       115.17 o                         
  10   0   4        498.67        557.51        13.63 o                         
  12   0   4        854.78        933.52         9.43 o                         
  14   0   4          3.10         -0.45         4.88 o                         
 -15   1   4        150.58         97.47         7.83 o                         
 -14   1   4         45.56         34.19         4.67 o                         
 -13   1   4        839.27        949.75        38.67 o                         
 -12   1   4        455.05        552.82        15.74 o                         
 -11   1   4        416.66        496.49         6.64 o                         
 -10   1   4          5.62          5.03         3.67 o                         
  -9   1   4       1645.73       1732.45        26.12 o                         
  -8   1   4          0.89          0.03         3.45 o                         
  -7   1   4       1676.38       1742.13        22.71 o                         
  -6   1   4          7.02          3.30         4.39 o                         
  -5   1   4        211.83        165.80         5.21 o                         
  -4   1   4       3515.80       3845.36        43.25 o                         
  -3   1   4       2862.24       2466.53        29.82 o                         
  -2   1   4       7460.20       7589.28        43.94 o                         
  -1   1   4        198.21        205.89         5.04 o                         
   0   1   4       4574.09       4494.10        59.57 o                         
   1   1   4       5339.97       5200.59        83.63 o                         
   2   1   4       1476.06       1383.45        36.54 o                         
   3   1   4       1085.59        938.98         9.32 o                         
   4   1   4       2182.18       2205.15        11.22 o                         
   5   1   4         92.90         74.70         4.85 o                         
   6   1   4         19.65         31.62         4.19 o                         
   7   1   4       2014.22       2122.32        23.72 o                         
   8   1   4         36.73         49.18         4.48 o                         
   9   1   4        943.51        975.47        17.22 o                         
  10   1   4         17.80         15.59         4.65 o                         
  11   1   4        256.77        291.28         8.18 o                         
  12   1   4          1.58         -3.71         3.71 o                         
  13   1   4        101.19        105.08         4.81 o                         
  14   1   4         57.98         47.10         5.15 o                         
 -14   2   4        245.85        213.76        18.30 o                         
 -13   2   4         38.32         24.13         7.92 o                         
 -12   2   4        190.87        195.08        10.26 o                         
 -11   2   4          5.00          8.29         4.58 o                         
 -10   2   4        319.75        410.40        10.32 o                         
  -9   2   4        625.53        683.43        14.46 o                         
  -8   2   4       1058.74       1102.48        10.24 o                         
  -7   2   4        131.49        129.45         4.91 o                         
  -6   2   4        754.18        706.74         8.41 o                         
  -5   2   4          0.14         24.16         4.47 o                         
  -4   2   4       1080.41        903.13        54.73 o                         
  -3   2   4       1948.33       1819.59        22.70 o                         
  -2   2   4         76.01         43.46         4.47 o                         
  -1   2   4       3317.91       2929.10        95.09 o                         
   0   2   4       1180.43       1064.53        10.61 o                         
   1   2   4       4831.73       4617.73       118.09 o                         
   2   2   4       3396.19       3230.52        59.71 o                         
   3   2   4         30.16         31.98         4.85 o                         
   4   2   4       1790.98       1718.39        71.39 o                         
   5   2   4        132.80        154.61         4.81 o                         
   6   2   4       3331.57       3612.69        43.99 o                         
   7   2   4        846.57        876.11        18.23 o                         
   8   2   4        103.09         94.78         4.19 o                         
   9   2   4         78.63         79.22         4.87 o                         
  10   2   4        151.13        172.63         5.10 o                         
  11   2   4        253.75        298.64         5.85 o                         
  12   2   4        192.73        219.20         5.16 o                         
  13   2   4          2.38         -3.29         4.56 o                         
  14   2   4         28.75         17.48         5.06 o                         
 -14   3   4        195.74        147.77        10.03 o                         
 -13   3   4          8.61         14.15         4.55 o                         
 -12   3   4          0.46          3.80         4.94 o                         
 -11   3   4        153.48        176.84         6.83 o                         
 -10   3   4          3.22         -4.60         4.60 o                         
  -9   3   4          6.63          6.99         3.67 o                         
  -8   3   4         18.56         13.44         4.28 o                         
  -7   3   4        577.81        578.10        16.61 o                         
  -6   3   4        365.94        437.35        21.12 o                         
  -5   3   4       2790.54       2577.84       217.13 o                         
  -4   3   4       2264.29       2184.84       103.74 o                         
  -3   3   4         81.41         71.01         4.87 o                         
  -2   3   4         44.36         30.99         5.06 o                         
  -1   3   4       1717.45       1517.34        66.78 o                         
   0   3   4          0.11         -0.42         3.99 o                         
   1   3   4       1425.33       1200.52        61.56 o                         
   2   3   4        167.97        175.32         5.53 o                         
   3   3   4       1466.05       1380.74        77.39 o                         
   4   3   4         22.68         15.51         4.36 o                         
   5   3   4       4389.41       4869.06        76.94 o                         
   6   3   4        665.14        672.24        12.17 o                         
   7   3   4          5.97          6.38         4.41 o                         
   8   3   4        220.76        225.15         8.41 o                         
   9   3   4         62.66         79.26         6.73 o                         
  10   3   4          0.00          1.65         4.96 o                         
  11   3   4        443.92        537.04         6.69 o                         
  12   3   4         95.89         92.25         4.79 o                         
  13   3   4         43.34         43.04         4.60 o                         
 -13   4   4         95.49         94.75         6.63 o                         
 -12   4   4        114.65        128.74         4.84 o                         
 -11   4   4          1.09         -3.14         5.19 o                         
 -10   4   4        854.82        944.30        47.67 o                         
  -9   4   4        203.46        239.12        17.30 o                         
  -8   4   4        233.70        240.04        14.65 o                         
  -7   4   4        584.63        581.32        31.70 o                         
  -6   4   4        515.66        503.56        30.03 o                         
  -5   4   4          9.82         10.09         4.34 o                         
  -4   4   4        319.02        349.68        19.97 o                         
  -3   4   4        227.25        217.47        24.08 o                         
  -2   4   4       1161.95       1152.95        71.35 o                         
  -1   4   4         57.22         45.36         4.37 o                         
   0   4   4       4571.92       4505.39       313.51 o                         
   1   4   4        195.82        165.75        10.01 o                         
   2   4   4         59.34         64.94         5.05 o                         
   3   4   4         44.48         46.90         4.45 o                         
   4   4   4       3400.82       3730.54       155.12 o                         
   5   4   4        245.01        246.18        16.88 o                         
   6   4   4        801.94        726.78        26.90 o                         
   7   4   4        770.90        868.91        45.28 o                         
   8   4   4         97.63        113.10         5.65 o                         
   9   4   4        185.37        176.34         5.58 o                         
  10   4   4        457.93        549.92         6.67 o                         
  11   4   4        159.97        159.29         5.16 o                         
  12   4   4          1.47          6.09         4.51 o                         
  13   4   4         23.23         28.14         5.12 o                         
 -12   5   4        102.76         95.31         5.48 o                         
 -11   5   4        861.02        912.82        48.48 o                         
 -10   5   4         18.64         22.69         5.54 o                         
  -9   5   4        734.12        801.86        47.20 o                         
  -8   5   4        136.57        132.49        11.28 o                         
  -7   5   4        121.22        125.94         6.70 o                         
  -6   5   4         89.35         89.72         6.22 o                         
  -5   5   4         46.56         45.63         6.24 o                         
  -4   5   4        297.15        298.67        32.48 o                         
  -3   5   4       1086.29       1095.46       185.34 o                         
  -2   5   4         24.18         24.19         5.67 o                         
  -1   5   4       1073.46       1091.05        50.12 o                         
   0   5   4         48.90         45.07         4.56 o                         
   1   5   4        232.47        203.31         5.77 o                         
   2   5   4        393.12        435.22        27.78 o                         
   3   5   4         53.99         57.56         5.44 o                         
   4   5   4        367.68        381.15        20.52 o                         
   5   5   4        620.12        614.21        39.93 o                         
   6   5   4        111.46         90.21         5.07 o                         
   7   5   4        713.48        702.81        41.30 o                         
   8   5   4        722.72        764.19        44.05 o                         
   9   5   4        128.34        135.17         9.15 o                         
  10   5   4         40.93         48.86         5.45 o                         
  11   5   4        177.46        158.34         7.05 o                         
  12   5   4        125.79         91.42         9.77 o                         
 -11   6   4          5.30         -0.12         4.85 o                         
 -10   6   4        220.64        234.34        16.56 o                         
  -9   6   4        112.84        146.02         7.85 o                         
  -8   6   4        294.54        383.38        45.00 o                         
  -7   6   4        282.50        378.15        12.97 o                         
  -6   6   4        237.69        261.23        39.65 o                         
  -5   6   4          0.40          0.59         7.10 o                         
  -4   6   4       1048.52       1169.00       189.84 o                         
  -3   6   4         27.17         20.05         7.30 o                         
  -2   6   4        684.42        706.55       103.63 o                         
  -1   6   4        499.79        431.70        14.76 o                         
   0   6   4        463.88        447.14        27.99 o                         
   1   6   4        113.59        100.75         8.33 o                         
   2   6   4        308.39        313.87        14.53 o                         
   3   6   4        239.56        226.84        16.16 o                         
   4   6   4          2.16          7.03         6.27 o                         
   5   6   4        113.92        112.48        11.95 o                         
   6   6   4         37.14         31.72         5.82 o                         
   7   6   4        174.55        201.89         9.92 o                         
   8   6   4        354.99        361.35        15.36 o                         
   9   6   4        354.77        385.07        37.09 o                         
  10   6   4        228.78        197.64        12.11 o                         
  11   6   4         17.87         14.49         4.57 o                         
  -9   7   4         83.51         94.33         7.94 o                         
  -8   7   4         58.18         42.53         7.66 o                         
  -7   7   4        321.19        366.42        12.30 o                         
  -6   7   4          1.03          5.18         7.24 o                         
  -5   7   4        141.44        156.91         8.15 o                         
  -4   7   4        382.76        452.04        41.15 o                         
  -3   7   4        624.67        696.17        11.90 o                         
  -2   7   4          6.74          3.93         6.08 o                         
  -1   7   4        228.29        227.91        11.82 o                         
   0   7   4        124.53        106.05         6.67 o                         
   1   7   4        109.20        103.50         7.23 o                         
   2   7   4        124.47        132.21        17.89 o                         
   3   7   4        398.99        459.92        83.05 o                         
   4   7   4          0.50          8.60         7.60 o                         
   5   7   4         21.18         14.34         7.72 o                         
   6   7   4         63.95         81.59         7.60 o                         
   7   7   4        214.97        254.30        21.03 o                         
   8   7   4        177.80        159.08         8.45 o                         
   9   7   4        226.02        201.01        22.45 o                         
  -7   8   4          9.41          4.89         7.19 o                         
  -6   8   4        255.17        249.52        26.37 o                         
  -5   8   4          0.99         -5.92        10.82 o                         
  -4   8   4        107.56        106.07        13.87 o                         
  -3   8   4         38.76         38.30         6.56 o                         
  -2   8   4        113.80        108.29         9.39 o                         
  -1   8   4         53.51         48.35         7.37 o                         
   0   8   4          0.74          0.91        10.39 o                         
   1   8   4          9.50          2.77         8.59 o                         
   2   8   4        112.09        122.00         9.40 o                         
   3   8   4        157.22        200.17         9.74 o                         
   4   8   4        184.29        180.86         8.37 o                         
   5   8   4          0.03          3.81         7.75 o                         
   6   8   4         20.02         17.13         7.92 o                         
  -2   9   4         16.15          9.43         7.42 o                         
  -1   9   4         60.12         58.78        12.63 o                         
 -15   0   5        255.36        180.78        47.12 o                         
 -13   0   5        140.24        161.39        27.93 o                         
 -11   0   5       2331.05       2777.61        27.90 o                         
  -9   0   5         44.75         28.95         6.06 o                         
  -7   0   5        763.75        722.64        53.08 o                         
  -5   0   5       3600.81       3324.82        80.95 o                         
  -3   0   5        370.81        367.32        18.51 o                         
  -1   0   5          9.57          4.17         5.22 o                         
   1   0   5        860.62        710.51        20.92 o                         
   3   0   5       3715.66       3685.05        88.04 o                         
   5   0   5        177.96        131.60         6.10 o                         
   7   0   5         32.16         26.98         5.18 o                         
   9   0   5        719.62        760.00        16.12 o                         
  11   0   5       1194.18       1261.67        44.74 o                         
  13   0   5         72.59         84.32        12.44 o                         
 -15   1   5         45.01         27.89         4.81 o                         
 -14   1   5        135.99        149.41        16.20 o                         
 -13   1   5         74.07         94.78         5.38 o                         
 -12   1   5        122.23        128.30         5.45 o                         
 -11   1   5         63.34         61.72         5.28 o                         
 -10   1   5        675.52        677.14        43.40 o                         
  -9   1   5          6.66          1.01         4.12 o                         
  -8   1   5        127.70        141.07         4.41 o                         
  -7   1   5        901.43        956.97         7.28 o                         
  -6   1   5       1295.84       1263.74        35.73 o                         
  -5   1   5        929.78       1002.98        30.41 o                         
  -4   1   5       4357.15       4372.50        77.28 o                         
  -3   1   5       3161.37       3265.65        29.57 o                         
  -2   1   5         99.90         75.98         4.35 o                         
  -1   1   5       6069.57       5901.01        87.68 o                         
   0   1   5       1780.58       1580.58        29.01 o                         
   1   1   5       2734.58       2723.99        51.61 o                         
   2   1   5       1450.95       1225.72        20.23 o                         
   3   1   5        373.43        379.14         6.09 o                         
   4   1   5         11.42          3.56         4.09 o                         
   5   1   5       1960.07       2038.34        42.37 o                         
   6   1   5       1905.46       1924.70        35.99 o                         
   7   1   5          0.07          2.26         4.39 o                         
   8   1   5          5.70          1.17         4.37 o                         
   9   1   5       1481.08       1620.25        13.93 o                         
  10   1   5       1274.83       1431.73        34.62 o                         
  11   1   5          3.51          4.66         4.40 o                         
  12   1   5        423.23        451.74        14.50 o                         
  13   1   5         26.55         23.96         4.49 o                         
  14   1   5         26.20         27.16         5.50 o                         
 -14   2   5        127.08        109.13         5.71 o                         
 -13   2   5        147.16        156.59         5.68 o                         
 -12   2   5          3.41          3.53         4.47 o                         
 -11   2   5        171.27        185.05         6.16 o                         
 -10   2   5         50.65         40.42         4.26 o                         
  -9   2   5        579.97        644.73        14.23 o                         
  -8   2   5        185.64        184.32         4.50 o                         
  -7   2   5       1021.69       1020.11        59.88 o                         
  -6   2   5        720.85        695.03         7.11 o                         
  -5   2   5        638.44        593.64         8.92 o                         
  -4   2   5       1296.86       1246.85        24.32 o                         
  -3   2   5       5574.63       6030.36        92.05 o                         
  -2   2   5        344.94        336.51         5.98 o                         
  -1   2   5       2034.40       1942.17        21.35 o                         
   0   2   5       1476.37       1318.13        42.73 o                         
   1   2   5       1907.33       1814.79        23.66 o                         
   2   2   5       1455.84       1477.76        27.14 o                         
   3   2   5        860.12        784.98        15.16 o                         
   4   2   5       1730.88       1835.14        28.65 o                         
   5   2   5       1640.34       1600.07        39.01 o                         
   6   2   5          2.63          8.74         3.64 o                         
   7   2   5       1253.71       1292.98        24.84 o                         
   8   2   5         79.40         71.77         4.11 o                         
   9   2   5         45.78         47.96         4.30 o                         
  10   2   5        130.47        156.17         5.02 o                         
  11   2   5        500.23        579.30         6.84 o                         
  12   2   5        193.82        204.06        12.01 o                         
  13   2   5        133.18        133.75         5.58 o                         
  14   2   5        361.35        286.59        21.95 o                         
 -14   3   5        124.81         90.41         4.91 o                         
 -13   3   5         15.61         10.38         5.11 o                         
 -12   3   5        656.18        728.70        13.77 o                         
 -11   3   5         11.66         14.54         5.00 o                         
 -10   3   5        123.61        157.14         5.49 o                         
  -9   3   5         40.49         40.28         5.22 o                         
  -8   3   5       2347.15       2477.23        80.21 o                         
  -7   3   5         10.83          8.71         3.82 o                         
  -6   3   5       1404.43       1491.98        98.50 o                         
  -5   3   5        222.52        288.73        11.37 o                         
  -4   3   5       1697.53       1900.38        20.00 o                         
  -3   3   5          8.00          2.53         4.23 o                         
  -2   3   5       6201.51       6318.95       101.00 o                         
  -1   3   5        247.77        323.65         9.84 o                         
   0   3   5         67.52         54.70         3.95 o                         
   1   3   5        221.31        168.57         5.16 o                         
   2   3   5       1525.74       1466.28        73.37 o                         
   3   3   5        251.77        278.29         7.12 o                         
   4   3   5       2531.80       2698.57        62.12 o                         
   5   3   5        203.03        225.98        16.72 o                         
   6   3   5        830.15        907.27        64.39 o                         
   7   3   5          2.24          0.57         3.78 o                         
   8   3   5       1163.42       1201.66        50.14 o                         
   9   3   5         18.43         17.56         4.50 o                         
  10   3   5        184.11        206.15        13.86 o                         
  11   3   5         44.17         39.30         5.16 o                         
  12   3   5        183.78        199.92         5.29 o                         
  13   3   5         50.81         42.49        10.99 o                         
 -13   4   5        304.78        297.85         6.95 o                         
 -12   4   5         27.52         21.54         4.67 o                         
 -11   4   5         44.14         52.15         5.59 o                         
 -10   4   5        116.75        132.22         8.66 o                         
  -9   4   5        748.78        826.74         7.87 o                         
  -8   4   5         22.09         19.84         5.40 o                         
  -7   4   5       2663.52       2789.35       164.95 o                         
  -6   4   5         13.58         11.58         4.15 o                         
  -5   4   5         16.62         10.96         4.30 o                         
  -4   4   5        141.78        117.10         5.38 o                         
  -3   4   5       3659.44       3701.73       121.10 o                         
  -2   4   5         57.81         52.37         4.94 o                         
  -1   4   5       1404.68       1453.75        48.07 o                         
   0   4   5        220.82        241.18        12.34 o                         
   1   4   5         37.52         28.28         4.31 o                         
   2   4   5        133.91        124.94         6.11 o                         
   3   4   5       1299.91       1218.40        57.44 o                         
   4   4   5         59.28         61.27         4.47 o                         
   5   4   5         35.56         50.95         3.75 o                         
   6   4   5         28.73         26.93         3.88 o                         
   7   4   5       1580.44       1724.07        57.37 o                         
   8   4   5          6.08          3.59         5.10 o                         
   9   4   5        614.19        701.65        10.05 o                         
  10   4   5         15.32         16.28         4.09 o                         
  11   4   5          5.54          7.18         4.86 o                         
  12   4   5          8.31          4.46         4.90 o                         
  13   4   5        318.89        262.44        10.81 o                         
 -12   5   5        173.05        140.32         6.50 o                         
 -11   5   5         48.99         43.24         5.60 o                         
 -10   5   5        152.77        169.53        10.28 o                         
  -9   5   5        173.83        199.71        14.73 o                         
  -8   5   5        191.30        183.88         9.13 o                         
  -7   5   5         95.37         95.52         5.10 o                         
  -6   5   5         63.42         63.66         6.28 o                         
  -5   5   5        252.29        226.69        18.38 o                         
  -4   5   5        174.77        175.79        11.91 o                         
  -3   5   5        452.81        432.85        32.82 o                         
  -2   5   5        977.61        908.85        68.44 o                         
  -1   5   5        646.43        573.15        25.16 o                         
   0   5   5        431.92        424.99        19.67 o                         
   1   5   5          0.72          2.28         4.08 o                         
   2   5   5        532.35        560.69        33.91 o                         
   3   5   5          2.36          0.88         4.78 o                         
   4   5   5        285.66        307.70        20.98 o                         
   5   5   5         17.80         19.74         3.66 o                         
   6   5   5         14.83         16.79         4.46 o                         
   7   5   5        113.27         95.92         4.94 o                         
   8   5   5        752.52        864.75        45.88 o                         
   9   5   5        238.05        280.63        17.64 o                         
  10   5   5         11.47          6.10         4.07 o                         
  11   5   5          0.61         -1.06         4.44 o                         
  12   5   5         32.34         22.08         4.70 o                         
 -11   6   5        207.03        176.36         8.45 o                         
 -10   6   5         34.41         33.65         6.44 o                         
  -9   6   5        178.21        217.36        10.34 o                         
  -8   6   5        130.93        132.44        11.21 o                         
  -7   6   5         11.36          7.43         7.01 o                         
  -6   6   5        559.55        611.48        56.16 o                         
  -5   6   5        616.66        810.32        10.38 o                         
  -4   6   5         32.30         39.23         7.97 o                         
  -3   6   5        128.89        130.20        11.37 o                         
  -2   6   5        798.17        866.86        51.59 o                         
  -1   6   5         59.28         61.33         5.58 o                         
   0   6   5         86.93         85.95         6.10 o                         
   1   6   5        698.78        762.07        61.67 o                         
   2   6   5        176.48        200.83        13.21 o                         
   3   6   5         61.45         63.57         5.93 o                         
   4   6   5         82.86         95.65         6.16 o                         
   5   6   5        186.95        236.43        12.03 o                         
   6   6   5        262.67        293.01        15.81 o                         
   7   6   5         46.47         54.16         5.33 o                         
   8   6   5         12.56         12.81         4.55 o                         
   9   6   5        180.23        182.35        18.38 o                         
  10   6   5         14.32         13.94         5.02 o                         
  -9   7   5          2.79          4.35        12.25 o                         
  -8   7   5         55.81         54.90         7.56 o                         
  -7   7   5          7.84          2.91         7.26 o                         
  -6   7   5        219.33        237.57         8.59 o                         
  -5   7   5         12.24         12.00         7.06 o                         
  -4   7   5        201.91        224.08        19.90 o                         
  -3   7   5          0.83         -2.11         6.38 o                         
  -2   7   5         30.13         22.83         6.25 o                         
  -1   7   5         32.81         30.39         6.57 o                         
   0   7   5        609.02        657.02        21.79 o                         
   1   7   5        329.57        345.61        25.92 o                         
   2   7   5        431.54        454.40        33.55 o                         
   3   7   5         10.80          8.89         7.15 o                         
   4   7   5        111.10        143.61        12.95 o                         
   5   7   5         14.32         11.50         7.11 o                         
   6   7   5        204.52        253.31         8.46 o                         
   7   7   5          6.58          7.47         7.15 o                         
   8   7   5         34.31         22.20         6.22 o                         
   9   7   5          4.89          4.84         7.18 o                         
  -7   8   5         17.27         12.37         7.33 o                         
  -6   8   5         19.05          5.56         7.70 o                         
  -5   8   5        254.78        251.19        39.55 o                         
  -4   8   5          6.43          6.13         6.10 o                         
  -3   8   5         26.08         19.15         5.96 o                         
  -2   8   5          1.46          0.48         6.56 o                         
  -1   8   5        422.39        417.74        31.00 o                         
   0   8   5         68.65         75.91        10.78 o                         
   1   8   5        748.30        716.13        22.85 o                         
   2   8   5          6.68          7.72         7.95 o                         
   3   8   5        106.57         99.30         9.15 o                         
   4   8   5         40.13         39.00         8.86 o                         
   5   8   5        426.27        425.89        38.26 o                         
   6   8   5         16.43         19.90         7.33 o                         
 -14   0   6         60.09         62.22         8.33 o                         
 -12   0   6       1565.61       1813.34        13.10 o                         
 -10   0   6        134.13        143.82         6.54 o                         
  -8   0   6          3.01          5.59         5.81 o                         
  -6   0   6       1008.87        846.96        22.22 o                         
  -4   0   6          8.28         12.72         5.21 o                         
  -2   0   6       1459.97       1220.04        20.10 o                         
   0   0   6       3021.88       3067.23        44.18 o                         
   2   0   6        472.21        431.89        19.69 o                         
   4   0   6       3674.97       3421.37       161.61 o                         
   6   0   6         39.03         25.61         5.16 o                         
   8   0   6       1129.69       1124.91        28.90 o                         
  10   0   6        179.59        211.51         8.09 o                         
  12   0   6         49.83         46.46         7.14 o                         
  14   0   6        532.10        487.48       110.08 o                         
 -14   1   6          0.15         -1.63         4.57 o                         
 -13   1   6        321.72        363.10        14.89 o                         
 -12   1   6          5.16          7.41         4.02 o                         
 -11   1   6        679.95        790.42         7.01 o                         
 -10   1   6       1254.07       1373.30        57.29 o                         
  -9   1   6         35.33         45.11         3.54 o                         
  -8   1   6        517.32        490.12        15.65 o                         
  -7   1   6       1309.67       1288.19        26.03 o                         
  -6   1   6        971.35        967.69        29.38 o                         
  -5   1   6         83.00         63.22         4.66 o                         
  -4   1   6       1050.19       1152.34        29.68 o                         
  -3   1   6       1259.20       1241.59        17.13 o                         
  -2   1   6        485.66        466.64         6.92 o                         
  -1   1   6       1795.28       1684.13        21.63 o                         
   0   1   6        137.05        133.41         3.74 o                         
   1   1   6        102.20         91.84         4.04 o                         
   2   1   6       1250.09       1226.83        27.08 o                         
   3   1   6       2266.47       2272.79        39.48 o                         
   4   1   6       1851.28       2063.07        49.99 o                         
   5   1   6        709.98        674.88        12.38 o                         
   6   1   6         64.44         68.31         4.26 o                         
   7   1   6        655.97        713.10        10.39 o                         
   8   1   6        844.05        882.32        23.48 o                         
   9   1   6        657.01        696.58         8.87 o                         
  10   1   6        335.46        373.76         6.81 o                         
  11   1   6         48.56         59.55         4.59 o                         
  12   1   6         36.44         34.70         5.03 o                         
  13   1   6        263.29        263.97        16.25 o                         
  14   1   6         67.05         55.58         7.66 o                         
 -14   2   6         34.88         31.38         5.20 o                         
 -13   2   6          2.41          5.43         4.50 o                         
 -12   2   6        213.32        236.40         5.76 o                         
 -11   2   6        633.82        688.62        24.08 o                         
 -10   2   6       1060.56       1246.66        22.08 o                         
  -9   2   6         78.23         74.14         4.26 o                         
  -8   2   6        843.48        886.63        32.26 o                         
  -7   2   6          1.00          6.13         4.19 o                         
  -6   2   6       1953.23       2083.75        81.26 o                         
  -5   2   6        967.74        980.83         7.68 o                         
  -4   2   6       1001.73        944.48        27.27 o                         
  -3   2   6        542.79        532.07         6.18 o                         
  -2   2   6       7304.14       8187.96       126.55 o                         
  -1   2   6         19.45          8.23         3.80 o                         
   0   2   6       4237.13       4533.21        71.65 o                         
   1   2   6        581.15        620.16        13.26 o                         
   2   2   6       1579.03       1578.59        62.12 o                         
   3   2   6         24.95         37.97         4.19 o                         
   4   2   6        480.76        481.63         6.21 o                         
   5   2   6         75.80         71.08         4.59 o                         
   6   2   6        678.42        724.81         7.74 o                         
   7   2   6       1361.12       1412.18        27.98 o                         
   8   2   6        607.01        708.75         9.76 o                         
   9   2   6          0.51          4.27         7.58 o                         
  10   2   6        187.96        208.39         7.83 o                         
  11   2   6        170.95        183.90         9.09 o                         
  12   2   6        504.79        541.17        28.61 o                         
  13   2   6          0.29         -1.92         5.32 o                         
 -14   3   6         47.95         27.50         5.17 o                         
 -13   3   6         63.22         50.43         5.35 o                         
 -12   3   6          9.58         18.08         5.03 o                         
 -11   3   6        277.13        331.64        16.18 o                         
 -10   3   6        457.38        453.05        11.30 o                         
  -9   3   6       1146.71       1447.70        30.12 o                         
  -8   3   6        574.21        506.44        36.83 o                         
  -7   3   6        252.44        240.17        12.49 o                         
  -6   3   6        252.50        241.02        13.16 o                         
  -5   3   6        847.97        908.69        21.83 o                         
  -4   3   6        249.25        259.32        10.53 o                         
  -3   3   6       3190.45       3388.04        46.60 o                         
  -2   3   6        177.87        197.98         4.97 o                         
  -1   3   6       1850.67       2008.21        36.80 o                         
   0   3   6        187.26        160.09         6.67 o                         
   1   3   6       4953.03       5391.73       103.40 o                         
   2   3   6       2622.46       2640.51       154.65 o                         
   3   3   6        568.90        589.32        32.52 o                         
   4   3   6        834.98        931.05        39.54 o                         
   5   3   6        193.14        168.57         7.30 o                         
   6   3   6          3.70          5.37         4.23 o                         
   7   3   6        816.66        907.85        11.89 o                         
   8   3   6         60.25         78.15         4.88 o                         
   9   3   6         15.06         15.21         4.57 o                         
  10   3   6         91.03         99.02         4.75 o                         
  11   3   6        760.89        904.21        14.65 o                         
  12   3   6        140.40        154.88        10.15 o                         
  13   3   6         65.53         61.93         5.30 o                         
 -13   4   6          3.48          0.70         5.10 o                         
 -12   4   6         26.73         31.69         5.09 o                         
 -11   4   6         11.32          5.87         7.02 o                         
 -10   4   6        414.85        488.22         7.32 o                         
  -9   4   6          8.45          4.48         5.17 o                         
  -8   4   6        601.86        637.07        24.19 o                         
  -7   4   6        258.86        282.66        16.83 o                         
  -6   4   6        157.04        168.88         8.06 o                         
  -5   4   6        625.41        650.59        20.91 o                         
  -4   4   6        665.57        732.78         8.17 o                         
  -3   4   6        441.07        497.30         8.28 o                         
  -2   4   6        715.79        739.96        26.67 o                         
  -1   4   6        285.95        273.65        13.59 o                         
   0   4   6       1671.66       1625.45        67.22 o                         
   1   4   6         56.32         46.19         4.20 o                         
   2   4   6       1417.83       1355.55       103.00 o                         
   3   4   6        124.83        120.51         4.63 o                         
   4   4   6          1.94          1.70         3.47 o                         
   5   4   6         18.58         18.90         3.92 o                         
   6   4   6        875.00        948.24        62.86 o                         
   7   4   6        394.90        475.63        25.54 o                         
   8   4   6        179.00        226.12         6.33 o                         
   9   4   6        101.73        107.06         6.92 o                         
  10   4   6         10.17         12.70         4.95 o                         
  11   4   6         93.50         81.76         4.96 o                         
  12   4   6        213.58        211.13        12.59 o                         
 -12   5   6          0.01         -2.12         4.55 o                         
 -11   5   6          8.26          4.04         4.42 o                         
 -10   5   6         94.16         84.62         7.06 o                         
  -9   5   6        370.22        426.32        45.15 o                         
  -8   5   6         61.36         65.23         5.89 o                         
  -7   5   6        180.83        211.24        16.07 o                         
  -6   5   6        295.47        347.57        21.90 o                         
  -5   5   6       1432.13       1509.87        99.00 o                         
  -4   5   6         20.91         16.66         4.03 o                         
  -3   5   6        332.80        355.70        25.73 o                         
  -2   5   6         21.00         17.72         4.06 o                         
  -1   5   6        124.67        108.24         8.17 o                         
   0   5   6         43.21         28.65         3.55 o                         
   1   5   6        875.31        857.55        53.60 o                         
   2   5   6       1125.41       1066.48        46.32 o                         
   3   5   6          1.47          6.15         4.80 o                         
   4   5   6         18.23         17.09         4.61 o                         
   5   5   6        548.40        638.45        43.90 o                         
   6   5   6         12.20         10.86         5.05 o                         
   7   5   6        317.62        379.08        24.90 o                         
   8   5   6        319.48        351.84        28.23 o                         
   9   5   6        142.78        157.91        12.42 o                         
  10   5   6        280.71        274.10        24.88 o                         
  11   5   6        339.18        280.03        24.66 o                         
 -11   6   6          0.35          6.88         5.52 o                         
 -10   6   6         67.71         59.35         5.60 o                         
  -9   6   6         14.95         19.61         5.59 o                         
  -8   6   6         32.46         33.70         7.14 o                         
  -7   6   6         21.15         20.88         6.96 o                         
  -6   6   6        178.84        212.58         9.72 o                         
  -5   6   6          2.45          0.54         8.75 o                         
  -4   6   6        672.35        877.30        16.73 o                         
  -3   6   6         96.85         98.75         9.91 o                         
  -2   6   6        199.15        233.55        12.65 o                         
  -1   6   6        110.35         95.78         5.33 o                         
   0   6   6         48.72         52.59         4.95 o                         
   1   6   6          6.32          5.63         5.84 o                         
   2   6   6        193.59        202.24        13.13 o                         
   3   6   6        205.42        192.51        10.99 o                         
   4   6   6        855.01       1705.28       542.44 o                         
   5   6   6         75.70         80.31         6.36 o                         
   6   6   6        407.82        430.63        42.13 o                         
   7   6   6         30.25         32.67         4.98 o                         
   8   6   6          1.77          0.88         4.66 o                         
   9   6   6          7.07          9.14         4.43 o                         
  10   6   6        518.31        434.60        34.00 o                         
  -9   7   6          0.74         -6.32         9.39 o                         
  -8   7   6          3.24          4.78         8.01 o                         
  -7   7   6        546.03        625.27        77.80 o                         
  -6   7   6          4.41         12.02         6.95 o                         
  -5   7   6         44.49         45.43         7.21 o                         
  -4   7   6         10.24         10.45         6.21 o                         
  -3   7   6          3.00         -1.27         5.92 o                         
  -2   7   6         58.09         52.07         6.37 o                         
  -1   7   6         85.62         83.61         5.60 o                         
   0   7   6          7.40          6.12         5.06 o                         
   1   7   6         87.60         73.78         5.72 o                         
   2   7   6         34.56         36.10         5.60 o                         
   3   7   6        942.57        993.84        58.78 o                         
   4   7   6          8.14          7.14         5.69 o                         
   5   7   6        100.77        111.02         6.53 o                         
   6   7   6         85.04         91.40         6.54 o                         
   7   7   6          3.38          4.47         5.11 o                         
   8   7   6          1.04          2.64         6.01 o                         
  -6   8   6        238.58        202.17        26.74 o                         
  -5   8   6         65.16         65.64         7.23 o                         
  -4   8   6        110.27        111.21         6.91 o                         
  -3   8   6         23.77         28.04         6.44 o                         
  -2   8   6        251.82        255.26        22.30 o                         
  -1   8   6         20.34         21.10         6.56 o                         
   0   8   6         39.77         39.52         8.81 o                         
   1   8   6          7.85          5.29         6.15 o                         
   2   8   6         62.07         56.53         6.62 o                         
   3   8   6         14.11         16.80         8.43 o                         
   4   8   6        121.39        137.31         8.84 o                         
   5   8   6          0.03         -4.43         7.88 o                         
 -13   0   7        975.18       1047.69        76.18 o                         
 -11   0   7        644.08        722.31        49.07 o                         
  -9   0   7         98.23        123.77         9.70 o                         
  -7   0   7        358.18        377.40        35.55 o                         
  -5   0   7        395.75        334.44        28.47 o                         
  -3   0   7       9375.13      10731.70       215.57 o                         
  -1   0   7        304.15        279.29        13.13 o                         
   1   0   7       1970.00       2005.49        56.77 o                         
   3   0   7       8868.85       9887.85       528.12 o                         
   5   0   7        538.66        516.62        28.31 o                         
   7   0   7       6012.19       6866.75       464.50 o                         
   9   0   7          2.75         -0.59        10.98 o                         
  11   0   7        384.23        492.16         8.95 o                         
  13   0   7        645.32        646.14        47.99 o                         
 -14   1   7        517.55        461.41        42.02 o                         
 -13   1   7        205.61        225.18        14.85 o                         
 -12   1   7        159.45        177.37        15.47 o                         
 -11   1   7        143.94        178.70         5.50 o                         
 -10   1   7        262.94        304.86         6.53 o                         
  -9   1   7        137.17        136.40         8.65 o                         
  -8   1   7        698.38        751.47        18.61 o                         
  -7   1   7          4.20          0.91         4.18 o                         
  -6   1   7        109.67         89.28         7.29 o                         
  -5   1   7         46.94         44.41         4.50 o                         
  -4   1   7       2278.13       2385.96        64.08 o                         
  -3   1   7        722.30        735.46        11.47 o                         
  -2   1   7       1283.92       1183.23        29.38 o                         
  -1   1   7       2975.37       3129.73        66.56 o                         
   0   1   7        781.47        666.60        13.66 o                         
   1   1   7        219.09        197.92         4.51 o                         
   2   1   7       4497.06       4785.44       111.93 o                         
   3   1   7         41.28         35.17         4.69 o                         
   4   1   7          8.65         10.58         4.40 o                         
   5   1   7          0.13         -5.15         5.62 o                         
   6   1   7       2395.75       2589.92        56.87 o                         
   7   1   7          8.13         11.88         3.50 o                         
   8   1   7        654.20        689.95        23.39 o                         
   9   1   7        187.47        229.02         6.29 o                         
  10   1   7         84.38         96.09         7.23 o                         
  11   1   7          1.30          3.75         4.04 o                         
  12   1   7        563.81        614.30        43.46 o                         
  13   1   7        152.82        144.76         9.77 o                         
 -14   2   7         11.41         11.16         5.19 o                         
 -13   2   7          1.92         10.63         4.43 o                         
 -12   2   7        145.46        151.57         8.64 o                         
 -11   2   7        537.80        643.10        29.75 o                         
 -10   2   7        104.03        135.00        13.34 o                         
  -9   2   7        659.89        754.61         7.31 o                         
  -8   2   7        135.89        138.68        11.89 o                         
  -7   2   7       1293.70       1392.39        42.47 o                         
  -6   2   7         61.37         51.94         4.45 o                         
  -5   2   7        789.28        792.73        18.99 o                         
  -4   2   7        132.38        130.91         6.43 o                         
  -3   2   7        760.81        945.71        32.90 o                         
  -2   2   7         48.96         48.23         3.28 o                         
  -1   2   7       1229.73       1158.93        15.99 o                         
   0   2   7       3038.33       3292.72        80.53 o                         
   1   2   7        842.31        831.47        32.40 o                         
   2   2   7        110.68         92.84         4.15 o                         
   3   2   7        718.69        684.33        26.95 o                         
   4   2   7        989.24        979.12        36.08 o                         
   5   2   7        316.54        314.68        14.20 o                         
   6   2   7        210.21        195.72         5.33 o                         
   7   2   7          4.67          1.52         4.17 o                         
   8   2   7        395.48        458.36        30.45 o                         
   9   2   7        524.51        647.27        13.58 o                         
  10   2   7        114.87        139.05         7.80 o                         
  11   2   7        120.54        129.75         7.94 o                         
  12   2   7         30.99         35.35         4.59 o                         
  13   2   7          1.79         -0.06         4.41 o                         
 -13   3   7          0.02         -2.41         5.02 o                         
 -12   3   7        375.69        385.69        36.26 o                         
 -11   3   7          7.82          8.72         4.44 o                         
 -10   3   7        591.73        702.59        17.42 o                         
  -9   3   7        121.60        117.46         5.39 o                         
  -8   3   7        750.52        859.80        18.82 o                         
  -7   3   7          0.07         -0.28         3.67 o                         
  -6   3   7       2277.85       2429.35       119.46 o                         
  -5   3   7        427.88        457.24        20.20 o                         
  -4   3   7         31.73         43.73         4.14 o                         
  -3   3   7         30.57         22.90         3.59 o                         
  -2   3   7       1000.73        949.76        27.36 o                         
  -1   3   7        541.36        556.24        14.85 o                         
   0   3   7       1266.77       1275.99        47.66 o                         
   1   3   7        110.99        131.00         4.76 o                         
   2   3   7        442.72        439.95        14.58 o                         
   3   3   7         70.64         64.89         4.12 o                         
   4   3   7       1923.37       2025.04       130.72 o                         
   5   3   7          7.24         10.26         3.72 o                         
   6   3   7         31.13         33.40         3.54 o                         
   7   3   7        108.94        106.02         8.57 o                         
   8   3   7        132.45        152.33         6.56 o                         
   9   3   7         47.42         56.76         5.14 o                         
  10   3   7        361.49        470.32        23.18 o                         
  11   3   7        156.81        158.26         6.51 o                         
  12   3   7          4.09         10.70         4.38 o                         
  13   3   7         47.13         30.22         5.29 o                         
 -13   4   7        101.06         72.07         5.69 o                         
 -12   4   7        115.73        105.10         7.18 o                         
 -11   4   7        325.71        348.42        18.67 o                         
 -10   4   7        221.35        234.08         8.26 o                         
  -9   4   7        322.45        337.40        19.37 o                         
  -8   4   7         32.20         23.80         4.22 o                         
  -7   4   7       1105.48       1222.38        64.02 o                         
  -6   4   7          4.01          3.36         3.42 o                         
  -5   4   7        456.94        453.64        30.14 o                         
  -4   4   7         78.99         63.40         4.42 o                         
  -3   4   7        223.62        258.04         9.06 o                         
  -2   4   7        665.21        657.52        29.19 o                         
  -1   4   7       2775.10       2854.30       149.10 o                         
   0   4   7        155.63        154.02        10.09 o                         
   1   4   7        197.15        223.78         6.06 o                         
   2   4   7        599.72        639.35        41.65 o                         
   3   4   7        258.89        282.61         8.61 o                         
   4   4   7        249.21        246.09         8.67 o                         
   5   4   7        664.49        697.55        50.93 o                         
   6   4   7         30.37         21.32         4.63 o                         
   7   4   7         97.66         89.20         6.17 o                         
   8   4   7        259.06        286.34        34.42 o                         
   9   4   7        712.77        879.22        22.72 o                         
  10   4   7         53.09         53.10         4.27 o                         
  11   4   7         23.86         24.40         4.51 o                         
  12   4   7          0.35          5.62         4.94 o                         
 -12   5   7        360.84        301.41        27.35 o                         
 -11   5   7          0.01          2.31         4.10 o                         
 -10   5   7        208.59        217.52        23.42 o                         
  -9   5   7         14.86         16.99         4.87 o                         
  -8   5   7         53.87         57.26         5.68 o                         
  -7   5   7         44.97         53.64         5.31 o                         
  -6   5   7        493.78        579.20        25.51 o                         
  -5   5   7        719.07        773.81        70.91 o                         
  -4   5   7         45.27         38.15         4.64 o                         
  -3   5   7        671.83        694.98        36.03 o                         
  -2   5   7        888.49        984.42        45.24 o                         
  -1   5   7         42.83         41.67         4.00 o                         
   0   5   7        101.52         93.15         4.17 o                         
   1   5   7        110.49        117.94         6.55 o                         
   2   5   7          4.61          4.29         4.56 o                         
   3   5   7        468.70        512.47        20.81 o                         
   4   5   7        959.55       1102.87        60.34 o                         
   5   5   7         20.21         21.48         5.00 o                         
   6   5   7        583.44        675.56        52.83 o                         
   7   5   7          0.38         -0.88         4.55 o                         
   8   5   7        627.87        713.50        64.61 o                         
   9   5   7         67.98         61.50         7.59 o                         
  10   5   7         36.96         35.63         6.03 o                         
  11   5   7          7.32          2.29         4.49 o                         
 -10   6   7          1.18          4.09         5.74 o                         
  -9   6   7          1.39          4.69         5.87 o                         
  -8   6   7         39.46         40.07         5.43 o                         
  -7   6   7          4.47          5.61         5.58 o                         
  -6   6   7        132.83        142.10        13.55 o                         
  -5   6   7        495.92        609.55       111.08 o                         
  -4   6   7         71.87         75.03         6.75 o                         
  -3   6   7       1972.40       2153.00        74.97 o                         
  -2   6   7        578.29        585.02        32.22 o                         
  -1   6   7        101.00         96.93         5.39 o                         
   0   6   7        109.82        115.86         4.89 o                         
   1   6   7        150.28        184.15        10.53 o                         
   2   6   7          0.61         -0.11         5.75 o                         
   3   6   7        336.12        409.46        14.24 o                         
   4   6   7          5.16          4.58         5.18 o                         
   5   6   7        339.83        404.89        30.77 o                         
   6   6   7         26.10         24.98         5.39 o                         
   7   6   7        227.36        265.22        13.66 o                         
   8   6   7         57.89         67.88         9.26 o                         
   9   6   7          0.84         -0.37         4.44 o                         
  10   6   7         79.94         65.86         7.22 o                         
  -8   7   7         43.26         38.91         7.25 o                         
  -7   7   7         13.83          5.70         7.15 o                         
  -6   7   7         59.95         56.38         8.14 o                         
  -5   7   7        264.80        314.05         8.94 o                         
  -4   7   7       1204.08       1129.55        54.97 o                         
  -3   7   7          7.61         10.10         5.69 o                         
  -2   7   7        225.77        193.06        12.20 o                         
  -1   7   7         17.85         14.20         5.70 o                         
   0   7   7        230.64        213.76         6.05 o                         
   1   7   7         79.20         76.91         5.27 o                         
   2   7   7        460.54        564.06        37.38 o                         
   3   7   7          3.97          4.97         5.79 o                         
   4   7   7         67.12         67.45         5.54 o                         
   5   7   7         62.36         54.05         5.82 o                         
   6   7   7         68.54         61.81         5.94 o                         
   7   7   7         41.61         40.55         5.83 o                         
   8   7   7         44.27         58.08         6.46 o                         
  -6   8   7          8.61         16.12         5.82 o                         
  -5   8   7         55.25         31.71         6.20 o                         
  -4   8   7         12.26         12.19         6.57 o                         
  -3   8   7        171.88        151.78        21.18 o                         
  -2   8   7         13.56         11.90         6.76 o                         
  -1   8   7          7.81          9.07         6.06 o                         
   0   8   7          0.05          0.27         5.82 o                         
   1   8   7        377.94        377.08        15.22 o                         
   2   8   7         11.76         18.81         5.34 o                         
   3   8   7         35.48         33.25         6.92 o                         
   4   8   7         68.80         62.63        12.44 o                         
   5   8   7          1.69          5.50         7.11 o                         
 -14   0   8          1.40          1.63         7.07 o                         
 -12   0   8        239.42        274.95        21.03 o                         
 -10   0   8       2049.35       2434.11        37.55 o                         
  -8   0   8       1219.05       1303.08       156.33 o                         
  -6   0   8       1886.44       1844.36       101.16 o                         
  -4   0   8       1198.74       1226.08        57.28 o                         
  -2   0   8       2767.48       2619.95       104.09 o                         
   0   0   8       2302.91       2193.76       104.64 o                         
   2   0   8       1073.44       1213.67        55.35 o                         
   4   0   8       7422.93       8240.40       482.65 o                         
   6   0   8        857.29        772.64        41.06 o                         
   8   0   8        157.62        174.62        33.98 o                         
  10   0   8       1089.68       1364.93        15.08 o                         
  12   0   8         97.10         86.82        12.33 o                         
 -14   1   8          1.50         -3.70         5.03 o                         
 -13   1   8        126.02        134.82        13.25 o                         
 -12   1   8        187.74        200.80        13.70 o                         
 -11   1   8       1079.29       1197.64        86.87 o                         
 -10   1   8         13.13         19.04         4.97 o                         
  -9   1   8         75.24         61.14         7.23 o                         
  -8   1   8        129.91        118.87         9.30 o                         
  -7   1   8        868.58        872.66        59.46 o                         
  -6   1   8        145.62        156.19         9.20 o                         
  -5   1   8       1620.54       1704.78        76.51 o                         
  -4   1   8         75.60         57.95         3.53 o                         
  -3   1   8        595.73        603.79        12.61 o                         
  -2   1   8       1124.54       1192.22        37.77 o                         
  -1   1   8       1833.20       1700.16        45.64 o                         
   0   1   8        541.09        618.23        22.16 o                         
   1   1   8        168.25        137.08         5.20 o                         
   2   1   8        889.14        947.83        40.24 o                         
   3   1   8       2619.94       2710.36        84.27 o                         
   4   1   8        661.48        707.28        27.17 o                         
   5   1   8       1958.94       2097.96        67.43 o                         
   6   1   8        944.91        962.12        34.16 o                         
   7   1   8        632.33        665.17        36.35 o                         
   8   1   8          3.29          1.61         3.70 o                         
   9   1   8        723.75        885.70        31.37 o                         
  10   1   8          7.27          7.54         5.11 o                         
  11   1   8        443.30        498.27        24.64 o                         
  12   1   8        171.33        188.66        15.75 o                         
  13   1   8         44.62         32.56         5.12 o                         
 -14   2   8        305.97        225.87        16.90 o                         
 -13   2   8          2.02          3.00         4.38 o                         
 -12   2   8        174.54        169.03        17.65 o                         
 -11   2   8         82.82         86.23         8.91 o                         
 -10   2   8        449.47        463.82        35.19 o                         
  -9   2   8          7.89          9.58         4.48 o                         
  -8   2   8        697.74        685.28        64.07 o                         
  -7   2   8        556.93        609.53         9.65 o                         
  -6   2   8       2798.90       2993.57       180.10 o                         
  -5   2   8        190.82        171.24         5.97 o                         
  -4   2   8        566.17        621.49        31.26 o                         
  -3   2   8        142.72         97.46         3.93 o                         
  -2   2   8        347.36        305.11        10.22 o                         
  -1   2   8        918.29       1006.72        47.13 o                         
   0   2   8       1140.91       1164.30        37.37 o                         
   1   2   8         92.13         57.53         3.97 o                         
   2   2   8       1232.93       1264.77        65.35 o                         
   3   2   8        557.69        544.72        22.66 o                         
   4   2   8        920.44        957.86        39.91 o                         
   5   2   8         22.38         17.49         3.54 o                         
   6   2   8         68.84         75.38         4.89 o                         
   7   2   8         34.21         34.71         3.31 o                         
   8   2   8        434.25        556.46        11.09 o                         
   9   2   8        224.54        297.16        12.39 o                         
  10   2   8        425.16        493.61         9.86 o                         
  11   2   8        201.69        230.83        10.57 o                         
  12   2   8        116.92         95.40        13.54 o                         
  13   2   8          0.01          3.82         3.75 o                         
 -13   3   8        152.52        138.39         5.86 o                         
 -12   3   8        136.28        127.80         5.59 o                         
 -11   3   8          1.31         -2.30         4.91 o                         
 -10   3   8         23.03         16.50         4.97 o                         
  -9   3   8        694.83        848.49        52.30 o                         
  -8   3   8          6.78          3.34         4.15 o                         
  -7   3   8       1201.54       1381.80        81.35 o                         
  -6   3   8          0.02         -0.21         3.12 o                         
  -5   3   8        614.42        673.90        36.38 o                         
  -4   3   8        338.29        390.61        11.45 o                         
  -3   3   8       1424.20       1456.07        68.86 o                         
  -2   3   8          0.03         -1.24         2.98 o                         
  -1   3   8         26.31         19.14         3.65 o                         
   0   3   8        403.34        396.31        25.76 o                         
   1   3   8        311.22        283.65        16.63 o                         
   2   3   8        111.32        104.45         5.58 o                         
   3   3   8        300.43        297.21        15.06 o                         
   4   3   8        134.90        116.00         7.79 o                         
   5   3   8        333.06        286.59        18.82 o                         
   6   3   8          0.05          3.68         3.66 o                         
   7   3   8        311.23        372.78        22.14 o                         
   8   3   8         22.99         28.55         4.65 o                         
   9   3   8         28.34         31.41         4.25 o                         
  10   3   8        117.34        124.86         7.71 o                         
  11   3   8        101.10        100.73         9.40 o                         
  12   3   8         12.33          7.48         4.99 o                         
 -12   4   8         32.82         29.46         4.28 o                         
 -11   4   8          0.17         -1.81         4.36 o                         
 -10   4   8          1.41         -1.46         4.23 o                         
  -9   4   8        242.07        255.93        15.15 o                         
  -8   4   8       2064.16       2336.89       112.76 o                         
  -7   4   8         34.46         40.15         5.57 o                         
  -6   4   8          2.35          1.03         2.97 o                         
  -5   4   8          9.22         11.12         4.13 o                         
  -4   4   8        399.11        470.63         7.96 o                         
  -3   4   8         20.77         21.25         3.32 o                         
  -2   4   8        923.66       1008.10        72.93 o                         
  -1   4   8        904.79        942.50        51.06 o                         
   0   4   8          8.51          8.86         3.53 o                         
   1   4   8        235.44        268.85        21.20 o                         
   2   4   8       1570.91       1758.96        80.47 o                         
   3   4   8          0.01          0.50         3.36 o                         
   4   4   8        366.80        419.22        14.32 o                         
   5   4   8          2.02          1.75         3.35 o                         
   6   4   8        346.47        410.55        22.54 o                         
   7   4   8         63.93        674.73       287.01 o                         
   8   4   8        897.72       1027.40        63.17 o                         
   9   4   8        218.15        238.22        14.93 o                         
  10   4   8        110.59        106.11         5.49 o                         
  11   4   8         15.68         15.57         5.04 o                         
  12   4   8        333.32        274.84        30.28 o                         
 -11   5   8        163.51        150.28         8.01 o                         
 -10   5   8         39.16         39.74         4.25 o                         
  -9   5   8        296.82        292.88        14.59 o                         
  -8   5   8          3.40          3.13         4.28 o                         
  -7   5   8         35.46         36.76         5.09 o                         
  -6   5   8         46.20         40.72         5.61 o                         
  -5   5   8        112.10        113.12        10.00 o                         
  -4   5   8        103.55        124.30         5.35 o                         
  -3   5   8        467.63        443.54        18.34 o                         
  -2   5   8          0.78         -1.16         3.91 o                         
  -1   5   8       2130.16       1942.89        94.31 o                         
   0   5   8        620.91        585.52        29.67 o                         
   1   5   8        978.24        887.20        37.98 o                         
   2   5   8        137.99        132.86        10.99 o                         
   3   5   8        274.47        335.03         6.35 o                         
   4   5   8         49.89         69.75         7.08 o                         
   5   5   8        508.15        602.83        49.89 o                         
   6   5   8        308.79        362.15        39.58 o                         
   7   5   8        542.09        605.88        52.43 o                         
   8   5   8         15.79         13.54         4.61 o                         
   9   5   8        150.24        141.56        15.36 o                         
  10   5   8         97.81         72.71         7.53 o                         
  11   5   8          9.95         16.09         5.32 o                         
 -10   6   8        357.76        373.23        24.13 o                         
  -9   6   8        407.38        454.39        29.40 o                         
  -8   6   8         13.64         12.12         5.13 o                         
  -7   6   8        125.19        128.27         6.58 o                         
  -6   6   8        127.49        119.55         6.46 o                         
  -5   6   8          1.57          0.63         5.59 o                         
  -4   6   8        283.94        289.86        19.78 o                         
  -3   6   8          1.27         -1.29         5.12 o                         
  -2   6   8        633.97       1395.96       422.87 o                         
  -1   6   8        171.55        179.94        10.66 o                         
   0   6   8        622.18        679.67        42.27 o                         
   1   6   8        233.90        251.57        13.14 o                         
   2   6   8         82.18         80.42         5.41 o                         
   3   6   8        250.18        301.86         6.81 o                         
   4   6   8        707.25        852.31        38.92 o                         
   5   6   8        176.87        176.36         8.91 o                         
   6   6   8        529.00        626.47        54.16 o                         
   7   6   8         90.55         80.41         6.87 o                         
   8   6   8         62.49         54.80         5.12 o                         
   9   6   8        114.13         89.05         5.89 o                         
  -8   7   8         24.48         10.72         6.07 o                         
  -7   7   8         29.43         30.60         7.60 o                         
  -6   7   8         26.78         23.52         7.12 o                         
  -5   7   8        108.71        114.06        15.68 o                         
  -4   7   8        124.99        101.13        17.37 o                         
  -3   7   8          2.19          6.96         5.54 o                         
  -2   7   8         12.50          9.06         5.23 o                         
  -1   7   8        128.96        133.99         5.77 o                         
   0   7   8        195.78        182.21         9.85 o                         
   1   7   8        255.99        263.56        12.10 o                         
   2   7   8         35.36         29.03         5.32 o                         
   3   7   8        139.56        153.09        11.93 o                         
   4   7   8         78.62         72.69         5.77 o                         
   5   7   8        395.34        435.44        19.84 o                         
   6   7   8          0.44          0.78         5.45 o                         
   7   7   8          1.21         -0.89         5.42 o                         
  -5   8   8          6.16         -0.89         5.79 o                         
  -4   8   8         31.17         17.95         6.29 o                         
  -3   8   8         12.82         12.44         5.71 o                         
  -2   8   8          2.04          2.26         5.73 o                         
  -1   8   8         67.40         68.49         6.57 o                         
   0   8   8        300.85        308.85        10.10 o                         
   1   8   8          2.08          3.35         5.34 o                         
   2   8   8        226.83        213.89         8.78 o                         
   3   8   8         37.77         24.36         5.91 o                         
   4   8   8        108.59        119.42         6.89 o                         
 -13   0   9        192.60        180.54        32.84 o                         
 -11   0   9         39.03         40.60         5.80 o                         
  -9   0   9       1552.35       1804.67       112.92 o                         
  -7   0   9         11.88         11.80         6.68 o                         
  -5   0   9        369.43        339.95        34.00 o                         
  -3   0   9       8218.05       8881.70       539.98 o                         
  -1   0   9        451.24        443.58        18.55 o                         
   1   0   9        196.18        175.96         7.60 o                         
   3   0   9       2294.01       2172.92       134.17 o                         
   5   0   9        958.32       1057.09        91.00 o                         
   7   0   9        762.75        759.45       115.73 o                         
   9   0   9         47.93         40.68         7.33 o                         
  11   0   9        279.55        304.35        30.56 o                         
  13   0   9        720.32        660.43       179.64 o                         
 -14   1   9         37.00         28.69         4.25 o                         
 -13   1   9         19.29         18.37         4.53 o                         
 -12   1   9        178.85        212.70        23.41 o                         
 -11   1   9          5.00         11.35         4.82 o                         
 -10   1   9         92.47         87.60        10.04 o                         
  -9   1   9          0.96          1.00         4.06 o                         
  -8   1   9        225.77        218.72        22.62 o                         
  -7   1   9        399.70        445.25        32.00 o                         
  -6   1   9        351.96        360.13        29.93 o                         
  -5   1   9        184.54        153.70         7.36 o                         
  -4   1   9        556.17        537.85        24.15 o                         
  -3   1   9        991.44       1009.08        38.00 o                         
  -2   1   9       5443.63       5719.72       252.04 o                         
  -1   1   9       1703.84       1868.71        64.57 o                         
   0   1   9        318.54        347.86        12.75 o                         
   1   1   9         17.98         31.64         3.21 o                         
   2   1   9       1455.92       1413.89        64.64 o                         
   3   1   9        140.65        134.24         6.38 o                         
   4   1   9       1223.31       1200.52        75.18 o                         
   5   1   9       1094.07       1168.85        64.89 o                         
   6   1   9         26.93         28.84         3.83 o                         
   7   1   9        171.97        189.39        13.13 o                         
   8   1   9        542.83        619.65        32.54 o                         
   9   1   9         52.67         49.20         4.91 o                         
  10   1   9          1.52          1.54         4.11 o                         
  11   1   9         43.34         56.26         8.83 o                         
  12   1   9        377.49        386.63        22.05 o                         
  13   1   9          2.85          4.68         4.94 o                         
 -13   2   9         83.61         76.80        15.34 o                         
 -12   2   9         48.83         42.72         5.49 o                         
 -11   2   9        371.69        422.38        43.18 o                         
 -10   2   9         80.78        100.11         8.02 o                         
  -9   2   9         76.24         74.30         8.09 o                         
  -8   2   9        582.15        630.00        27.55 o                         
  -7   2   9        562.31        605.85        32.67 o                         
  -6   2   9         30.67         25.26         3.80 o                         
  -5   2   9       1375.35       1289.11       102.47 o                         
  -4   2   9        922.54        829.06        35.87 o                         
  -3   2   9         34.25         30.17         3.55 o                         
  -2   2   9        485.41        500.48        20.31 o                         
  -1   2   9       2189.37       2286.78       128.89 o                         
   0   2   9         40.12        118.87        37.30 o                         
   1   2   9        405.55        436.01        13.40 o                         
   2   2   9        786.55        791.09        56.28 o                         
   3   2   9        256.28        284.00        21.75 o                         
   4   2   9       1145.76       1257.46        91.81 o                         
   5   2   9         81.99         79.83         8.23 o                         
   6   2   9        533.12        574.27        17.85 o                         
   7   2   9        103.80        118.41        12.09 o                         
   8   2   9          1.64          4.23         4.56 o                         
   9   2   9        421.49        517.72        19.78 o                         
  10   2   9         34.43         33.35         5.22 o                         
  11   2   9         47.98         52.97         4.78 o                         
  12   2   9         15.71         13.82         5.96 o                         
 -13   3   9         63.72         53.63        11.40 o                         
 -12   3   9        375.59        352.15        37.42 o                         
 -11   3   9          1.17         -0.18         4.33 o                         
 -10   3   9       1064.12       1131.51       103.73 o                         
  -9   3   9         13.40         18.77         4.50 o                         
  -8   3   9        283.82        312.73        21.85 o                         
  -7   3   9         12.04          6.77         3.58 o                         
  -6   3   9       1007.66        957.20        52.34 o                         
  -5   3   9         44.19         39.66         3.53 o                         
  -4   3   9        362.25        345.26        19.18 o                         
  -3   3   9          1.81          0.84         3.72 o                         
  -2   3   9        113.46        140.23         9.24 o                         
  -1   3   9          0.93          1.37         3.45 o                         
   0   3   9       1372.52       1390.42       100.78 o                         
   1   3   9         77.81         81.37         6.41 o                         
   2   3   9        187.05        206.12        11.21 o                         
   3   3   9        181.17        155.58        14.14 o                         
   4   3   9        262.03        273.20        21.51 o                         
   5   3   9        141.24        146.23         8.49 o                         
   6   3   9       1375.99       1427.94       101.25 o                         
   7   3   9        179.13        215.90        13.55 o                         
   8   3   9        413.92        534.64         9.88 o                         
   9   3   9          3.88         10.69         7.11 o                         
  10   3   9        210.30        234.83        17.50 o                         
  11   3   9         40.95         41.75         5.20 o                         
  12   3   9        124.39        103.06        12.77 o                         
 -12   4   9         24.64         15.53         4.60 o                         
 -11   4   9        402.19        397.68        26.25 o                         
 -10   4   9         56.17         50.83         4.88 o                         
  -9   4   9        265.71        288.81        20.70 o                         
  -8   4   9          4.87          5.02         4.38 o                         
  -7   4   9        235.55        244.25         5.48 o                         
  -6   4   9          0.02         -1.82         4.33 o                         
  -5   4   9        978.05       1086.96        74.27 o                         
  -4   4   9        139.74        121.53         8.58 o                         
  -3   4   9          5.04          0.66         3.43 o                         
  -2   4   9          4.97          3.30         3.53 o                         
  -1   4   9       1095.52       1097.05        90.81 o                         
   0   4   9         33.83         35.53         3.51 o                         
   1   4   9       1556.42       1653.43       118.62 o                         
   2   4   9        287.71        289.60        21.20 o                         
   3   4   9        169.08        158.18        11.47 o                         
   4   4   9         75.62         65.44         4.62 o                         
   5   4   9        867.44       1000.84        64.67 o                         
   6   4   9          0.14          3.78         4.12 o                         
   7   4   9        260.23        295.80        24.55 o                         
   8   4   9         11.65          4.69         4.50 o                         
   9   4   9        147.03        170.91        13.54 o                         
  10   4   9         45.04         41.80         4.90 o                         
  11   4   9        134.59        108.44        18.18 o                         
 -11   5   9          5.95          5.94         4.90 o                         
 -10   5   9        121.60        112.60         9.17 o                         
  -9   5   9        103.19        117.97        10.20 o                         
  -8   5   9        131.48        132.56         8.97 o                         
  -7   5   9          0.12          2.39         5.24 o                         
  -6   5   9        273.09        330.23        23.40 o                         
  -5   5   9        259.59        302.43        18.26 o                         
  -4   5   9        395.16        525.30        11.98 o                         
  -3   5   9        126.30        129.63        10.97 o                         
  -2   5   9          9.73          7.43         4.70 o                         
  -1   5   9        785.70        816.49        53.76 o                         
   0   5   9        846.53        936.95        56.63 o                         
   1   5   9        341.53        419.38        25.13 o                         
   2   5   9         70.86         85.29         7.43 o                         
   3   5   9          8.72         11.34         5.07 o                         
   4   5   9        197.42        223.62        18.69 o                         
   5   5   9         22.33         23.86         4.74 o                         
   6   5   9        286.25        299.55        27.76 o                         
   7   5   9         48.12         55.90         7.16 o                         
   8   5   9          0.89          2.54         4.89 o                         
   9   5   9         59.26         48.09         6.17 o                         
  10   5   9        406.72        360.08        21.68 o                         
 -10   6   9         21.05         20.78         5.89 o                         
  -9   6   9         98.82         78.67         9.30 o                         
  -8   6   9         10.55          9.93         5.22 o                         
  -7   6   9        183.20        188.81        10.46 o                         
  -6   6   9         25.03         26.50         5.79 o                         
  -5   6   9         27.78         23.56         5.06 o                         
  -4   6   9         65.18         61.66         5.10 o                         
  -3   6   9        221.63        248.69        17.04 o                         
  -2   6   9        485.83        484.37        17.88 o                         
  -1   6   9         18.36          9.70         7.60 o                         
   0   6   9          0.01         -0.87         4.37 o                         
   1   6   9         51.28         54.32         4.71 o                         
   2   6   9         15.25         14.87         4.97 o                         
   3   6   9        500.92        598.42        46.26 o                         
   4   6   9         24.12         20.57         5.33 o                         
   5   6   9        241.93        276.83        22.86 o                         
   6   6   9         64.25         84.71        11.86 o                         
   7   6   9         29.92         35.74         6.67 o                         
   8   6   9          0.79          0.47         4.86 o                         
   9   6   9        115.74         98.75        13.32 o                         
  -8   7   9        296.45        201.02        28.35 o                         
  -7   7   9         33.63         26.22         7.22 o                         
  -6   7   9        172.10        148.48        10.84 o                         
  -5   7   9         49.62         42.40         6.35 o                         
  -4   7   9        226.47        244.72        20.49 o                         
  -3   7   9          8.22         10.59         5.06 o                         
  -2   7   9        166.30        157.65         6.56 o                         
  -1   7   9         52.27         49.38         5.05 o                         
   0   7   9         24.16         24.54         4.98 o                         
   1   7   9         22.67         21.63         5.23 o                         
   2   7   9        344.29        358.83        21.24 o                         
   3   7   9         44.11         48.20         5.75 o                         
   4   7   9        184.08        171.03         8.66 o                         
   5   7   9          0.95          1.29         5.13 o                         
   6   7   9          6.97          4.29         5.25 o                         
  -4   8   9          0.36          1.53         5.99 o                         
  -3   8   9        452.34        406.16        23.82 o                         
  -2   8   9          2.45          0.53         5.55 o                         
  -1   8   9          1.07          0.42         5.23 o                         
   0   8   9         29.60         27.35         5.68 o                         
   1   8   9         34.28         24.92         5.42 o                         
   2   8   9         49.95         44.54         5.68 o                         
   3   8   9        119.05         97.39         5.69 o                         
 -12   0  10         55.30         42.98         6.19 o                         
 -10   0  10       1300.28       1466.25       328.95 o                         
  -8   0  10         14.38         11.07        10.21 o                         
  -6   0  10         11.66          9.42         4.83 o                         
  -4   0  10       2909.62       2955.06       284.57 o                         
  -2   0  10        121.74        154.28        15.15 o                         
   0   0  10       1135.38       1227.29        98.61 o                         
   2   0  10       2442.97       2461.50       224.70 o                         
   4   0  10       1746.24       1828.56       349.71 o                         
   6   0  10       1697.28       1732.70       275.01 o                         
   8   0  10        294.86        351.56        18.22 o                         
  10   0  10         69.83         64.37         8.95 o                         
  12   0  10        175.42        167.44        32.28 o                         
 -13   1  10         81.81         60.48         5.06 o                         
 -12   1  10        276.97        280.33        24.99 o                         
 -11   1  10        291.48        333.20        28.50 o                         
 -10   1  10         46.78         49.70         4.60 o                         
  -9   1  10        670.04        774.06        42.15 o                         
  -8   1  10        948.87       1021.40        68.46 o                         
  -7   1  10        160.84        180.64        17.18 o                         
  -6   1  10        827.05        804.88        38.53 o                         
  -5   1  10       1838.55       1833.38       112.12 o                         
  -4   1  10         28.97         27.87         3.70 o                         
  -3   1  10        349.18        333.42        17.50 o                         
  -2   1  10         12.43          8.37         3.27 o                         
  -1   1  10        607.98        625.27        34.89 o                         
   0   1  10         89.46         97.66         7.56 o                         
   1   1  10       1411.40       1502.46        81.78 o                         
   2   1  10        624.39        625.04        26.48 o                         
   3   1  10        819.75        833.08        42.87 o                         
   4   1  10        425.94        479.14        36.72 o                         
   5   1  10        988.46       1089.50        53.00 o                         
   6   1  10        398.60        422.73        25.98 o                         
   7   1  10        252.67        301.75        17.92 o                         
   8   1  10         36.76         36.29         5.87 o                         
   9   1  10         33.59         39.13         4.57 o                         
  10   1  10         22.44         25.80         4.56 o                         
  11   1  10        201.55        219.43        25.52 o                         
  12   1  10        120.86        129.90        24.76 o                         
 -13   2  10          0.26          4.40         4.95 o                         
 -12   2  10        106.41         89.03         5.78 o                         
 -11   2  10         15.58         10.46         4.44 o                         
 -10   2  10        538.62        613.61        69.75 o                         
  -9   2  10       1005.31       1099.27        71.27 o                         
  -8   2  10        646.14        815.54        45.51 o                         
  -7   2  10          0.00          1.42         3.59 o                         
  -6   2  10        697.40        773.57        69.52 o                         
  -5   2  10        314.45        288.20        23.64 o                         
  -4   2  10         43.14         32.69         3.84 o                         
  -3   2  10         27.14         18.23         3.08 o                         
  -2   2  10        192.53        149.56        12.37 o                         
  -1   2  10        215.62        224.16        16.95 o                         
   0   2  10       2202.15       2302.89       182.27 o                         
   1   2  10        115.12        122.90        10.93 o                         
   2   2  10        187.52        180.06        13.84 o                         
   3   2  10        158.12        128.74         6.33 o                         
   4   2  10        462.59        495.89        35.25 o                         
   5   2  10        385.96        401.85        38.63 o                         
   6   2  10        243.75        240.67        18.21 o                         
   7   2  10        761.60        880.34        59.53 o                         
   8   2  10        946.91       1150.21        48.79 o                         
   9   2  10          7.33         12.28         4.50 o                         
  10   2  10        552.61        612.94        43.28 o                         
  11   2  10          4.31         -4.64         4.64 o                         
  12   2  10          1.52          3.62         4.55 o                         
 -13   3  10        193.11        127.24        17.27 o                         
 -12   3  10         44.39         35.53         4.63 o                         
 -11   3  10        260.34        277.68        21.60 o                         
 -10   3  10          6.05          2.54         4.03 o                         
  -9   3  10        282.78        305.65        19.26 o                         
  -8   3  10        541.86        508.25        40.64 o                         
  -7   3  10        478.65        610.78        32.91 o                         
  -6   3  10        386.19        366.86        24.90 o                         
  -5   3  10         12.04         15.09         3.38 o                         
  -4   3  10        148.54        142.52         8.82 o                         
  -3   3  10         32.63         29.76         3.17 o                         
  -2   3  10        149.95        151.87        13.49 o                         
  -1   3  10       2292.87       2437.30       154.14 o                         
   0   3  10        385.65        386.45        27.87 o                         
   1   3  10         57.46         64.12         4.33 o                         
   2   3  10        185.22        182.92        13.92 o                         
   3   3  10        269.97        258.92        25.67 o                         
   4   3  10        163.75        151.66        11.85 o                         
   5   3  10        112.34        108.23        10.13 o                         
   6   3  10        249.01        311.75        13.92 o                         
   7   3  10        346.91        372.93        27.35 o                         
   8   3  10        124.95        141.72        12.69 o                         
   9   3  10        954.81       1113.38        82.38 o                         
  10   3  10        120.86        117.75        12.84 o                         
  11   3  10         19.99         15.84         5.84 o                         
 -12   4  10        119.63         80.68         6.20 o                         
 -11   4  10          9.96         14.45         4.32 o                         
 -10   4  10         39.91         32.38         4.52 o                         
  -9   4  10          2.45          6.10         4.65 o                         
  -8   4  10        472.81        514.49        60.38 o                         
  -7   4  10         46.96         50.04         5.66 o                         
  -6   4  10        517.30        507.86        40.44 o                         
  -5   4  10        166.81        184.36         9.14 o                         
  -4   4  10        320.62        338.00        29.30 o                         
  -3   4  10         11.83          9.58         3.60 o                         
  -2   4  10        522.48        465.21        32.97 o                         
  -1   4  10          1.34          0.81         3.35 o                         
   0   4  10         63.84         53.06         4.53 o                         
   1   4  10        405.75        385.56        37.77 o                         
   2   4  10         80.83         86.30         8.61 o                         
   3   4  10        717.49        751.19        82.78 o                         
   4   4  10        180.17        216.16        13.64 o                         
   5   4  10          1.02         -2.63         4.07 o                         
   6   4  10         20.54         17.80         4.09 o                         
   7   4  10         37.45         46.46         8.03 o                         
   8   4  10        564.70        699.54        60.33 o                         
   9   4  10          3.58          9.13         4.11 o                         
  10   4  10        205.02        194.61        15.49 o                         
  11   4  10         59.09         31.85         4.32 o                         
 -11   5  10        140.82        108.45         8.88 o                         
 -10   5  10         30.26         15.06         4.78 o                         
  -9   5  10         10.25         15.56         4.55 o                         
  -8   5  10        304.94        317.06        10.27 o                         
  -7   5  10        730.62        886.54        87.77 o                         
  -6   5  10        146.52        183.19        11.85 o                         
  -5   5  10        607.31        770.59        46.91 o                         
  -4   5  10         33.78         36.14         4.53 o                         
  -3   5  10        782.60        847.58        70.93 o                         
  -2   5  10        231.01        230.51        13.71 o                         
  -1   5  10         77.98         82.35         6.29 o                         
   0   5  10          1.89         -4.04         4.24 o                         
   1   5  10         17.77         18.90         4.61 o                         
   2   5  10        654.18        771.43        62.32 o                         
   3   5  10       1133.01       1905.61       426.89 o                         
   4   5  10         81.77         94.39        10.44 o                         
   5   5  10        165.67        180.09        15.25 o                         
   6   5  10          1.87          2.21         4.40 o                         
   7   5  10         99.39         96.58        11.85 o                         
   8   5  10        146.77        149.13        21.24 o                         
   9   5  10        119.17         88.88         8.42 o                         
  -9   6  10          7.57          5.77         5.76 o                         
  -8   6  10         10.34         11.37         5.66 o                         
  -7   6  10         23.24         21.38         5.76 o                         
  -6   6  10        293.28        325.85         7.24 o                         
  -5   6  10         63.84         63.41         5.07 o                         
  -4   6  10        444.86        489.72        40.64 o                         
  -3   6  10          0.02          0.38         4.68 o                         
  -2   6  10        860.59       1006.09        60.68 o                         
  -1   6  10         21.53         21.19         4.52 o                         
   0   6  10         17.54         13.49         4.03 o                         
   1   6  10         55.26         57.02         6.43 o                         
   2   6  10        380.55        465.01        40.42 o                         
   3   6  10          9.19         16.78         5.17 o                         
   4   6  10        364.15        403.47        30.51 o                         
   5   6  10         41.95         52.36         6.97 o                         
   6   6  10         38.94         39.14         5.10 o                         
   7   6  10        115.15        120.57         8.55 o                         
   8   6  10          5.72          1.62         4.31 o                         
  -7   7  10         11.76         24.05         5.80 o                         
  -6   7  10         12.22         18.46         5.77 o                         
  -5   7  10        278.89        285.25        30.60 o                         
  -4   7  10          0.10          3.31         5.03 o                         
  -3   7  10        285.37        268.94        12.63 o                         
  -2   7  10          1.48          1.20         4.92 o                         
  -1   7  10          1.94         -1.31         4.69 o                         
   0   7  10        113.10        114.14         5.92 o                         
   1   7  10        526.25        550.31        25.79 o                         
   2   7  10         23.57         21.93         4.58 o                         
   3   7  10          9.02          2.87         4.81 o                         
   4   7  10          4.89          4.56         5.47 o                         
   5   7  10         92.44         74.73         6.01 o                         
   6   7  10          4.17          1.73         5.24 o                         
  -2   8  10         16.55         11.06         5.62 o                         
  -1   8  10          4.81          7.05         5.53 o                         
   0   8  10        173.50        170.14        14.75 o                         
   1   8  10         51.92         55.49         5.35 o                         
 -13   0  11        117.55         99.85        22.13 o                         
 -11   0  11        500.37        545.47       123.70 o                         
  -9   0  11        563.30        640.08       153.92 o                         
  -7   0  11        535.69        544.51        79.25 o                         
  -5   0  11       6382.26       7016.41       812.21 o                         
  -3   0  11       2204.11       2163.33       299.25 o                         
  -1   0  11       1491.62       1526.56       128.94 o                         
   1   0  11        117.48        147.04        23.13 o                         
   3   0  11        299.56        310.33        32.94 o                         
   5   0  11       2222.07       2481.76       595.98 o                         
   7   0  11         20.87         27.02        12.53 o                         
   9   0  11        878.52       1004.80       159.10 o                         
  11   0  11        198.57        159.05        46.36 o                         
 -13   1  11        441.56        377.40        12.81 o                         
 -12   1  11        554.05        525.17        24.75 o                         
 -11   1  11         15.07         15.06         4.86 o                         
 -10   1  11        430.71        460.17        49.46 o                         
  -9   1  11          5.68          5.87         3.73 o                         
  -8   1  11        209.02        224.46        19.61 o                         
  -7   1  11        522.20        499.46        48.79 o                         
  -6   1  11       2654.28       2714.48       204.95 o                         
  -5   1  11        414.73        398.51        30.21 o                         
  -4   1  11        627.07        567.85        52.50 o                         
  -3   1  11        398.50        419.09        24.73 o                         
  -2   1  11        755.93        807.96        70.67 o                         
  -1   1  11        627.65        654.85        47.69 o                         
   0   1  11        164.01        136.95        12.13 o                         
   1   1  11        149.82        134.27        13.67 o                         
   2   1  11         51.63         45.58         3.38 o                         
   3   1  11          1.80          3.33         2.64 o                         
   4   1  11       2842.85       3165.23       211.56 o                         
   5   1  11        190.77        196.76        19.90 o                         
   6   1  11          8.20          6.89         5.08 o                         
   7   1  11          5.52         -2.34         4.55 o                         
   8   1  11        570.79        674.65        35.50 o                         
   9   1  11         97.02         94.47        10.13 o                         
  10   1  11        356.93        363.72        46.45 o                         
  11   1  11        120.05        119.93        16.39 o                         
  12   1  11         22.79          7.91         5.30 o                         
 -13   2  11        188.89        156.76        20.67 o                         
 -12   2  11        373.55        309.23        10.53 o                         
 -11   2  11         21.52         13.84         3.80 o                         
 -10   2  11         50.41         50.85         6.42 o                         
  -9   2  11        390.99        376.09        37.47 o                         
  -8   2  11         48.29         60.32         4.34 o                         
  -7   2  11        510.08        624.77        33.92 o                         
  -6   2  11         15.06         11.28         3.36 o                         
  -5   2  11         31.54         22.15         3.09 o                         
  -4   2  11         79.39         68.98         7.94 o                         
  -3   2  11         48.10         45.64         4.12 o                         
  -2   2  11         39.68         45.50         5.77 o                         
  -1   2  11        255.18        246.60        24.71 o                         
   0   2  11       1250.73       1346.14        98.41 o                         
   1   2  11        791.18        848.09        87.54 o                         
   2   2  11          3.27          5.74         3.33 o                         
   3   2  11        310.86        314.91        24.96 o                         
   4   2  11          5.91         15.76         3.42 o                         
   5   2  11         41.82         45.64         7.29 o                         
   6   2  11         31.52         30.96         3.95 o                         
   7   2  11        329.58        389.16        23.59 o                         
   8   2  11        464.73        562.89        49.07 o                         
   9   2  11        345.45        367.10        32.67 o                         
  10   2  11        105.66        103.13         5.74 o                         
  11   2  11         88.64         69.64         6.89 o                         
 -12   3  11         84.03         67.46         6.35 o                         
 -11   3  11         62.59         60.16         5.99 o                         
 -10   3  11        159.22        164.46         9.86 o                         
  -9   3  11          6.52          3.97         3.93 o                         
  -8   3  11        501.23        564.96        46.62 o                         
  -7   3  11          6.11         11.11         4.02 o                         
  -6   3  11         41.39         33.16         3.86 o                         
  -5   3  11          0.47         -0.26         3.01 o                         
  -4   3  11        187.47        206.78        14.64 o                         
  -3   3  11          5.23          3.69         3.34 o                         
  -2   3  11         40.00         31.29         3.27 o                         
  -1   3  11         49.63         33.14         3.70 o                         
   0   3  11       1490.31       1539.65       142.24 o                         
   1   3  11         18.14         17.03         3.42 o                         
   2   3  11        528.13        536.40        51.01 o                         
   3   3  11        424.97        398.77        36.97 o                         
   4   3  11        248.47        300.51        21.63 o                         
   5   3  11        112.76        108.35         8.11 o                         
   6   3  11        514.47        690.10        37.78 o                         
   7   3  11          7.49          5.97         4.39 o                         
   8   3  11        202.21        236.18        17.85 o                         
   9   3  11          9.61         14.14         5.87 o                         
  10   3  11         88.57         67.72         7.11 o                         
  11   3  11          2.01          5.73         5.23 o                         
 -11   4  11         25.80         15.58         4.28 o                         
 -10   4  11         28.17         27.19         4.64 o                         
  -9   4  11        301.44        324.20        15.63 o                         
  -8   4  11         57.78         33.11         4.79 o                         
  -7   4  11         10.64          6.52         4.11 o                         
  -6   4  11         10.09         16.72         4.43 o                         
  -5   4  11        123.25        152.26        13.45 o                         
  -4   4  11         41.30         36.91         3.98 o                         
  -3   4  11        327.35        351.49        29.56 o                         
  -2   4  11         14.88         14.39         3.74 o                         
  -1   4  11         20.90         20.59         3.38 o                         
   0   4  11        169.28        160.70        11.28 o                         
   1   4  11       1716.22       1889.64       178.94 o                         
   2   4  11        149.77        168.24        10.80 o                         
   3   4  11        226.93        255.20        16.86 o                         
   4   4  11        173.43        189.67        16.41 o                         
   5   4  11        130.49        135.14        10.54 o                         
   6   4  11          1.39          2.63         4.31 o                         
   7   4  11        638.28        703.55        69.99 o                         
   8   4  11         21.56         18.83         4.18 o                         
   9   4  11          2.68          4.49         4.43 o                         
  10   4  11         73.59         37.95         5.03 o                         
 -10   5  11        175.55        156.23         5.30 o                         
  -9   5  11          0.12         -4.37         4.59 o                         
  -8   5  11         44.00         42.72         5.01 o                         
  -7   5  11         29.58         26.92         4.67 o                         
  -6   5  11        158.38        172.21        10.32 o                         
  -5   5  11         49.33         47.20         4.92 o                         
  -4   5  11        980.28       1058.71        79.74 o                         
  -3   5  11        318.86        349.70        26.32 o                         
  -2   5  11        192.75        203.95        15.48 o                         
  -1   5  11         60.44         58.66         4.44 o                         
   0   5  11        408.24       1012.62       314.76 o                         
   1   5  11          0.59         -0.96         4.39 o                         
   2   5  11        416.03        409.97        28.08 o                         
   3   5  11         22.57         25.70         4.54 o                         
   4   5  11        278.59        347.87        20.74 o                         
   5   5  11         10.69         15.62         4.35 o                         
   6   5  11        286.75        308.90        33.33 o                         
   7   5  11          4.30          0.20         4.44 o                         
   8   5  11          0.93          2.07         4.40 o                         
   9   5  11          2.91         -2.00         4.82 o                         
  -8   6  11          6.37         -1.64         4.77 o                         
  -7   6  11        146.13        125.32         9.72 o                         
  -6   6  11         19.10         17.52         4.72 o                         
  -5   6  11        293.20        267.28         6.07 o                         
  -4   6  11          1.54          0.69         4.65 o                         
  -3   6  11        377.58        422.82        32.00 o                         
  -2   6  11          2.73          0.58         4.71 o                         
  -1   6  11        814.23        776.85        33.64 o                         
   0   6  11        326.78        350.46        18.13 o                         
   1   6  11          2.10          4.10         4.48 o                         
   2   6  11         91.65         95.91         5.14 o                         
   3   6  11        165.16        169.72         7.54 o                         
   4   6  11         25.59         24.31         5.13 o                         
   5   6  11        399.27        464.27        47.80 o                         
   6   6  11         50.40         44.25         8.25 o                         
   7   6  11         12.49          7.61         4.57 o                         
  -6   7  11         35.30         33.27         5.24 o                         
  -5   7  11         23.20         20.52         5.08 o                         
  -4   7  11         24.71         21.97         5.10 o                         
  -3   7  11          8.26         11.20         5.05 o                         
  -2   7  11        324.59        316.33         9.69 o                         
  -1   7  11         77.79         81.28         7.67 o                         
   0   7  11         64.01         65.82         5.32 o                         
   1   7  11         41.29         44.22         5.03 o                         
   2   7  11         86.70         80.52         5.83 o                         
   3   7  11        105.94        115.25         6.68 o                         
   4   7  11        179.18        199.54         9.36 o                         
   5   7  11          1.70         -0.11         5.52 o                         
 -12   0  12        250.57        223.90         8.46 o                         
 -10   0  12        382.71        416.58       103.87 o                         
  -8   0  12       1338.35       1552.42       222.31 o                         
  -6   0  12        181.70        142.16        16.05 o                         
  -4   0  12       4175.85       4569.09       571.87 o                         
  -2   0  12       1020.91       1007.88       172.55 o                         
   0   0  12         91.31         73.70        12.62 o                         
   2   0  12        783.95        678.85       129.26 o                         
   4   0  12        125.55        100.36        21.96 o                         
   6   0  12       1001.78       1360.64       235.34 o                         
   8   0  12         18.06         13.98         6.55 o                         
  10   0  12          8.45          6.06         7.07 o                         
 -13   1  12        243.07        199.31        11.84 o                         
 -12   1  12          0.39          3.66         4.87 o                         
 -11   1  12         93.08         95.69         7.13 o                         
 -10   1  12        176.94        189.97        18.27 o                         
  -9   1  12        346.90        358.76        40.79 o                         
  -8   1  12         53.58         66.63         5.50 o                         
  -7   1  12         12.30          3.34         3.20 o                         
  -6   1  12          0.28          0.20         3.06 o                         
  -5   1  12        928.55        875.00        79.47 o                         
  -4   1  12        360.38        367.93        35.63 o                         
  -3   1  12       1888.00       1853.42       171.06 o                         
  -2   1  12         19.48         19.05         3.03 o                         
  -1   1  12        731.66        761.26        61.68 o                         
   0   1  12          5.62          4.05         2.61 o                         
   1   1  12        663.01        609.07        62.97 o                         
   2   1  12         27.19         20.70         2.67 o                         
   3   1  12        168.52        145.42        13.40 o                         
   4   1  12        346.75        310.30        30.53 o                         
   5   1  12        207.72        234.40        18.24 o                         
   6   1  12        254.08        307.09        30.35 o                         
   7   1  12         16.90         32.69         7.03 o                         
   8   1  12         13.65         10.37         4.95 o                         
   9   1  12          6.42          3.26         5.89 o                         
  10   1  12         31.70         27.22         7.28 o                         
  11   1  12         87.12         67.51         8.84 o                         
 -12   2  12        116.80         93.53         5.89 o                         
 -11   2  12         26.01         25.25         4.52 o                         
 -10   2  12         30.14         32.78         4.49 o                         
  -9   2  12        104.57         98.02         8.21 o                         
  -8   2  12        198.69        212.65        18.60 o                         
  -7   2  12         74.44         87.83         6.65 o                         
  -6   2  12        260.93        291.03        27.19 o                         
  -5   2  12         37.02         34.84         3.40 o                         
  -4   2  12        250.28        237.70        23.34 o                         
  -3   2  12        102.62         92.21         8.15 o                         
  -2   2  12        562.64        582.56        61.57 o                         
  -1   2  12         17.38         16.88         3.42 o                         
   0   2  12        575.20        531.65        49.52 o                         
   1   2  12         86.75         84.82         9.64 o                         
   2   2  12        504.58        439.73        45.59 o                         
   3   2  12        485.86        462.90        43.06 o                         
   4   2  12        572.63        650.33        53.24 o                         
   5   2  12          7.42         10.87         4.50 o                         
   6   2  12        111.72        116.69         7.83 o                         
   7   2  12         53.79         58.86         6.86 o                         
   8   2  12        162.03        166.51        19.08 o                         
   9   2  12         15.49         13.04         4.59 o                         
  10   2  12        133.77        106.79        10.90 o                         
  11   2  12        145.51        103.59        16.29 o                         
 -12   3  12        144.31         81.65         5.08 o                         
 -11   3  12        161.90        130.63         4.51 o                         
 -10   3  12         52.64         39.73         6.29 o                         
  -9   3  12        262.62        257.75        18.42 o                         
  -8   3  12         76.29         75.55         7.55 o                         
  -7   3  12        665.82        788.54        30.86 o                         
  -6   3  12         47.29         47.75         6.06 o                         
  -5   3  12        259.37        312.93        18.35 o                         
  -4   3  12         43.79         41.78         4.70 o                         
  -3   3  12         43.77         36.97         3.78 o                         
  -2   3  12         92.53         93.79         4.77 o                         
  -1   3  12        670.83        676.55        52.36 o                         
   0   3  12         11.97         11.63         3.37 o                         
   1   3  12        267.05        251.13        20.70 o                         
   2   3  12        498.87        489.38        44.04 o                         
   3   3  12        295.23        311.19        23.60 o                         
   4   3  12         16.29         22.49         4.19 o                         
   5   3  12        890.10       1017.05        94.31 o                         
   6   3  12          0.09         -4.39         4.39 o                         
   7   3  12        216.30        229.04        24.36 o                         
   8   3  12         35.50         36.51         4.56 o                         
   9   3  12        539.16        535.29        63.09 o                         
  10   3  12         63.50         44.97         7.58 o                         
 -11   4  12          8.03          1.26         4.43 o                         
 -10   4  12        198.50        168.35        11.09 o                         
  -9   4  12          4.40          4.30         4.19 o                         
  -8   4  12          1.08          2.64         3.92 o                         
  -7   4  12          1.25         -0.72         4.04 o                         
  -6   4  12       1244.97       1296.31        90.00 o                         
  -5   4  12         80.28         77.29         4.75 o                         
  -4   4  12         63.70         58.48         7.15 o                         
  -3   4  12         22.06         16.27         4.49 o                         
  -2   4  12          1.42          7.04         4.02 o                         
  -1   4  12        122.76        111.28         7.63 o                         
   0   4  12       1099.29       1273.02        86.12 o                         
   1   4  12        244.57        265.34        17.24 o                         
   2   4  12         27.56         16.78         4.56 o                         
   3   4  12          2.38         -1.68         4.04 o                         
   4   4  12        799.82        857.88        63.48 o                         
   5   4  12          0.97         -0.19         4.35 o                         
   6   4  12         36.50         38.98         5.49 o                         
   7   4  12         18.63         19.42         4.12 o                         
   8   4  12         67.21         62.06         4.75 o                         
   9   4  12         35.69         29.60         5.78 o                         
 -10   5  12          9.48          6.94         3.83 o                         
  -9   5  12         59.39         52.52         4.86 o                         
  -8   5  12          9.37         12.27         4.31 o                         
  -7   5  12        372.00        338.43        20.86 o                         
  -6   5  12          6.78          9.54         4.32 o                         
  -5   5  12        217.65        244.56        15.51 o                         
  -4   5  12         33.41         25.04         4.47 o                         
  -3   5  12        132.75        136.87         5.23 o                         
  -2   5  12          1.57          2.24         4.32 o                         
  -1   5  12         35.46         42.35         4.19 o                         
   0   5  12         47.07         45.43         4.72 o                         
   1   5  12        165.56        183.68        15.54 o                         
   2   5  12          1.56         -4.50         4.50 o                         
   3   5  12        177.71        164.32        15.89 o                         
   4   5  12         11.05         12.59         4.06 o                         
   5   5  12         73.75         81.19        11.00 o                         
   6   5  12         33.48         29.66         4.61 o                         
   7   5  12         86.81         75.19         9.93 o                         
   8   5  12         35.41         17.10         4.81 o                         
  -8   6  12        398.06        400.94        34.65 o                         
  -7   6  12         65.96         62.19         8.16 o                         
  -6   6  12         56.01         56.92         4.58 o                         
  -5   6  12        134.04        132.10         5.28 o                         
  -4   6  12         77.09         76.78         5.14 o                         
  -3   6  12         41.04         33.03         4.55 o                         
  -2   6  12        249.71        257.93         9.09 o                         
  -1   6  12         66.13         54.14         4.52 o                         
   0   6  12         49.70         54.55         4.67 o                         
   1   6  12        171.97        191.18        12.06 o                         
   2   6  12         85.19         81.49         4.93 o                         
   3   6  12         39.21         38.49         4.70 o                         
   4   6  12         38.96         34.51         4.77 o                         
   5   6  12        114.97        112.94        11.89 o                         
   6   6  12        111.10        108.70         9.76 o                         
  -5   7  12         24.46         23.78         5.04 o                         
  -4   7  12         22.81         16.84         4.96 o                         
  -3   7  12        319.83        320.12        18.02 o                         
  -2   7  12         13.42          7.87         4.80 o                         
  -1   7  12         53.75         41.08         4.97 o                         
   0   7  12         35.30         29.08         4.94 o                         
   1   7  12        114.88        121.19         5.31 o                         
   2   7  12          0.10         -1.57         4.62 o                         
   3   7  12         64.38         54.18         5.17 o                         
 -11   0  13        653.89        698.77        24.18 o                         
  -9   0  13        466.73        489.77        67.80 o                         
  -7   0  13        216.12        216.38        43.42 o                         
  -5   0  13          8.46          7.44         3.81 o                         
  -3   0  13        439.95        432.36        68.69 o                         
  -1   0  13        997.02       1031.20       119.28 o                         
   1   0  13        445.90        435.78        68.24 o                         
   3   0  13         13.07          8.92         4.11 o                         
   5   0  13        586.76        692.56        86.61 o                         
   7   0  13         42.35         51.25        10.88 o                         
   9   0  13         12.14         15.87         6.95 o                         
  11   0  13          1.63         -5.63         7.19 o                         
 -12   1  13        104.66         69.28        13.64 o                         
 -11   1  13          2.41          0.81         3.48 o                         
 -10   1  13        715.33        740.03        23.77 o                         
  -9   1  13         23.73         16.88         4.04 o                         
  -8   1  13        466.20        484.53        40.72 o                         
  -7   1  13        198.69        217.04        17.94 o                         
  -6   1  13        163.05        188.59        22.63 o                         
  -5   1  13         70.05         82.09         8.63 o                         
  -4   1  13        214.24        225.37        20.57 o                         
  -3   1  13        326.28        301.25        23.08 o                         
  -2   1  13          1.52          2.55         2.90 o                         
  -1   1  13         10.46          8.95         3.40 o                         
   0   1  13       1064.06       1064.72       109.21 o                         
   1   1  13        327.82        310.47        34.26 o                         
   2   1  13          8.42          5.37         2.90 o                         
   3   1  13         36.70         35.35         3.29 o                         
   4   1  13        252.60        295.78        27.41 o                         
   5   1  13        191.53        206.68        25.65 o                         
   6   1  13        657.84        746.41        58.24 o                         
   7   1  13        131.29        155.07        19.02 o                         
   8   1  13          8.98          6.74         4.38 o                         
   9   1  13          0.05          0.59         4.37 o                         
  10   1  13        223.03        194.25        23.71 o                         
  11   1  13         29.67          6.19         5.28 o                         
 -12   2  13         10.03          4.15         4.45 o                         
 -11   2  13         91.56         87.63         7.61 o                         
 -10   2  13        234.02        233.54         8.90 o                         
  -9   2  13        360.77        367.86        21.99 o                         
  -8   2  13        318.22        300.35        23.80 o                         
  -7   2  13        239.51        228.80        19.62 o                         
  -6   2  13        152.55        161.51        13.03 o                         
  -5   2  13        279.82        333.60        31.62 o                         
  -4   2  13        434.21        530.09        37.82 o                         
  -3   2  13       1262.33       1273.63       145.43 o                         
  -2   2  13        115.28        105.90        12.60 o                         
  -1   2  13        367.44        377.66        30.50 o                         
   0   2  13          0.02          1.41         3.03 o                         
   1   2  13        441.96        454.88        42.51 o                         
   2   2  13          1.11          0.72         3.56 o                         
   3   2  13        600.96        671.54        67.13 o                         
   4   2  13        599.79        648.02        71.92 o                         
   5   2  13        511.78        606.04        55.55 o                         
   6   2  13        700.87        805.25        68.67 o                         
   7   2  13        313.73        329.25        37.65 o                         
   8   2  13          4.04          1.59         3.74 o                         
   9   2  13        219.97        215.15        25.81 o                         
  10   2  13          3.00          9.01         4.07 o                         
 -11   3  13          0.08         -2.90         4.40 o                         
 -10   3  13         25.60         20.15         4.55 o                         
  -9   3  13         28.33         31.21         4.30 o                         
  -8   3  13        141.35        151.32        12.66 o                         
  -7   3  13          0.01         -1.14         3.94 o                         
  -6   3  13         63.52         67.26         3.96 o                         
  -5   3  13          2.49          1.23         3.51 o                         
  -4   3  13        641.90        689.78        58.46 o                         
  -3   3  13         45.85         46.70         5.13 o                         
  -2   3  13        729.50        942.56        79.77 o                         
  -1   3  13        174.08        196.66        15.29 o                         
   0   3  13        507.07        649.39        70.02 o                         
   1   3  13         23.27         23.22         3.91 o                         
   2   3  13        763.96        942.98        92.44 o                         
   3   3  13        172.95        188.76        18.37 o                         
   4   3  13        520.49        624.83        49.84 o                         
   5   3  13          0.67          6.09         3.67 o                         
   6   3  13        132.16        123.16        13.82 o                         
   7   3  13        151.61        150.03        15.32 o                         
   8   3  13        313.48        342.78        23.40 o                         
   9   3  13         80.34         66.59         5.04 o                         
  10   3  13         58.79         31.39         8.97 o                         
 -10   4  13         26.35         19.98         3.72 o                         
  -9   4  13         82.18         85.20         4.40 o                         
  -8   4  13          3.53         -0.54         3.95 o                         
  -7   4  13        171.44        180.34        12.10 o                         
  -6   4  13          7.50          3.76         3.72 o                         
  -5   4  13        580.96        608.91        45.72 o                         
  -4   4  13          3.99          5.33         3.63 o                         
  -3   4  13        809.54        960.37       108.96 o                         
  -2   4  13          3.34          7.48         3.70 o                         
  -1   4  13          3.37          4.09         4.04 o                         
   0   4  13         53.51         50.80         6.52 o                         
   1   4  13        400.61        473.41        56.00 o                         
   2   4  13         11.83          6.20         4.42 o                         
   3   4  13        352.89        379.89        25.89 o                         
   4   4  13         83.94         79.51         5.04 o                         
   5   4  13         16.44         21.89         4.77 o                         
   6   4  13         33.32         35.17         5.19 o                         
   7   4  13        109.02        103.24         5.75 o                         
   8   4  13          4.79          3.89         4.43 o                         
   9   4  13        117.28         74.29         8.81 o                         
  -9   5  13         61.99         44.09         3.97 o                         
  -8   5  13        146.11        141.15         7.59 o                         
  -7   5  13          4.45          6.30         3.97 o                         
  -6   5  13        393.36        344.59        12.49 o                         
  -5   5  13          4.01          1.88         4.30 o                         
  -4   5  13        206.20        199.94         5.31 o                         
  -3   5  13         45.14         32.33         4.54 o                         
  -2   5  13        349.78        389.76        29.92 o                         
  -1   5  13         29.58         29.41         4.18 o                         
   0   5  13          2.54          5.67         4.32 o                         
   1   5  13        233.53        236.78        15.04 o                         
   2   5  13        515.52        589.41        48.69 o                         
   3   5  13        207.18        233.44        16.07 o                         
   4   5  13         21.22         23.54         4.08 o                         
   5   5  13        231.70        241.69        12.89 o                         
   6   5  13         12.31          4.32         4.10 o                         
   7   5  13         62.91         50.01         5.43 o                         
  -7   6  13        127.80        101.72         6.92 o                         
  -6   6  13          0.13          2.62         4.68 o                         
  -5   6  13         35.72         30.33         4.90 o                         
  -4   6  13          9.96          9.16         4.54 o                         
  -3   6  13         28.01         23.38         4.83 o                         
  -2   6  13         62.56         66.72         4.67 o                         
  -1   6  13        125.72        115.61         4.67 o                         
   0   6  13         40.12         38.05         4.67 o                         
   1   6  13         50.58         51.82         4.81 o                         
   2   6  13         43.79         39.18         4.91 o                         
   3   6  13         20.30         13.29         4.47 o                         
   4   6  13          4.08          0.63         4.41 o                         
   5   6  13          4.09         -1.36         4.62 o                         
  -3   7  13         12.17          6.89         4.81 o                         
  -2   7  13         28.07         17.85         4.93 o                         
  -1   7  13          0.31          1.16         4.93 o                         
   0   7  13         41.72         35.97         5.01 o                         
   1   7  13        116.43         96.06         6.30 o                         
 -12   0  14          1.37         -2.29         5.69 o                         
 -10   0  14          7.98         12.02         7.36 o                         
  -8   0  14       1455.36       1670.10       108.36 o                         
  -6   0  14       1509.50       1852.56       224.56 o                         
  -4   0  14        122.56        138.78        24.26 o                         
  -2   0  14        278.25        241.69        20.24 o                         
   0   0  14        325.29        355.23        51.25 o                         
   2   0  14         51.67         76.40        21.14 o                         
   4   0  14        162.79        181.48        30.08 o                         
   6   0  14          0.83         -0.77         5.53 o                         
   8   0  14        381.93        367.82        61.68 o                         
  10   0  14        333.16        234.89        16.57 o                         
 -11   1  14         23.29         14.69         3.80 o                         
 -10   1  14          5.07          4.77         3.11 o                         
  -9   1  14        274.73        258.97        11.32 o                         
  -8   1  14         20.71         22.50         4.04 o                         
  -7   1  14        804.95        889.60        64.39 o                         
  -6   1  14       1008.26       1118.24        98.33 o                         
  -5   1  14        152.06        186.67        16.05 o                         
  -4   1  14        515.23        607.52        57.84 o                         
  -3   1  14        254.32        311.57        22.57 o                         
  -2   1  14         39.78         27.78         3.85 o                         
  -1   1  14         69.60         60.29         7.31 o                         
   0   1  14        539.73        547.26        44.77 o                         
   1   1  14        115.82        119.35        11.05 o                         
   2   1  14         34.40         34.52         4.18 o                         
   3   1  14        326.27        442.80        33.11 o                         
   4   1  14          0.67          1.56         3.73 o                         
   5   1  14         91.41        104.29        11.00 o                         
   6   1  14        503.18        519.46        55.98 o                         
   7   1  14        100.49         99.07        15.50 o                         
   8   1  14         54.62         49.52         6.62 o                         
   9   1  14        276.11        233.91        23.72 o                         
  10   1  14         55.14         33.69         5.34 o                         
 -11   2  14          1.39          6.32         3.98 o                         
 -10   2  14         42.52         29.52         3.51 o                         
  -9   2  14          1.65         -3.80         3.80 o                         
  -8   2  14        260.60        273.98         7.97 o                         
  -7   2  14        283.26        276.24        21.25 o                         
  -6   2  14         37.04         47.28         5.68 o                         
  -5   2  14         71.81         71.55         9.33 o                         
  -4   2  14        467.60        505.27        41.72 o                         
  -3   2  14          0.57         -4.01         4.09 o                         
  -2   2  14        411.47        459.82        55.94 o                         
  -1   2  14       1041.38       1170.76       116.27 o                         
   0   2  14         19.98         10.26         4.21 o                         
   1   2  14        216.34        227.57        25.20 o                         
   2   2  14        458.76        508.16        53.86 o                         
   3   2  14         33.37         36.77         5.23 o                         
   4   2  14         66.40         64.35         8.90 o                         
   5   2  14        144.67        131.34        10.55 o                         
   6   2  14        230.91        232.10        18.27 o                         
   7   2  14          6.52          8.35         3.74 o                         
   8   2  14        183.32        154.23        14.37 o                         
   9   2  14          7.71          9.93         4.09 o                         
 -10   3  14          8.11          4.12         4.07 o                         
  -9   3  14        233.32        205.92        12.25 o                         
  -8   3  14         35.23         30.36         4.08 o                         
  -7   3  14          6.65         11.97         3.24 o                         
  -6   3  14         36.76         23.96         4.07 o                         
  -5   3  14        490.58        535.36        12.16 o                         
  -4   3  14         15.27         20.80         4.44 o                         
  -3   3  14        646.60        714.37        75.40 o                         
  -2   3  14         57.06         64.45         4.29 o                         
  -1   3  14        249.68        280.25        20.57 o                         
   0   3  14        150.11        168.15        16.46 o                         
   1   3  14       1184.38       1558.46       142.66 o                         
   2   3  14        104.37        113.20         9.33 o                         
   3   3  14          4.08          3.50         4.38 o                         
   4   3  14          4.48          8.10         3.95 o                         
   5   3  14        317.18        318.90        20.04 o                         
   6   3  14          1.05          1.87         3.69 o                         
   7   3  14        289.91        249.43        12.39 o                         
   8   3  14          0.23          3.18         3.70 o                         
   9   3  14         32.17         14.60         4.12 o                         
  -9   4  14         79.29         62.40         6.30 o                         
  -8   4  14          3.20          5.39         4.03 o                         
  -7   4  14         12.24          6.62         4.16 o                         
  -6   4  14        115.43        140.00         4.35 o                         
  -5   4  14          4.31          8.20         4.39 o                         
  -4   4  14        311.19        326.95        12.13 o                         
  -3   4  14        118.29        112.73         4.44 o                         
  -2   4  14         37.81         40.67         4.13 o                         
  -1   4  14        155.36        146.28         7.30 o                         
   0   4  14        537.12        668.35        53.58 o                         
   1   4  14         75.71         76.64         4.69 o                         
   2   4  14        266.77        260.66        15.99 o                         
   3   4  14          2.85          3.18         3.70 o                         
   4   4  14        294.86        300.17        16.32 o                         
   5   4  14          0.40         -1.71         3.26 o                         
   6   4  14        449.31        482.20        41.99 o                         
   7   4  14          7.33          3.88         3.75 o                         
   8   4  14          0.63         -4.44         4.44 o                         
  -8   5  14          5.54          7.94         4.60 o                         
  -7   5  14         37.07         29.89         3.95 o                         
  -6   5  14        141.08        136.62         5.57 o                         
  -5   5  14        193.57        203.80         9.53 o                         
  -4   5  14         29.25         29.30         4.47 o                         
  -3   5  14         15.06         12.15         4.42 o                         
  -2   5  14         32.53         30.86         4.45 o                         
  -1   5  14         47.31         38.52         4.30 o                         
   0   5  14        272.42        292.39        14.33 o                         
   1   5  14         70.33         71.82         4.10 o                         
   2   5  14         24.79         15.26         4.48 o                         
   3   5  14         88.96         71.80         8.82 o                         
   4   5  14          9.26          8.63         3.75 o                         
   5   5  14        254.03        258.62        10.98 o                         
   6   5  14          5.15          5.55         3.37 o                         
  -6   6  14         39.43         29.94         4.89 o                         
  -5   6  14          0.03         -0.49         4.51 o                         
  -4   6  14         42.72         45.92         5.43 o                         
  -3   6  14         24.04         26.87         5.75 o                         
  -2   6  14         81.95         74.92         4.95 o                         
  -1   6  14         52.18         56.47         4.97 o                         
   0   6  14        152.65        166.97        11.28 o                         
   1   6  14         13.66         18.79         4.60 o                         
   2   6  14         27.68         15.86         4.75 o                         
   3   6  14         23.53         13.77         4.56 o                         
   4   6  14         90.94         75.52         4.89 o                         
 -11   0  15         18.11          8.53         5.79 o                         
  -9   0  15         93.08         96.38        11.98 o                         
  -7   0  15        163.51        183.45        12.34 o                         
  -5   0  15         72.15         97.66        12.68 o                         
  -3   0  15        310.31        323.74        26.67 o                         
  -1   0  15          1.24         -0.98         4.02 o                         
   1   0  15        570.76        699.05       130.05 o                         
   3   0  15         62.88         65.23        16.56 o                         
   5   0  15        340.43        381.22        77.18 o                         
   7   0  15        320.92        287.54        35.44 o                         
   9   0  15         17.20         18.78         5.83 o                         
 -11   1  15         73.47         50.21         6.93 o                         
 -10   1  15         70.17         53.42         6.48 o                         
  -9   1  15         27.32         33.69         3.80 o                         
  -8   1  15        136.63        125.71         6.35 o                         
  -7   1  15        199.49        204.75        10.65 o                         
  -6   1  15          1.23          7.46         3.42 o                         
  -5   1  15         29.58         26.64         6.06 o                         
  -4   1  15       1150.93       1319.59        99.15 o                         
  -3   1  15        228.51        268.14        28.31 o                         
  -2   1  15        145.59        142.95        12.99 o                         
  -1   1  15        200.75        234.42        25.20 o                         
   0   1  15        347.12        407.92        44.32 o                         
   1   1  15        116.28        132.73        12.38 o                         
   2   1  15        480.30        527.15        58.68 o                         
   3   1  15         78.73         94.65         7.98 o                         
   4   1  15         57.63         60.76         9.91 o                         
   5   1  15        206.47        204.97        19.82 o                         
   6   1  15        645.04        689.63        50.72 o                         
   7   1  15          0.01          3.51         3.97 o                         
   8   1  15         14.03          6.50         4.03 o                         
   9   1  15         20.40          9.82         4.05 o                         
 -10   2  15         24.53         15.19         5.19 o                         
  -9   2  15         92.81         75.25         5.09 o                         
  -8   2  15        282.97        303.68        11.18 o                         
  -7   2  15        137.26        138.53         4.44 o                         
  -6   2  15         60.26         50.50         3.69 o                         
  -5   2  15        226.18        249.58        11.12 o                         
  -4   2  15        196.12        203.63        12.11 o                         
  -3   2  15        637.73        698.27        54.36 o                         
  -2   2  15         29.64         25.97         4.58 o                         
  -1   2  15        415.30        466.00        41.39 o                         
   0   2  15         77.68         71.77         5.36 o                         
   1   2  15        350.28        444.58        43.16 o                         
   2   2  15        145.83        194.07        17.26 o                         
   3   2  15        309.82        327.92        28.32 o                         
   4   2  15         94.37         97.94        11.17 o                         
   5   2  15         79.01         81.01         5.37 o                         
   6   2  15         88.35         79.71         5.60 o                         
   7   2  15         55.41         55.48         5.56 o                         
   8   2  15        138.16        125.95         6.36 o                         
   9   2  15         77.21         41.55         4.66 o                         
 -10   3  15         49.69         34.19         6.70 o                         
  -9   3  15          0.02         -1.53         3.98 o                         
  -8   3  15        215.08        236.38         9.12 o                         
  -7   3  15         13.90         13.88         3.49 o                         
  -6   3  15        484.21        514.34        17.44 o                         
  -5   3  15          4.22          0.91         3.69 o                         
  -4   3  15         10.80         12.86         4.35 o                         
  -3   3  15          0.02         -3.59         3.64 o                         
  -2   3  15        381.91        426.57         9.51 o                         
  -1   3  15         41.77         40.09         3.89 o                         
   0   3  15        131.16        140.59         8.84 o                         
   1   3  15         68.71         79.21         5.69 o                         
   2   3  15         60.33         58.23         6.72 o                         
   3   3  15         32.50         39.01         5.10 o                         
   4   3  15         80.77         72.81         4.50 o                         
   5   3  15          3.71          2.94         3.46 o                         
   6   3  15         22.10         16.32         3.85 o                         
   7   3  15         15.05         13.27         3.76 o                         
   8   3  15        203.96        161.37        13.87 o                         
  -9   4  15         17.98         17.22         4.22 o                         
  -8   4  15         65.94         43.11         7.14 o                         
  -7   4  15        236.36        237.70        14.59 o                         
  -6   4  15          2.52         -3.43         4.32 o                         
  -5   4  15        229.31        245.35        12.16 o                         
  -4   4  15          0.01          1.66         4.30 o                         
  -3   4  15         55.39         71.23         4.87 o                         
  -2   4  15         74.87         81.49         5.67 o                         
  -1   4  15        393.28        431.80        12.56 o                         
   0   4  15         71.51         74.95         4.35 o                         
   1   4  15          0.74         -3.12         3.97 o                         
   2   4  15        168.70        186.25         5.10 o                         
   3   4  15         66.62         64.87         4.29 o                         
   4   4  15         55.73         43.17         6.42 o                         
   5   4  15         56.52         45.73         5.13 o                         
   6   4  15         18.88         18.71         4.08 o                         
   7   4  15          2.03         -2.08         3.95 o                         
  -7   5  15          1.48         -3.86         3.96 o                         
  -6   5  15        157.77        153.72         6.69 o                         
  -5   5  15          0.12         -3.26         3.97 o                         
  -4   5  15         54.95         48.59         7.28 o                         
  -3   5  15         12.08         11.01         4.39 o                         
  -2   5  15        202.54        234.43         5.28 o                         
  -1   5  15        189.61        199.98         8.26 o                         
   0   5  15          8.55          6.75         4.41 o                         
   1   5  15         16.50          9.22         4.43 o                         
   2   5  15        152.97        165.37         8.27 o                         
   3   5  15         15.31         17.37         4.46 o                         
   4   5  15        201.09        184.62        10.26 o                         
   5   5  15         31.56         14.34         4.26 o                         
  -4   6  15          1.23          1.59         3.78 o                         
  -3   6  15         90.42         91.52         6.01 o                         
  -2   6  15          1.55          3.87         4.36 o                         
  -1   6  15          0.63          5.75         4.04 o                         
   0   6  15         90.92         76.13         4.91 o                         
   1   6  15        212.42        188.73        10.63 o                         
   2   6  15          3.94          0.50         4.45 o                         
 -10   0  16        192.10        162.00        21.52 o                         
  -8   0  16          9.00         15.29         5.62 o                         
  -6   0  16        405.59        443.79         8.11 o                         
  -4   0  16        234.93        252.62        18.70 o                         
  -2   0  16        600.35        624.47        20.23 o                         
   0   0  16        445.09        534.37        93.42 o                         
   2   0  16          9.80         18.16         5.55 o                         
   4   0  16        835.07        907.17       105.02 o                         
   6   0  16        118.28        134.55        20.98 o                         
   8   0  16        281.43        222.81        26.36 o                         
 -10   1  16         65.91         45.34         5.79 o                         
  -9   1  16        125.31        126.40         8.94 o                         
  -8   1  16          3.33         -3.45         3.45 o                         
  -7   1  16        267.43        279.34         7.98 o                         
  -6   1  16         19.66         24.61         4.81 o                         
  -5   1  16          7.48          3.71         3.45 o                         
  -4   1  16          9.37          5.64         3.98 o                         
  -3   1  16        240.77        277.83        19.83 o                         
  -2   1  16         38.41         48.22         4.52 o                         
  -1   1  16        205.53        249.72        19.76 o                         
   0   1  16         72.54         55.21         6.12 o                         
   1   1  16         41.80         41.93         5.42 o                         
   2   1  16          5.50          6.83         4.32 o                         
   3   1  16         99.95        103.72         8.50 o                         
   4   1  16        111.64        111.72         9.49 o                         
   5   1  16        237.86        248.07         9.46 o                         
   6   1  16          0.21         -0.47         3.49 o                         
   7   1  16        253.38        199.04        15.64 o                         
   8   1  16         19.71         12.02         3.85 o                         
 -10   2  16        150.77        130.66         9.81 o                         
  -9   2  16          0.01          2.59         3.06 o                         
  -8   2  16        231.79        233.31        12.74 o                         
  -7   2  16          4.08          5.66         3.64 o                         
  -6   2  16         67.95         75.69         6.27 o                         
  -5   2  16         44.54         45.27         3.62 o                         
  -4   2  16        353.17        367.89         7.36 o                         
  -3   2  16         73.33         74.80         5.76 o                         
  -2   2  16        154.19        154.92        10.03 o                         
  -1   2  16        112.26        101.15        14.11 o                         
   0   2  16        137.43        152.04         5.21 o                         
   1   2  16          3.18         -3.18         3.44 o                         
   2   2  16        285.54        297.59        12.00 o                         
   3   2  16        252.19        275.02        15.71 o                         
   4   2  16         33.21         31.15         4.50 o                         
   5   2  16          4.87          5.03         3.67 o                         
   6   2  16        133.65        108.20         6.38 o                         
   7   2  16          1.43          4.95         3.72 o                         
   8   2  16         20.36         10.85         3.15 o                         
  -9   3  16        179.36        166.65        13.00 o                         
  -8   3  16         77.32         78.65         8.34 o                         
  -7   3  16        197.52        215.25        12.76 o                         
  -6   3  16         61.39         64.13         6.59 o                         
  -5   3  16        372.68        387.96        15.72 o                         
  -4   3  16         69.09         67.30         4.33 o                         
  -3   3  16        259.03        257.05         6.22 o                         
  -2   3  16         43.14         43.09         3.94 o                         
  -1   3  16         51.88         46.44         4.20 o                         
   0   3  16          0.43          1.23         3.98 o                         
   1   3  16        774.82        863.13        21.11 o                         
   2   3  16         50.63         53.93         3.90 o                         
   3   3  16        277.59        284.03        10.49 o                         
   4   3  16         10.14          6.04         5.46 o                         
   5   3  16         33.93         21.65         4.75 o                         
   6   3  16         18.67         14.10         3.57 o                         
   7   3  16         53.18         49.68         8.35 o                         
  -7   4  16          6.15          3.36         3.72 o                         
  -6   4  16         60.39         51.09         4.35 o                         
  -5   4  16         21.25         13.56         4.08 o                         
  -4   4  16        457.93        502.95        25.29 o                         
  -3   4  16         20.07         15.16         5.23 o                         
  -2   4  16        113.23        108.85         5.99 o                         
  -1   4  16         50.93         47.85         5.90 o                         
   0   4  16         22.26         29.79         4.06 o                         
   1   4  16         37.89         37.97         4.52 o                         
   2   4  16        493.25        598.91        19.98 o                         
   3   4  16        283.93        276.37        14.42 o                         
   4   4  16         28.49         25.94         3.76 o                         
   5   4  16         20.22          9.03         4.62 o                         
   6   4  16         97.82         61.48         5.43 o                         
  -5   5  16         92.65        106.29         7.83 o                         
  -4   5  16         24.61         15.69         4.42 o                         
  -3   5  16        115.20        122.18         4.95 o                         
  -2   5  16         61.76         54.08         6.33 o                         
  -1   5  16         52.33         47.92         4.64 o                         
   0   5  16          0.67         -0.62         3.96 o                         
   1   5  16         35.71         38.65         4.60 o                         
   2   5  16          4.47          0.47         4.78 o                         
   3   5  16         68.20         65.01         8.54 o                         
   4   5  16         80.28         78.80         8.99 o                         
  -9   0  17         92.23        107.34        20.54 o                         
  -7   0  17        197.90        214.19        19.34 o                         
  -5   0  17          3.11          2.66         4.43 o                         
  -3   0  17         35.27         33.64         6.04 o                         
  -1   0  17        108.84        106.80         6.79 o                         
   1   0  17        460.02        548.06        39.92 o                         
   3   0  17        110.56        125.85         6.33 o                         
   5   0  17         24.46         13.29         5.73 o                         
   7   0  17         99.39         75.41         6.17 o                         
  -9   1  17         12.44          9.66         3.17 o                         
  -8   1  17        324.80        381.54        27.71 o                         
  -7   1  17          7.15          6.94         3.44 o                         
  -6   1  17         80.15         77.32         3.83 o                         
  -5   1  17         52.28         54.85         3.66 o                         
  -4   1  17         11.40         20.75         3.53 o                         
  -3   1  17          0.99          0.70         4.35 o                         
  -2   1  17        337.18        402.62        11.81 o                         
  -1   1  17         54.84         59.26         5.33 o                         
   0   1  17         76.34         95.02         4.00 o                         
   1   1  17        182.29        221.04        15.48 o                         
   2   1  17        424.89        450.46         8.75 o                         
   3   1  17          5.79          3.16         3.98 o                         
   4   1  17          6.07         11.17         3.97 o                         
   5   1  17          3.28          0.27         3.69 o                         
   6   1  17         54.37         40.09         4.00 o                         
   7   1  17          0.05          0.68         3.79 o                         
  -9   2  17        168.50        171.68        20.71 o                         
  -8   2  17          6.94          3.04         4.03 o                         
  -7   2  17        282.74        319.53        20.38 o                         
  -6   2  17          3.74          6.84         4.35 o                         
  -5   2  17        276.27        302.70        12.76 o                         
  -4   2  17        279.75        338.85        10.74 o                         
  -3   2  17        308.55        341.06        12.94 o                         
  -2   2  17        279.22        310.28         4.73 o                         
  -1   2  17         83.30         84.51         4.83 o                         
   0   2  17          0.08          7.21         3.88 o                         
   1   2  17        120.61        120.75         3.99 o                         
   2   2  17         24.43         35.76         4.04 o                         
   3   2  17         53.37         49.52         4.58 o                         
   4   2  17         26.44         15.26         3.59 o                         
   5   2  17        132.25        118.73         4.64 o                         
   6   2  17         54.81         42.40         4.48 o                         
   7   2  17        243.04        199.85        15.03 o                         
  -8   3  17         71.29         64.39        10.21 o                         
  -7   3  17          1.66          7.09         3.68 o                         
  -6   3  17        413.73        460.98        25.02 o                         
  -5   3  17         10.80          4.25         4.40 o                         
  -4   3  17        338.87        391.65        17.73 o                         
  -3   3  17         10.11         12.48         4.39 o                         
  -2   3  17         91.38         98.71         5.04 o                         
  -1   3  17         40.31         43.99         4.52 o                         
   0   3  17         15.60         14.78         4.05 o                         
   1   3  17          0.36         -4.36         4.36 o                         
   2   3  17         44.08         44.48         4.61 o                         
   3   3  17          4.69          5.33         3.98 o                         
   4   3  17        104.21        103.52         6.24 o                         
   5   3  17          5.59          6.43         4.04 o                         
   6   3  17        157.46        141.31         8.70 o                         
  -6   4  17         21.66         21.06         4.50 o                         
  -5   4  17        140.41        159.42        12.43 o                         
  -4   4  17         32.50         30.13         4.50 o                         
  -3   4  17         51.56         46.47         4.59 o                         
  -2   4  17          5.60          5.99         4.40 o                         
  -1   4  17        142.22        146.76         9.07 o                         
   0   4  17          3.31          5.53         4.34 o                         
   1   4  17          7.67         12.68         4.35 o                         
   2   4  17          3.53          2.22         4.04 o                         
   3   4  17        160.40        122.38         7.17 o                         
   4   4  17          3.38          4.19         3.52 o                         
  -3   5  17         51.68         35.09         4.59 o                         
  -2   5  17         19.51         17.55         5.06 o                         
  -1   5  17          0.24          1.70         4.36 o                         
   0   5  17        133.45        156.85        12.95 o                         
   1   5  17         33.76         25.68         3.93 o                         
  -8   0  18        148.90        135.53        24.11 o                         
  -6   0  18        618.31        747.15        26.92 o                         
  -4   0  18        125.91        163.99        14.62 o                         
  -2   0  18         19.73         20.21         5.75 o                         
   0   0  18        343.54        399.85        14.72 o                         
   2   0  18        792.06        855.40        18.18 o                         
   4   0  18        109.66        106.95        12.54 o                         
   6   0  18         64.32         64.10         5.33 o                         
  -8   1  18         42.72         16.10         7.50 o                         
  -7   1  18        177.55        194.83        15.00 o                         
  -6   1  18        164.98        161.95        10.64 o                         
  -5   1  18        206.95        228.32         7.62 o                         
  -4   1  18         59.78         73.66         6.96 o                         
  -3   1  18         66.91         78.46         6.76 o                         
  -2   1  18         12.08         20.52         4.38 o                         
  -1   1  18        140.42        161.53         7.83 o                         
   0   1  18          0.33          0.94         4.33 o                         
   1   1  18        334.17        377.96        13.72 o                         
   2   1  18        111.87        120.37         3.99 o                         
   3   1  18        106.03         86.87         6.01 o                         
   4   1  18         42.71         43.09         4.17 o                         
   5   1  18         73.13         55.90         8.17 o                         
   6   1  18         36.79         18.57         4.93 o                         
  -7   2  18         17.57         10.59         3.56 o                         
  -6   2  18         43.19         36.13         4.73 o                         
  -5   2  18          5.93          7.83         4.34 o                         
  -4   2  18        121.56        153.81         6.76 o                         
  -3   2  18         77.73         66.46         5.27 o                         
  -2   2  18        158.92        202.12         5.23 o                         
  -1   2  18          0.11          4.75         3.93 o                         
   0   2  18         78.50         80.97         3.72 o                         
   1   2  18         69.99         77.79         6.06 o                         
   2   2  18          1.33         -0.61         3.67 o                         
   3   2  18          1.70          6.30         4.26 o                         
   4   2  18         40.99         35.05         4.10 o                         
   5   2  18         12.60          4.07         3.39 o                         
  -6   3  18          1.22         -2.30         3.69 o                         
  -5   3  18         41.81         34.00         4.63 o                         
  -4   3  18          1.39          4.01         3.24 o                         
  -3   3  18        277.35        364.06        15.35 o                         
  -2   3  18         35.53         33.29         5.04 o                         
  -1   3  18        151.97        181.50         8.00 o                         
   0   3  18          7.39          5.27         4.35 o                         
   1   3  18         71.69         65.01         6.84 o                         
   2   3  18         48.10         42.82         3.95 o                         
   3   3  18        146.69        159.75         6.01 o                         
   4   3  18         13.34          9.80         3.76 o                         
  -4   4  18         72.49         78.27         5.47 o                         
  -3   4  18          5.03          1.18         4.54 o                         
  -2   4  18        343.15        368.84        22.12 o                         
  -1   4  18          6.54          7.66         4.01 o                         
   0   4  18          2.52         -2.32         4.01 o                         
   1   4  18          5.65          2.69         4.04 o                         
   2   4  18         36.31         38.81         5.85 o                         
  -7   0  19        382.04        311.28         8.60 o                         
  -5   0  19        236.91        299.22        12.31 o                         
  -3   0  19         89.86        102.13        14.46 o                         
  -1   0  19        317.98        391.50         8.69 o                         
   1   0  19         34.02         16.84         6.91 o                         
   3   0  19        514.75        574.53        43.70 o                         
  -6   1  19        260.80        284.90        16.16 o                         
  -5   1  19         14.52         13.26         4.45 o                         
  -4   1  19          6.28         15.69         4.40 o                         
  -3   1  19         10.43         12.91         4.07 o                         
  -2   1  19        427.31        577.45        12.45 o                         
  -1   1  19         41.56         34.71         5.07 o                         
   0   1  19         61.30         62.75         4.46 o                         
   1   1  19          1.14          3.13         4.91 o                         
   2   1  19        130.27        147.61         7.60 o                         
   3   1  19         25.91         20.37         3.61 o                         
   4   1  19        162.11        160.18        13.87 o                         
  -6   2  19         11.18          9.13         4.45 o                         
  -5   2  19         28.71         24.30         4.44 o                         
  -4   2  19          0.44         -0.11         3.47 o                         
  -3   2  19         98.35        117.19         6.22 o                         
  -2   2  19        105.74        116.44         4.94 o                         
  -1   2  19         92.11        106.19         8.57 o                         
   0   2  19         22.99         19.20         4.12 o                         
   1   2  19         65.35         71.26        12.59 o                         
   2   2  19          3.08          1.08         3.73 o                         
   3   2  19          9.20          7.52         3.57 o                         
  -4   3  19         81.67         85.68         4.92 o                         
  -3   3  19         10.05         16.29         4.04 o                         
  -2   3  19          1.91          4.82         5.28 o                         
  -1   3  19         15.60         19.87         4.46 o                         
   0   3  19         25.75         25.36         3.88 o                         
   1   3  19         13.98         18.81         4.07 o                         
   2   3  19         20.04          7.66         5.28 o                         
  -4   0  20        156.72        152.49        13.97 o                         
  -2   0  20         15.32          7.67         7.08 o                         
   0   0  20         97.31         95.03         6.52 o                         
   2   0  20        202.93        190.70        13.29 o                         
  -4   1  20         50.54         43.76         4.38 o                         
  -3   1  20          6.49         13.58         5.73 o                         
  -2   1  20          7.64          5.61         7.28 o                         
  -1   1  20        157.56        143.09        10.84 o                         
   0   1  20         15.28         11.55         4.49 o                         
   1   1  20         82.58         91.46        10.09 o                         
   2   1  20          2.55         -2.18         4.02 o                         
  -2   2  20         63.62         60.03         4.49 o                         
  -1   2  20          5.92          4.39         4.39 o                         
   0   2  20         51.53         37.86         4.65 o                         
                                                                                
